# Supplementary material for: Distinct transcriptomic and epigenomic responses of mature oligodendrocytes during disease progression in a mouse model of multiple sclerosis
Source: Nat Neurosci. 2025 Nov 17;28(12):2612–27. doi: 10.1038/s41593-025-02100-3 (PMC12672374; doi:10.1038/s41593-025-02100-3)
Supplement: Supplementary file 4 — Marker features for sub-OLG populations. [file 41593_2025_2100_MOESM4_ESM.xlsx]

## Sheet: Summary
Supplementary Table 2. Marker features for subOLG populations
DGE_subOLG	Differential Genes Expression between all clusters in the OLG population using FindAllMarkers function from Seurat (min.pct = 0.1, logfc.threshold = 0.5, test.use = "wilcox", only.pos = TRUE, p_val_adj < 0.05)
DPA_subOLG	Differential Peak Accessibility between all clusters in the OLG population using FindAllMarkers function from Seurat (min.pct = 0.1, logfc.threshold = 0.5, test.use = 'LR', only.pos = TRUE, latent.vars = c('FRiP', 'TSS.enrichment'), p_val_adj < 0.05)
DGA_subOLG	Differential Genes/promoters Accessibility between all clusters in the OLG population using FindAllMarkers function from Seurat (min.pct = 0.1, logfc.threshold = 0.5, test.use = 'wilcox', only.pos = TRUE, p_val_adj < 0.05)
DVDORCs_subOLG	Differential Variation of Domains Of Regulatory Chromatin average scores of genes between all clusters in the OLG population using FindAllMarkers function from Seurat (min.pct = 0.1, logfc.threshold = 0.5, only.pos = TRUE, mean.fxn = rowMeans, fc.name = "avg_diff", p_val_adj < 0.05)
p_val	p-value
avg_log2FC	average log2 Fold Change
pct.1	percentage of cells detecting the feature in the cluster
pct.2	percentage of cells detecting the feature in all other cells
p_val_adj	p-value adjusted by Bonferroni
avg_diff	Average difference

## Sheet: DGE_subOLG
La sélection que vous tentez de copier-coller est trop grande. Sélectionnez moins de données, puis réessayez.
p_val	avg_log2FC	pct.1	pct.2	p_val_adj	cluster	gene
0	6.3075	0.996	0.027	0	OPC-α	Ptprz1
0	6.01711	0.994	0.029	0	OPC-α	Vcan
0	6.12913	0.983	0.02	0	OPC-α	Sgcd
0	6.63017	0.977	0.017	0	OPC-α	Nxph1
0	6.81925	0.978	0.019	0	OPC-α	Sntg1
0	5.23235	0.994	0.036	0	OPC-α	Tnr
0	6.3583	0.991	0.037	0	OPC-α	Kcnd2
0	6.90029	0.969	0.017	0	OPC-α	Grm5
0	5.29584	0.993	0.042	0	OPC-α	Csmd1
0	5.33486	0.987	0.036	0	OPC-α	Sox6
0	6.57388	0.972	0.022	0	OPC-α	Fam155a
0	6.4418	0.982	0.032	0	OPC-α	Ntm
0	6.7093	0.959	0.014	0	OPC-α	Pdgfra
0	6.70096	0.97	0.027	0	OPC-α	Rbfox1
0	5.62198	0.965	0.027	0	OPC-α	Ptprt
0	6.85293	0.95	0.015	0	OPC-α	Cacng4
0	5.60588	0.971	0.043	0	OPC-α	Nrxn3
0	5.60653	0.983	0.059	0	OPC-α	Slc35f1
0	5.74774	0.957	0.034	0	OPC-α	Dlgap1
0	7.35491	0.93	0.012	0	OPC-α	Fgf14
0	5.65511	0.948	0.03	0	OPC-α	Gria3
0	5.64194	0.941	0.024	0	OPC-α	Prkg1
0	5.43691	0.968	0.051	0	OPC-α	Sox5
0	6.43489	0.938	0.025	0	OPC-α	Lrrtm4
0	5.00414	0.97	0.057	0	OPC-α	Nrcam
0	5.8218	0.959	0.046	0	OPC-α	Zeb1
0	5.97104	0.988	0.076	0	OPC-α	Xylt1
0	6.01414	0.94	0.031	0	OPC-α	Serpine2
0	5.10311	0.948	0.044	0	OPC-α	Marcks
0	5.24855	0.974	0.071	0	OPC-α	Ppfibp1
0	6.21802	0.939	0.036	0	OPC-α	Itga9
0	5.20739	0.946	0.044	0	OPC-α	Grid1
0	5.69726	0.988	0.087	0	OPC-α	Mmp16
0	6.71955	0.917	0.017	0	OPC-α	Megf11
0	6.09913	0.924	0.025	0	OPC-α	Klf12
0	6.23821	0.911	0.014	0	OPC-α	Ntrk3
0	5.06546	0.932	0.036	0	OPC-α	Trio
0	5.99169	0.959	0.064	0	OPC-α	Cspg5
0	6.17156	0.914	0.019	0	OPC-α	Lrrc7
0	5.84164	0.92	0.029	0	OPC-α	Gpc6
0	6.07537	0.913	0.022	0	OPC-α	Lrp1
0	6.01357	0.922	0.031	0	OPC-α	Spon1
0	6.67349	0.9	0.014	0	OPC-α	Chst11
0	5.85167	0.924	0.038	0	OPC-α	Dpp6
0	6.16374	0.906	0.022	0	OPC-α	Cspg4
0	5.40633	0.987	0.105	0	OPC-α	Adarb2
0	7.14248	0.891	0.012	0	OPC-α	Nrg3
0	4.80077	0.964	0.086	0	OPC-α	Sema3d
0	4.85686	0.949	0.074	0	OPC-α	Fchsd2
0	5.50985	0.996	0.126	0	OPC-α	Lhfpl3
0	5.31749	0.893	0.023	0	OPC-α	Rtn1
0	6.32952	0.886	0.018	0	OPC-α	Gpm6a
0	4.13022	0.968	0.106	0	OPC-α	Plcb1
0	4.9304	0.945	0.084	0	OPC-α	Gm4876
0	5.07641	0.926	0.065	0	OPC-α	Ptprg
0	6.79002	0.872	0.015	0	OPC-α	Grin3a
0	5.2699	0.918	0.062	0	OPC-α	Rims1
0	5.44355	0.996	0.142	0	OPC-α	Nrxn1
0	6.94929	0.865	0.012	0	OPC-α	Asic2
0	6.13287	0.88	0.028	0	OPC-α	Kcnip3
0	6.02377	0.863	0.015	0	OPC-α	Pde7b
0	7.17191	0.859	0.012	0	OPC-α	Dpp10
0	5.50483	0.867	0.023	0	OPC-α	Arpp21
0	5.23553	0.989	0.146	0	OPC-α	Dscam
0	5.18026	0.864	0.022	0	OPC-α	Tafa2
0	5.54852	0.878	0.037	0	OPC-α	Ntrk2
0	6.42022	0.851	0.018	0	OPC-α	Armh4
0	5.24838	0.875	0.043	0	OPC-α	Ppp2r2b
0	7.42477	0.841	0.012	0	OPC-α	C1ql1
0	6.31376	0.848	0.02	0	OPC-α	Fat3
0	5.77814	0.846	0.021	0	OPC-α	Dok6
0	5.7668	0.843	0.026	0	OPC-α	Nmnat2
0	6.05903	0.839	0.024	0	OPC-α	Galnt13
0	4.5402	0.86	0.046	0	OPC-α	Cdh13
0	5.8974	0.831	0.02	0	OPC-α	Kcnh8
0	6.42455	0.823	0.013	0	OPC-α	Cntn6
0	4.99637	0.844	0.042	0	OPC-α	Ccnd1
0	4.40297	0.982	0.181	0	OPC-α	Brinp3
0	5.41212	0.832	0.033	0	OPC-α	Pid1
0	4.71189	0.88	0.088	0	OPC-α	Sparcl1
0	5.76047	0.812	0.02	0	OPC-α	Stk32a
0	4.11406	0.873	0.083	0	OPC-α	Atp1a2
0	3.60407	0.976	0.187	0	OPC-α	Gria2
0	6.21202	0.798	0.013	0	OPC-α	Myt1
0	3.74785	0.926	0.142	0	OPC-α	Astn2
0	4.38886	0.987	0.205	0	OPC-α	Cntn1
0	4.35341	0.873	0.091	0	OPC-α	Slc1a2
0	6.14505	0.794	0.013	0	OPC-α	Mybpc1
0	5.23368	0.825	0.044	0	OPC-α	Adam12
0	4.33532	0.863	0.085	0	OPC-α	Fmn2
0	4.79926	0.82	0.042	0	OPC-α	Nebl
0	4.95937	0.832	0.055	0	OPC-α	Rgs7
0	6.61286	0.785	0.011	0	OPC-α	Neto1
0	5.8489	0.792	0.02	0	OPC-α	Nol4
0	3.88737	0.919	0.147	0	OPC-α	Rims2
0	6.53659	0.781	0.012	0	OPC-α	Olfm2
0	5.75223	0.784	0.015	0	OPC-α	Tshz2
0	6.00298	0.781	0.015	0	OPC-α	Neu4
0	4.13242	0.898	0.133	0	OPC-α	Tsc22d1
0	4.15616	0.988	0.23	0	OPC-α	Adgrb3
0	5.61987	0.779	0.027	0	OPC-α	Syn2
0	6.09255	0.765	0.014	0	OPC-α	Brinp1
0	5.12079	0.784	0.034	0	OPC-α	Fut9
0	5.00898	0.779	0.033	0	OPC-α	Bcan
0	3.2883	0.89	0.148	0	OPC-α	Itpr2
0	6.26723	0.754	0.014	0	OPC-α	Dpysl3
0	3.33366	0.918	0.178	0	OPC-α	Zfpm2
0	4.11654	0.966	0.233	0	OPC-α	Rora
0	3.50535	0.845	0.113	0	OPC-α	Celf2
0	4.97676	0.772	0.04	0	OPC-α	Gpr37l1
0	5.82354	0.749	0.018	0	OPC-α	Cpne8
0	3.30102	0.877	0.146	0	OPC-α	Ptprj
0	4.12631	0.809	0.08	0	OPC-α	Sipa1l1
0	3.43632	0.957	0.231	0	OPC-α	Fgf12
0	6.32617	0.737	0.011	0	OPC-α	Gm3764
0	5.25152	0.752	0.028	0	OPC-α	Sdc3
0	6.37011	0.734	0.012	0	OPC-α	Vxn
0	5.33024	0.754	0.033	0	OPC-α	Ramp1
0	3.7055	0.942	0.222	0	OPC-α	Arhgap31
0	4.50403	0.774	0.054	0	OPC-α	Basp1
0	3.53244	0.97	0.25	0	OPC-α	Fry
0	6.76159	0.728	0.008	0	OPC-α	Plpp4
0	3.32539	0.857	0.139	0	OPC-α	Nalcn
0	5.98932	0.731	0.013	0	OPC-α	Ntn1
0	7.0736	0.724	0.011	0	OPC-α	Dgkb
0	3.28127	0.895	0.185	0	OPC-α	Nckap5
0	3.19994	0.846	0.138	0	OPC-α	Cdk14
0	3.81393	0.8	0.094	0	OPC-α	Snx25
0	4.62773	0.72	0.014	0	OPC-α	Tafa1
0	5.9123	0.718	0.013	0	OPC-α	Pdzd2
0	3.89256	0.813	0.109	0	OPC-α	Scrg1
0	2.87765	0.978	0.275	0	OPC-α	Pcdh7
0	3.40928	0.823	0.123	0	OPC-α	Cpq
0	5.18036	0.724	0.03	0	OPC-α	Unc79
0	3.83658	0.98	0.292	0	OPC-α	Luzp2
0	5.37156	0.713	0.026	0	OPC-α	Astn1
0	6.5281	0.698	0.011	0	OPC-α	Mir9-3hg
0	6.34833	0.699	0.013	0	OPC-α	Unc80
0	4.20667	0.73	0.045	0	OPC-α	Afap1l2
0	3.13278	0.956	0.271	0	OPC-α	Cntn4
0	2.93445	0.79	0.108	0	OPC-α	Ust
0	5.75929	0.694	0.012	0	OPC-α	Ptgfrn
0	5.06021	0.707	0.025	0	OPC-α	Rgcc
0	3.53162	0.846	0.165	0	OPC-α	Abhd2
0	2.97048	0.891	0.214	0	OPC-α	Syne1
0	2.84401	0.89	0.215	0	OPC-α	Sorcs3
0	6.51471	0.684	0.01	0	OPC-α	Kcnd3
0	5.64116	0.695	0.021	0	OPC-α	Nnat
0	4.94805	1	0.327	0	OPC-α	Lsamp
0	4.24278	0.724	0.056	0	OPC-α	Pde10a
0	4.61093	0.685	0.02	0	OPC-α	Ptpro
0	5.18046	0.685	0.021	0	OPC-α	Kcnip1
0	4.39916	0.701	0.041	0	OPC-α	Epha5
0	3.01216	0.852	0.193	0	OPC-α	Matn4
0	5.78634	0.674	0.017	0	OPC-α	Erc2
0	6.53397	0.667	0.01	0	OPC-α	Myt1l
0	5.43818	0.681	0.025	0	OPC-α	Khdrbs2
0	6.22743	0.664	0.01	0	OPC-α	Susd5
0	4.35668	0.699	0.046	0	OPC-α	Tmem176b
0	3.39697	0.773	0.123	0	OPC-α	Cacna1c
0	6.75632	0.659	0.009	0	OPC-α	Tmem100
0	3.78403	0.983	0.334	0	OPC-α	Ctnnd2
0	5.49437	0.665	0.016	0	OPC-α	Gsap
0	6.20224	0.657	0.009	0	OPC-α	Nkain3
0	5.55281	0.664	0.021	0	OPC-α	Nell2
0	4.76758	0.688	0.048	0	OPC-α	Ppp1r14b
0	6.43238	0.649	0.01	0	OPC-α	Rgs7bp
0	4.69539	0.672	0.035	0	OPC-α	Kcnh5
0	3.76027	0.718	0.081	0	OPC-α	Mtss2
0	4.49762	0.683	0.046	0	OPC-α	Prkd1
0	3.9178	0.72	0.083	0	OPC-α	Tox
0	3.49774	0.721	0.085	0	OPC-α	Mpped2
0	5.18727	0.655	0.021	0	OPC-α	Gap43
0	2.51325	0.95	0.317	0	OPC-α	Csmd2
0	2.93201	0.834	0.204	0	OPC-α	Ppfia2
0	3.17682	0.853	0.225	0	OPC-α	Ralyl
0	5.66567	0.639	0.016	0	OPC-α	Me3
0	3.85958	0.992	0.369	0	OPC-α	Opcml
0	3.4655	0.976	0.355	0	OPC-α	Dmd
0	6.2787	0.631	0.01	0	OPC-α	Scn3a
0	4.31323	0.649	0.029	0	OPC-α	Sdk1
0	3.30253	0.719	0.102	0	OPC-α	Shc4
0	2.80024	0.751	0.136	0	OPC-α	Dclk1
0	3.2725	0.731	0.117	0	OPC-α	Rin2
0	5.39106	0.636	0.023	0	OPC-α	Fabp7
0	2.13909	0.881	0.272	0	OPC-α	Kcnma1
0	6.25093	0.619	0.011	0	OPC-α	Calcrl
0	2.66028	0.832	0.227	0	OPC-α	Pbx1
0	2.61036	0.788	0.186	0	OPC-α	Arl15
0	5.92002	0.613	0.012	0	OPC-α	Igsf21
0	4.63186	0.634	0.034	0	OPC-α	Ppm1e
0	3.93737	0.666	0.067	0	OPC-α	Pkia
0	4.6283	0.634	0.035	0	OPC-α	Sh3bp4
0	3.93123	0.993	0.395	0	OPC-α	Pcdh15
0	2.79192	0.728	0.131	0	OPC-α	Cacna1a
0	3.48284	0.668	0.072	0	OPC-α	Zfp521
0	5.32952	0.615	0.02	0	OPC-α	Cacna1d
0	3.01796	0.714	0.12	0	OPC-α	Dner
0	6.19429	0.606	0.012	0	OPC-α	Gucy1a2
0	5.74629	0.605	0.012	0	OPC-α	Sema5b
0	2.65827	0.936	0.344	0	OPC-α	Map2
0	1.92324	0.905	0.315	0	OPC-α	Cadps
0	4.23121	0.617	0.028	0	OPC-α	Slc1a1
0	4.75236	0.615	0.028	0	OPC-α	Pde8b
0	2.46941	0.735	0.148	0	OPC-α	Pdzrn4
0	2.63978	0.909	0.323	0	OPC-α	Zfp462
0	4.84845	0.606	0.021	0	OPC-α	Reep1
0	2.26198	0.828	0.244	0	OPC-α	Farp1
0	4.97558	0.605	0.021	0	OPC-α	Kcnq5
0	4.59425	0.615	0.033	0	OPC-α	Lrrfip1
0	2.18039	0.861	0.279	0	OPC-α	Nav2
0	5.73382	0.595	0.014	0	OPC-α	Gabrb3
0	2.90395	0.921	0.343	0	OPC-α	Cask
0	2.09405	0.787	0.209	0	OPC-α	Sema5a
0	3.10429	0.689	0.111	0	OPC-α	Sobp
0	3.87024	0.643	0.066	0	OPC-α	Gm20754
0	4.23517	0.604	0.027	0	OPC-α	Ophn1
0	2.41133	0.825	0.249	0	OPC-α	Mapk10
0	4.00858	0.615	0.04	0	OPC-α	Lpp
0	4.55917	0.593	0.019	0	OPC-α	Plce1
0	4.48311	0.606	0.033	0	OPC-α	Nlgn3
0	2.50634	0.748	0.175	0	OPC-α	Pak3
0	3.63671	0.649	0.077	0	OPC-α	Rbms3
0	3.53966	0.644	0.073	0	OPC-α	Apba2
0	2.23171	0.945	0.374	0	OPC-α	Maml2
0	3.69914	0.615	0.047	0	OPC-α	Grik3
0	5.22727	0.585	0.018	0	OPC-α	Pknox2
0	5.54766	0.578	0.012	0	OPC-α	Sorbs2
0	5.73736	0.576	0.011	0	OPC-α	F3
0	7.52557	0.568	0.004	0	OPC-α	Dnah5
0	6.63266	0.569	0.005	0	OPC-α	Emid1
0	3.86793	0.619	0.056	0	OPC-α	Etv5
0	4.97803	0.58	0.017	0	OPC-α	Myo16
0	4.65129	0.594	0.032	0	OPC-α	Ddah1
0	2.4545	0.896	0.335	0	OPC-α	Lrrtm3
0	2.19857	0.821	0.26	0	OPC-α	Ptprm
0	2.40892	0.76	0.199	0	OPC-α	Ptprs
0	6.95638	0.567	0.006	0	OPC-α	Rlbp1
0	5.5933	0.575	0.017	0	OPC-α	Elavl4
0	2.78665	0.931	0.374	0	OPC-α	Nova1
0	2.24739	0.816	0.26	0	OPC-α	Grik4
0	6.52203	0.565	0.01	0	OPC-α	Cacnb2
0	3.97283	0.997	0.443	0	OPC-α	Nlgn1
0	2.44651	0.925	0.372	0	OPC-α	Ccser1
0	2.65462	0.701	0.148	0	OPC-α	Med12l
0	2.44624	0.797	0.245	0	OPC-α	Tspan7
0	6.62818	0.568	0.016	0	OPC-α	Gpc5
0	2.331	0.933	0.382	0	OPC-α	Negr1
0	2.15923	0.92	0.369	0	OPC-α	Tnik
0	5.94055	0.561	0.011	0	OPC-α	Pxdc1
0	4.59047	0.577	0.027	0	OPC-α	Atrnl1
0	4.82879	0.576	0.026	0	OPC-α	Eps8
0	5.00115	0.564	0.014	0	OPC-α	Trim9
0	5.36061	0.563	0.014	0	OPC-α	Ano3
0	4.03223	0.599	0.05	0	OPC-α	B3gat2
0	2.19644	0.706	0.158	0	OPC-α	Gfra1
0	4.77078	0.592	0.044	0	OPC-α	Tenm1
0	4.25049	0.56	0.016	0	OPC-α	Gpr17
0	5.91971	0.553	0.009	0	OPC-α	Meg3
0	3.25672	0.627	0.083	0	OPC-α	Thrb
0	4.07249	0.595	0.053	0	OPC-α	Samd12
0	3.4351	0.607	0.067	0	OPC-α	Plppr5
0	7.3431	0.545	0.005	0	OPC-α	Unc13c
0	4.18827	0.576	0.037	0	OPC-α	Jam2
0	5.81524	0.551	0.013	0	OPC-α	Cdr1os
0	3.49048	0.988	0.45	0	OPC-α	Gria4
0	2.05909	0.802	0.264	0	OPC-α	Setbp1
0	3.4607	0.619	0.082	0	OPC-α	Svil
0	6.21784	0.545	0.01	0	OPC-α	Grip1
0	3.32823	0.612	0.078	0	OPC-α	Dab1
0	1.85427	0.828	0.294	0	OPC-α	Large1
0	4.98909	0.556	0.022	0	OPC-α	Ptprn2
0	6.74535	0.54	0.006	0	OPC-α	Scn1a
0	2.7893	0.654	0.121	0	OPC-α	Akap13
0	2.11159	0.813	0.281	0	OPC-α	Pcdh11x
0	5.69121	0.545	0.015	0	OPC-α	Lnx1
0	4.39347	0.563	0.034	0	OPC-α	Stmn3
0	5.35545	0.544	0.016	0	OPC-α	Ppp1r14c
0	2.18579	0.948	0.423	0	OPC-α	Nav1
0	6.96862	0.534	0.01	0	OPC-α	Sgcz
0	6.44705	0.53	0.007	0	OPC-α	Vwc2
0	2.0228	0.869	0.349	0	OPC-α	Ptpn4
0	6.37524	0.529	0.009	0	OPC-α	Rnf180
0	3.1543	0.597	0.078	0	OPC-α	Igsf9b
0	5.75785	0.529	0.01	0	OPC-α	Susd4
0	6.08232	0.535	0.018	0	OPC-α	Egfem1
0	3.02373	0.991	0.474	0	OPC-α	Nav3
0	2.02378	0.954	0.438	0	OPC-α	Dpyd
0	2.07715	0.881	0.365	0	OPC-α	Sgip1
0	2.29913	0.933	0.418	0	OPC-α	Nrxn2
0	2.65995	0.639	0.125	0	OPC-α	Klhl5
0	3.63209	0.548	0.036	0	OPC-α	Cdh18
0	2.5982	0.633	0.121	0	OPC-α	Stxbp5l
0	3.06941	0.601	0.092	0	OPC-α	Stau2
0	2.51527	0.864	0.355	0	OPC-α	Tmem167
0	5.77145	0.515	0.009	0	OPC-α	Ednrb
0	1.73021	0.832	0.326	0	OPC-α	Pcdh17
0	3.82127	0.558	0.053	0	OPC-α	Arhgef3
0	4.69638	0.529	0.024	0	OPC-α	Snap25
0	4.45737	0.534	0.031	0	OPC-α	Jazf1
0	4.93148	0.527	0.024	0	OPC-α	Tox3
0	5.09524	0.519	0.018	0	OPC-α	Amz1
0	1.74395	0.757	0.256	0	OPC-α	Cpe
0	2.96924	0.575	0.074	0	OPC-α	Dennd1b
0	2.28017	0.65	0.151	0	OPC-α	Prkce
0	4.47001	0.522	0.026	0	OPC-α	Shc3
0	2.33025	0.679	0.184	0	OPC-α	Gpcpd1
0	2.75111	0.601	0.106	0	OPC-α	Hunk
0	2.27875	0.776	0.282	0	OPC-α	Pcmtd2
0	2.56043	0.607	0.114	0	OPC-α	Pcsk2
0	4.18147	0.527	0.034	0	OPC-α	Tmem176a
0	3.11562	0.571	0.078	0	OPC-α	Ugdh
0	2.34979	0.665	0.173	0	OPC-α	Ttc28
0	5.09946	0.505	0.013	0	OPC-α	Kcnk10
0	2.07284	0.739	0.247	0	OPC-α	Ptpre
0	4.93313	0.506	0.014	0	OPC-α	Zfp36l1
0	6.26777	0.499	0.008	0	OPC-α	Kcnt2
0	4.23778	0.524	0.033	0	OPC-α	Rap1gap
0	4.54483	0.516	0.027	0	OPC-α	Ampd3
0	1.43697	0.885	0.397	0	OPC-α	Tmem132d
0	3.42264	0.542	0.055	0	OPC-α	Atp1b2
0	5.42301	0.5	0.013	0	OPC-α	Ankrd6
0	5.49077	0.5	0.013	0	OPC-α	Tril
0	2.20827	0.659	0.173	0	OPC-α	Gpt2
0	3.47251	0.536	0.05	0	OPC-α	Ralgps2
0	5.31832	0.502	0.016	0	OPC-α	Ica1
0	3.88675	0.519	0.034	0	OPC-α	Kank1
0	3.00775	0.575	0.091	0	OPC-α	Zswim5
0	3.16837	0.545	0.062	0	OPC-α	Tshz3
0	1.77037	0.761	0.278	0	OPC-α	Cobl
0	4.51071	0.499	0.016	0	OPC-α	Kcnj3
0	3.61809	0.55	0.068	0	OPC-α	Alk
0	3.79737	0.521	0.039	0	OPC-α	Map3k1
0	1.96674	0.717	0.235	0	OPC-α	Stard9
0	2.60752	0.672	0.191	0	OPC-α	Pmepa1
0	3.44456	0.545	0.065	0	OPC-α	Cav1
0	2.31027	0.669	0.189	0	OPC-α	Tpm1
0	2.68617	0.595	0.115	0	OPC-α	Mgll
0	2.06796	0.644	0.164	0	OPC-α	Sorbs1
0	6.98058	0.483	0.005	0	OPC-α	Adcy8
0	4.14877	0.504	0.026	0	OPC-α	Carmil1
0	6.34896	0.488	0.01	0	OPC-α	Gabrb1
0	6.04674	0.488	0.01	0	OPC-α	Mgat5b
0	2.60499	0.959	0.481	0	OPC-α	Usp24
0	6.10843	0.485	0.008	0	OPC-α	A930009A15Rik
0	1.8207	0.714	0.238	0	OPC-α	Snap91
0	2.73513	0.561	0.086	0	OPC-α	Osbpl6
0	4.01078	0.516	0.041	0	OPC-α	Msrb3
0	5.07898	0.488	0.013	0	OPC-α	Sulf1
0	3.65167	0.514	0.041	0	OPC-α	Notch1
0	3.19647	0.547	0.075	0	OPC-α	Scn2a
0	4.17245	0.504	0.032	0	OPC-α	Cp
0	4.59562	0.499	0.03	0	OPC-α	Flrt1
0	5.97489	0.48	0.011	0	OPC-α	Galnt3
0	1.83152	0.813	0.344	0	OPC-α	Tmem108
0	2.11178	0.936	0.468	0	OPC-α	Akt3
0	3.46538	0.528	0.06	0	OPC-α	Zdhhc2
0	1.85167	0.819	0.353	0	OPC-α	Ldlrad4
0	1.91104	0.747	0.282	0	OPC-α	A230057D06Rik
0	3.80271	0.502	0.037	0	OPC-α	Mpp6
0	2.29764	0.586	0.121	0	OPC-α	Aff2
0	2.01415	0.92	0.456	0	OPC-α	Rev3l
0	5.40135	0.478	0.014	0	OPC-α	Stambpl1
0	2.9856	0.541	0.078	0	OPC-α	Nlgn2
0	6.94391	0.468	0.005	0	OPC-α	Tmem255b
0	4.72106	0.474	0.011	0	OPC-α	Col11a1
0	4.87495	0.475	0.012	0	OPC-α	Sez6l
0	6.37544	0.47	0.007	0	OPC-α	Syt16
0	1.96363	0.92	0.458	0	OPC-α	Myo5a
0	5.35353	0.472	0.01	0	OPC-α	Mertk
0	1.86841	0.709	0.247	0	OPC-α	Pcdh10
0	5.7235	0.472	0.01	0	OPC-α	Sh3rf3
0	1.98789	0.661	0.2	0	OPC-α	Xpr1
0	1.73275	0.846	0.385	0	OPC-α	Asap1
0	4.23066	0.498	0.038	0	OPC-α	Kctd8
0	5.52154	0.473	0.013	0	OPC-α	Traf4
0	6.47211	0.463	0.007	0	OPC-α	Gabrg3
0	2.83264	0.545	0.09	0	OPC-α	Raph1
0	6.42483	0.463	0.008	0	OPC-α	Plppr1
0	2.29588	0.591	0.137	0	OPC-α	Sh3rf1
0	4.50534	0.476	0.023	0	OPC-α	Nexmif
0	1.71662	0.846	0.393	0	OPC-α	Ppp1r9a
0	2.49302	0.573	0.12	0	OPC-α	Uggt2
0	6.78823	0.457	0.005	0	OPC-α	Prkg2
0	3.8427	0.471	0.019	0	OPC-α	Csgalnact1
0	6.3158	0.458	0.007	0	OPC-α	Ifitm10
0	4.63263	0.47	0.019	0	OPC-α	Tub
0	5.54589	0.461	0.011	0	OPC-α	Kalrn
0	2.66668	0.531	0.081	0	OPC-α	Klhl32
0	1.54419	0.672	0.223	0	OPC-α	Grik1
0	1.79	0.707	0.258	0	OPC-α	Parp8
0	1.83361	0.75	0.302	0	OPC-α	Abtb2
0	3.82905	0.488	0.04	0	OPC-α	Snx22
0	2.26794	0.63	0.183	0	OPC-α	Arsb
0	2.43985	0.544	0.098	0	OPC-α	Phlda1
0	5.34026	0.458	0.013	0	OPC-α	Fam110b
0	1.75037	0.797	0.353	0	OPC-α	Olig2
0	2.89247	0.524	0.08	0	OPC-α	Evi5
0	1.41983	0.873	0.429	0	OPC-α	Fyn
0	5.08123	0.457	0.013	0	OPC-α	Slc44a5
0	3.54611	0.497	0.054	0	OPC-α	Gpld1
0	6.67299	0.448	0.006	0	OPC-α	Gm33680
0	2.26973	0.593	0.151	0	OPC-α	Rasa2
0	5.14249	0.456	0.015	0	OPC-α	Trerf1
0	2.07849	0.629	0.189	0	OPC-α	Casc4
0	2.96772	0.519	0.08	0	OPC-α	Gm2164
0	5.41408	0.45	0.011	0	OPC-α	Pitpnc1
0	4.47287	0.458	0.02	0	OPC-α	Ano6
0	1.80866	0.634	0.196	0	OPC-α	Lpcat2
0	1.64482	0.832	0.394	0	OPC-α	Prkcb
0	4.79049	0.456	0.019	0	OPC-α	Fam49a
0	2.15554	0.626	0.189	0	OPC-α	Phka1
0	1.67474	0.644	0.208	0	OPC-α	Hivep2
0	1.67213	0.835	0.399	0	OPC-α	Thsd7a
0	5.4195	0.45	0.015	0	OPC-α	Fam189a1
0	4.66348	0.451	0.016	0	OPC-α	Inava
0	1.79279	0.637	0.202	0	OPC-α	Maml3
0	4.4354	0.463	0.028	0	OPC-α	Nrg2
0	1.58465	0.773	0.338	0	OPC-α	Pclo
0	4.52742	0.455	0.02	0	OPC-α	Timp4
0	4.11754	0.471	0.037	0	OPC-α	Rapgef4
0	2.16272	0.552	0.119	0	OPC-α	Slc4a10
0	6.68537	0.438	0.005	0	OPC-α	Ascl1
0	6.12387	0.442	0.009	0	OPC-α	Foxp2
0	3.57131	0.474	0.041	0	OPC-α	Sdc2
0	2.60323	0.52	0.088	0	OPC-α	Epas1
0	1.83267	0.659	0.227	0	OPC-α	Rbfox2
0	2.9605	0.46	0.028	0	OPC-α	Utrn
0	2.71727	0.53	0.099	0	OPC-α	Fam3c
0	4.37345	0.46	0.029	0	OPC-α	Bmerb1
0	3.36945	0.473	0.042	0	OPC-α	Slc38a1
0	2.33263	0.826	0.395	0	OPC-α	Cst3
0	2.49421	0.528	0.098	0	OPC-α	Scn8a
0	2.41022	0.549	0.12	0	OPC-α	Lima1
0	3.1857	0.493	0.064	0	OPC-α	Cd200
0	4.60036	0.452	0.023	0	OPC-α	Gng3
0	1.97013	0.619	0.19	0	OPC-α	Qpct
0	5.19516	0.438	0.01	0	OPC-α	Ildr2
0	5.02058	0.439	0.012	0	OPC-α	Arhgef26
0	3.16279	0.488	0.061	0	OPC-α	Klhl13
0	2.49214	0.557	0.131	0	OPC-α	Gpr158
0	5.03909	0.434	0.009	0	OPC-α	Fxyd6
0	5.71882	0.434	0.009	0	OPC-α	Ncan
0	2.87079	0.477	0.053	0	OPC-α	Gm13052
0	5.19503	0.439	0.015	0	OPC-α	Kcnk2
0	2.87623	0.504	0.081	0	OPC-α	Lims2
0	4.98242	0.433	0.011	0	OPC-α	Ndst3
0	3.30683	0.469	0.05	0	OPC-α	Chadl
0	4.86655	0.438	0.019	0	OPC-α	Myo10
0	1.73862	0.733	0.314	0	OPC-α	Scfd2
0	1.98686	0.948	0.529	0	OPC-α	Alcam
0	2.20575	0.563	0.144	0	OPC-α	Eml4
0	2.18626	0.566	0.147	0	OPC-α	Galnt10
0	1.88879	0.65	0.233	0	OPC-α	Maged1
0	6.76271	0.423	0.006	0	OPC-α	Prr16
0	5.83932	0.424	0.008	0	OPC-α	Dbx2
0	3.25398	0.472	0.056	0	OPC-α	Lpcat1
0	4.11657	0.448	0.034	0	OPC-α	Mmp15
0	1.86725	0.615	0.201	0	OPC-α	Mcu
0	4.64792	0.432	0.018	0	OPC-α	Trib2
0	3.01265	0.483	0.07	0	OPC-α	Adgrl1
0	2.82535	0.495	0.082	0	OPC-α	Cav2
0	4.46186	0.433	0.021	0	OPC-α	Nsg1
0	1.25185	0.657	0.246	0	OPC-α	Cacna2d3
0	1.55885	0.587	0.177	0	OPC-α	C530008M17Rik
0	1.20392	0.84	0.43	0	OPC-α	Enah
0	5.35209	0.419	0.009	0	OPC-α	Prrx1
0	6.36317	0.417	0.007	0	OPC-α	Rit2
0	2.52359	0.988	0.579	0	OPC-α	Adgrl3
0	2.45782	0.501	0.093	0	OPC-α	Cyp2j9
0	1.46079	0.809	0.401	0	OPC-α	Diaph2
0	2.322	0.974	0.566	0	OPC-α	Pde4d
0	1.61179	0.935	0.527	0	OPC-α	Srgap1
0	1.48001	0.878	0.47	0	OPC-α	Ttc3
0	1.42282	0.83	0.422	0	OPC-α	Tmem132b
0	6.78403	0.411	0.004	0	OPC-α	Cacna1e
0	1.75155	0.578	0.171	0	OPC-α	Dennd2a
0	2.43712	0.516	0.11	0	OPC-α	Helz
0	2.88742	0.452	0.047	0	OPC-α	Sox4
0	4.49629	0.428	0.023	0	OPC-α	Midn
0	2.15619	0.544	0.14	0	OPC-α	Fndc3b
0	6.32147	0.41	0.006	0	OPC-α	Etv4
0	1.76758	0.626	0.223	0	OPC-α	Scg3
0	5.0828	0.416	0.013	0	OPC-α	Ptprr
0	3.4939	0.441	0.039	0	OPC-α	D630045J12Rik
0	1.94865	0.969	0.567	0	OPC-α	Dcc
0	1.41816	0.769	0.367	0	OPC-α	Strbp
0	4.36627	0.414	0.012	0	OPC-α	Lama4
0	2.08985	0.57	0.168	0	OPC-α	Hip1r
0	2.01067	0.587	0.186	0	OPC-α	Limd1
0	4.80964	0.418	0.017	0	OPC-α	Plekha6
0	2.41485	0.501	0.101	0	OPC-α	Dclk2
0	1.78761	0.918	0.518	0	OPC-α	Mir99ahg
0	3.99783	0.424	0.024	0	OPC-α	Fads2
0	1.68545	0.643	0.244	0	OPC-α	Adamts6
0	4.80978	0.416	0.017	0	OPC-α	Epb41
0	2.64164	0.485	0.087	0	OPC-α	B4galt6
0	1.5548	0.818	0.422	0	OPC-α	Fip1l1
0	1.15496	0.843	0.447	0	OPC-α	Phactr3
0	4.06328	0.425	0.029	0	OPC-α	Tspan6
0	5.53578	0.404	0.009	0	OPC-α	Kcnmb4
0	1.75659	0.606	0.212	0	OPC-α	A330076H08Rik
0	6.30735	0.4	0.006	0	OPC-α	Runx1t1
0	2.44565	0.502	0.108	0	OPC-α	Spats2l
0	6.09006	0.4	0.007	0	OPC-α	Cthrc1
0	1.64298	0.632	0.239	0	OPC-α	Golim4
0	2.20182	0.512	0.119	0	OPC-α	St7
0	5.79307	0.401	0.008	0	OPC-α	Tspan13
0	4.00584	0.419	0.026	0	OPC-α	Bex2
0	2.74957	0.483	0.091	0	OPC-α	Col11a2
0	4.06084	0.423	0.031	0	OPC-α	Insyn2b
0	1.68732	0.57	0.178	0	OPC-α	Mt3
0	1.70426	0.507	0.116	0	OPC-α	Fbn2
0	2.2914	0.521	0.13	0	OPC-α	Ranbp17
0	1.51585	0.66	0.27	0	OPC-α	Adam23
0	1.35218	0.734	0.344	0	OPC-α	Asrgl1
0	1.57456	0.627	0.237	0	OPC-α	Clasp1
0	6.70834	0.394	0.004	0	OPC-α	Shisa9
0	5.56102	0.398	0.009	0	OPC-α	Fbn1
0	2.75597	0.464	0.075	0	OPC-α	Lypd6
0	1.35799	0.758	0.37	0	OPC-α	Plpp3
0	1.24961	0.828	0.44	0	OPC-α	Kcnq1ot1
0	1.58824	0.651	0.264	0	OPC-α	Zmiz1
0	4.23152	0.409	0.022	0	OPC-α	Spats2
0	1.39716	0.838	0.451	0	OPC-α	Zcchc24
0	3.61376	0.423	0.037	0	OPC-α	Cmtm4
0	1.73077	0.855	0.469	0	OPC-α	Macrod2
0	3.53481	0.421	0.035	0	OPC-α	Tmem196
0	2.37849	0.5	0.115	0	OPC-α	Khdrbs3
0	1.54148	0.914	0.529	0	OPC-α	Xkr4
0	1.23555	0.675	0.291	0	OPC-α	Atxn1
0	1.72907	0.603	0.219	0	OPC-α	Csrnp3
0	3.83355	0.397	0.014	0	OPC-α	Nrg1
0	2.52163	0.466	0.084	0	OPC-α	Dlgap4
0	3.50701	0.418	0.036	0	OPC-α	Neto2
0	1.43702	0.688	0.306	0	OPC-α	Gmds
0	1.97328	0.537	0.156	0	OPC-α	Mb21d2
0	2.94123	0.454	0.073	0	OPC-α	Orai1
0	1.40644	0.731	0.35	0	OPC-α	Sptan1
0	1.35819	0.707	0.326	0	OPC-α	Pdlim5
0	2.18975	0.498	0.118	0	OPC-α	2610316D01Rik
0	1.53398	0.875	0.495	0	OPC-α	Ncald
0	1.11262	0.818	0.438	0	OPC-α	Frmd4a
0	2.06191	0.494	0.115	0	OPC-α	Dag1
0	4.67874	0.391	0.012	0	OPC-α	Shisal1
0	1.70396	0.565	0.186	0	OPC-α	Slc24a3
0	6.98236	0.382	0.004	0	OPC-α	Sncaip
0	4.01343	0.401	0.023	0	OPC-α	St8sia1
0	2.42604	0.473	0.096	0	OPC-α	Plxna2
0	1.76383	0.564	0.187	0	OPC-α	Sesn3
0	5.2848	0.388	0.012	0	OPC-α	Caskin1
0	4.74033	0.391	0.016	0	OPC-α	Gm29514
0	7.35193	0.379	0.004	0	OPC-α	Rtl4
0	6.76595	0.377	0.004	0	OPC-α	Gabrb2
0	5.21379	0.386	0.013	0	OPC-α	Lrrn2
0	5.70442	0.381	0.008	0	OPC-α	Ly6h
0	1.66984	0.529	0.156	0	OPC-α	Tmem163
0	5.5564	0.381	0.009	0	OPC-α	Adcyap1r1
0	1.667	0.575	0.203	0	OPC-α	Zfp827
0	3.12135	0.424	0.053	0	OPC-α	Chic2
0	2.98245	0.429	0.058	0	OPC-α	Dzip1
0	1.24956	0.825	0.454	0	OPC-α	Slc9a9
0	4.41355	0.389	0.019	0	OPC-α	Cdo1
0	2.66828	0.449	0.079	0	OPC-α	Nin
0	1.39028	0.662	0.293	0	OPC-α	Arl2bp
0	1.46609	0.656	0.288	0	OPC-α	E130307A14Rik
0	4.43742	0.38	0.012	0	OPC-α	Adamts9
0	2.84492	0.422	0.054	0	OPC-α	Cers4
0	2.6627	0.463	0.095	0	OPC-α	Hdac9
0	1.33061	0.647	0.279	0	OPC-α	Mast2
0	4.30122	0.387	0.02	0	OPC-α	Asic1
0	3.66516	0.401	0.035	0	OPC-α	Acss1
0	5.62743	0.373	0.007	0	OPC-α	Entpd1
0	1.35966	0.771	0.405	0	OPC-α	Rabep1
0	5.38568	0.376	0.01	0	OPC-α	Slc9a7
0	3.48405	0.407	0.042	0	OPC-α	G0s2
0	3.37352	0.401	0.037	0	OPC-α	Arhgef40
0	1.38718	0.619	0.256	0	OPC-α	Kat6b
0	2.5786	0.433	0.071	0	OPC-α	Adgrb1
0	1.88935	0.508	0.146	0	OPC-α	Arhgef9
0	1.34557	0.859	0.497	0	OPC-α	Chd9
0	5.32695	0.37	0.008	0	OPC-α	Cyp7b1
0	3.25724	0.406	0.045	0	OPC-α	Pacs1
0	2.43519	0.445	0.085	0	OPC-α	Grk5
0	4.93479	0.373	0.013	0	OPC-α	Smarca1
0	1.33575	0.749	0.389	0	OPC-α	Tnpo1
0	3.19059	0.396	0.037	0	OPC-α	Gabra3
0	7.42455	0.361	0.003	0	OPC-α	Gm26871
0	4.69199	0.373	0.015	0	OPC-α	Myh10
0	5.11931	0.369	0.011	0	OPC-α	Tmem255a
0	6.3357	0.362	0.005	0	OPC-α	Slitrk1
0	3.37876	0.398	0.042	0	OPC-α	Fbxl7
0	2.9142	0.408	0.052	0	OPC-α	Slitrk5
0	5.86025	0.364	0.008	0	OPC-α	Spock2
0	1.64773	0.502	0.146	0	OPC-α	Tenm3
0	1.51453	0.553	0.198	0	OPC-α	Chst2
0	2.92573	0.407	0.052	0	OPC-α	Lpin2
0	2.47587	0.44	0.085	0	OPC-α	Tagln2
0	7.1867	0.359	0.004	0	OPC-α	Thsd7b
0	1.69092	0.506	0.152	0	OPC-α	Cyfip2
0	4.14875	0.379	0.025	0	OPC-α	Rimklb
0	3.26744	0.395	0.042	0	OPC-α	Abcg2
0	3.3747	0.397	0.044	0	OPC-α	Kbtbd11
0	1.80893	0.525	0.172	0	OPC-α	Lmtk2
0	1.2738	0.856	0.503	0	OPC-α	Ncoa1
0	1.85885	0.498	0.146	0	OPC-α	Mmd2
0	1.47398	0.666	0.315	0	OPC-α	Xrcc4
0	3.68938	0.386	0.035	0	OPC-α	Dgkh
0	5.47381	0.362	0.011	0	OPC-α	Gpr45
0	1.53917	0.519	0.168	0	OPC-α	Meis2
0	2.70013	0.433	0.082	0	OPC-α	Tubb2a
0	2.2025	0.453	0.103	0	OPC-α	Grik5
0	1.58257	0.55	0.2	0	OPC-α	Ptpn12
0	4.22119	0.376	0.026	0	OPC-α	Fam114a1
0	3.65965	0.368	0.019	0	OPC-α	Chl1
0	1.46224	0.433	0.084	0	OPC-α	Rgs20
0	2.31732	0.436	0.088	0	OPC-α	Prune2
0	1.47841	0.562	0.217	0	OPC-α	Klhdc10
0	1.20601	0.864	0.519	0	OPC-α	Eif4g3
0	2.54357	0.411	0.066	0	OPC-α	Rnf217
0	5.99398	0.349	0.005	0	OPC-α	Gabbr2
0	3.52214	0.379	0.036	0	OPC-α	Frrs1l
0	2.31415	0.44	0.098	0	OPC-α	Chst3
0	4.28083	0.364	0.022	0	OPC-α	Disc1
0	3.65828	0.37	0.028	0	OPC-α	Pde3b
0	1.15324	0.894	0.552	0	OPC-α	Tanc2
0	6.93177	0.345	0.004	0	OPC-α	Fstl5
0	5.20891	0.348	0.007	0	OPC-α	Nfatc2
0	2.10978	0.448	0.108	0	OPC-α	C1ql3
0	7.0601	0.343	0.003	0	OPC-α	Lmcd1
0	1.61333	0.532	0.193	0	OPC-α	Fam222b
0	2.84485	0.4	0.063	0	OPC-α	Syt14
0	4.70879	0.351	0.014	0	OPC-α	Elfn2
0	2.51952	0.42	0.083	0	OPC-α	Slc22a15
0	5.61633	0.343	0.008	0	OPC-α	Cit
0	2.92063	0.386	0.051	0	OPC-α	Mgat4a
0	5.16835	0.345	0.01	0	OPC-α	Atp2b2
0	1.89725	0.469	0.134	0	OPC-α	B3gat1
0	2.42527	0.397	0.063	0	OPC-α	Tubb2b
0	6.61058	0.337	0.004	0	OPC-α	Dcx
0	5.29701	0.34	0.007	0	OPC-α	Dock11
0	2.3664	0.4	0.067	0	OPC-α	Inpp4a
0	3.99546	0.356	0.023	0	OPC-α	E130114P18Rik
0	4.69326	0.347	0.014	0	OPC-α	Rcn1
0	5.12702	0.343	0.011	0	OPC-α	Gm32509
0	5.12169	0.342	0.01	0	OPC-α	Nsg2
0	2.86044	0.375	0.044	0	OPC-α	Atp8a2
0	1.87504	0.458	0.127	0	OPC-α	Spred2
0	1.61867	0.505	0.175	0	OPC-α	Rab8b
0	5.44653	0.337	0.008	0	OPC-α	Pitpnm2
0	5.39334	0.335	0.007	0	OPC-α	Tacc2
0	3.41728	0.363	0.036	0	OPC-α	Ghr
0	1.01455	0.914	0.592	0	OPC-α	Dip2c
0	5.09315	0.333	0.011	0	OPC-α	Ctxn1
0	1.9038	0.501	0.179	0	OPC-α	Fhit
0	1.55578	0.483	0.161	0	OPC-α	Cc2d2a
0	3.4899	0.35	0.028	0	OPC-α	Pnmal2
0	2.9039	0.373	0.052	0	OPC-α	Clu
0	5.17652	0.329	0.009	0	OPC-α	Hectd2
0	5.20809	0.329	0.009	0	OPC-α	Slitrk2
0	4.76778	0.331	0.011	0	OPC-α	Slitrk3
0	4.19862	0.344	0.024	0	OPC-α	Podxl2
0	3.89887	0.342	0.024	0	OPC-α	Arhgap44
0	2.06858	0.413	0.095	0	OPC-α	Camk1
0	6.63034	0.322	0.005	0	OPC-α	Inpp4b
0	1.73183	0.465	0.149	0	OPC-α	Pcgf5
0	2.49234	0.387	0.071	0	OPC-α	Bex3
0	1.12685	0.388	0.072	0	OPC-α	Dlc1
0	3.99633	0.335	0.019	0	OPC-α	2025-03-03
0	4.23907	0.336	0.02	0	OPC-α	Nhsl1
0	3.73019	0.349	0.033	0	OPC-α	Ccdc88c
0	3.7325	0.336	0.021	0	OPC-α	Bcl2
0	6.22081	0.32	0.005	0	OPC-α	Dab2
0	1.7276	0.415	0.1	0	OPC-α	Rapgef3
0	1.65109	0.473	0.158	0	OPC-α	Zfhx3
0	3.14671	0.397	0.083	0	OPC-α	Aldh1a1
0	2.23113	0.398	0.084	0	OPC-α	Frmd6
0	1.66031	0.485	0.171	0	OPC-α	Rftn2
0	5.77626	0.321	0.008	0	OPC-α	Kcnn2
0	4.24014	0.336	0.023	0	OPC-α	Sfxn1
0	1.74382	0.464	0.152	0	OPC-α	Ostf1
0	2.15139	0.383	0.074	0	OPC-α	Hmgcll1
0	6.15459	0.314	0.005	0	OPC-α	Il17d
0	5.15359	0.319	0.01	0	OPC-α	Minar2
0	4.63134	0.321	0.013	0	OPC-α	Cables1
0	3.60234	0.326	0.019	0	OPC-α	Abr
0	4.75994	0.323	0.016	0	OPC-α	Mmp2
0	2.47776	0.374	0.067	0	OPC-α	Tceal3
0	3.91649	0.329	0.023	0	OPC-α	Anxa6
0	4.89416	0.318	0.012	0	OPC-α	Cryl1
0	6.8853	0.309	0.003	0	OPC-α	Ldb2
0	1.66162	0.422	0.116	0	OPC-α	Syne2
0	4.12847	0.321	0.017	0	OPC-α	Akap12
0	5.30289	0.314	0.01	0	OPC-α	Brinp2
0	4.96103	0.315	0.011	0	OPC-α	Gucy1a1
0	3.40851	0.336	0.033	0	OPC-α	Lix1l
0	1.57747	0.436	0.133	0	OPC-α	Bzw2
0	2.90545	0.354	0.051	0	OPC-α	Magi3
0	6.26576	0.307	0.005	0	OPC-α	Lingo1
0	1.71583	0.442	0.141	0	OPC-α	Tusc3
0	4.97736	0.313	0.012	0	OPC-α	Dnm1
0	5.0678	0.31	0.01	0	OPC-α	Mdk
0	1.4799	0.914	0.615	0	OPC-α	Ankrd11
0	1.95515	0.404	0.106	0	OPC-α	Slc4a7
0	5.33433	0.309	0.011	0	OPC-α	Fzd9
0	4.80022	0.311	0.013	0	OPC-α	Tspan12
0	6.87247	0.301	0.003	0	OPC-α	Vstm2a
0	3.17886	0.336	0.039	0	OPC-α	Tmem121
0	7.4839	0.299	0.002	0	OPC-α	Meox1
0	5.95501	0.301	0.005	0	OPC-α	C1ql2
0	4.39666	0.312	0.016	0	OPC-α	Gm1673
0	4.44025	0.312	0.016	0	OPC-α	Nova2
0	3.33884	0.331	0.036	0	OPC-α	Tnfrsf21
0	1.63283	0.412	0.117	0	OPC-α	Sh3gl2
0	1.52883	0.433	0.138	0	OPC-α	Smoc1
0	1.2211	0.926	0.632	0	OPC-α	Nfib
0	2.66163	0.355	0.061	0	OPC-α	Trak1
0	1.16997	0.964	0.67	0	OPC-α	Robo1
0	3.20251	0.329	0.036	0	OPC-α	Shroom4
0	5.59073	0.3	0.007	0	OPC-α	Mro
0	1.73214	0.43	0.137	0	OPC-α	Stat5b
0	3.28322	0.323	0.031	0	OPC-α	Arhgap20
0	5.29145	0.3	0.008	0	OPC-α	Eef1a2
0	6.89268	0.296	0.004	0	OPC-α	Lrfn5
0	2.71117	0.345	0.053	0	OPC-α	Ppp4r4
0	1.86124	0.417	0.126	0	OPC-α	Acer3
0	2.75645	0.341	0.051	0	OPC-α	Gm26618
0	2.27299	0.366	0.076	0	OPC-α	E230016M11Rik
0	6.6176	0.294	0.004	0	OPC-α	Rab3c
0	2.92567	0.329	0.041	0	OPC-α	Mamld1
0	4.6863	0.295	0.008	0	OPC-α	Gng2
0	4.70574	0.297	0.011	0	OPC-α	Kcnk1
0	1.65563	0.406	0.121	0	OPC-α	Pcbp3
0	2.43463	0.35	0.065	0	OPC-α	Polg
0	6.58367	0.288	0.003	0	OPC-α	Vstm2b
0	1.28973	0.909	0.625	0	OPC-α	Itgav
0	3.20007	0.346	0.062	0	OPC-α	Vegfa
0	5.04147	0.293	0.01	0	OPC-α	Frmpd1
0	3.47	0.31	0.027	0	OPC-α	Id2
0	6.47645	0.286	0.004	0	OPC-α	Gm47591
0	6.42656	0.286	0.004	0	OPC-α	Plppr4
0	6.08786	0.286	0.004	0	OPC-α	Shisa6
0	3.49432	0.309	0.028	0	OPC-α	Sox11
0	2.82459	0.33	0.05	0	OPC-α	Adgrb2
0	5.56626	0.287	0.007	0	OPC-α	Clip4
0	4.4504	0.302	0.023	0	OPC-α	Agbl4
0	2.42122	0.345	0.066	0	OPC-α	Ap3s1
0	3.61566	0.303	0.024	0	OPC-α	Vat1l
0	1.88	0.381	0.103	0	OPC-α	Arhgef7
0	1.95061	0.386	0.108	0	OPC-α	Eno1
0	4.28743	0.291	0.013	0	OPC-α	Kcnb1
0	2.46203	0.994	0.717	0	OPC-α	Il1rapl1
0	5.48829	0.284	0.007	0	OPC-α	Arxes2
0	3.34077	0.306	0.03	0	OPC-α	Lgalsl
0	3.6677	0.296	0.02	0	OPC-α	Tnfrsf19
0	3.17812	0.309	0.034	0	OPC-α	Atcay
0	1.98154	0.343	0.069	0	OPC-α	Cnksr2
0	1.80369	0.377	0.103	0	OPC-α	Yes1
0	4.81039	0.283	0.009	0	OPC-α	Car10
0	2.01472	0.351	0.077	0	OPC-α	Cenpv
0	5.20964	0.281	0.008	0	OPC-α	Fam89a
0	5.54062	0.279	0.007	0	OPC-α	Mcf2l
0	3.38289	0.298	0.026	0	OPC-α	Plxna4
0	5.83491	0.275	0.005	0	OPC-α	Pax3
0	2.56989	0.311	0.041	0	OPC-α	Tead1
0	5.95561	0.274	0.005	0	OPC-α	Camk4
0	2.92595	0.307	0.038	0	OPC-α	Src
0	4.07017	0.285	0.016	0	OPC-α	Arhgap26
0	6.10236	0.272	0.004	0	OPC-α	Cxadr
0	5.52503	0.274	0.006	0	OPC-α	Kcnj16
0	2.38437	0.339	0.071	0	OPC-α	Traf3
0	2.14808	0.347	0.081	0	OPC-α	Ogfrl1
0	6.1514	0.27	0.005	0	OPC-α	5730522E02Rik
0	4.37406	0.273	0.009	0	OPC-α	Pde1a
0	4.05481	0.283	0.02	0	OPC-α	9630014M24Rik
0	1.8689	0.362	0.1	0	OPC-α	Ehd3
0	3.29986	0.294	0.032	0	OPC-α	Itpkb
0	1.84948	0.351	0.089	0	OPC-α	Satb1
0	3.7329	0.285	0.023	0	OPC-α	Vav3
0	5.32952	0.267	0.006	0	OPC-α	Lrfn2
0	6.21945	0.264	0.004	0	OPC-α	Usp29
0	3.42228	0.288	0.028	0	OPC-α	Apc2
0	3.7181	0.284	0.025	0	OPC-α	Adgra1
0	4.80293	0.268	0.01	0	OPC-α	Bhlhb9
0	6.34694	0.261	0.004	0	OPC-α	Elfn1
0	3.14042	0.291	0.034	0	OPC-α	H2afy2
0	4.35486	0.274	0.017	0	OPC-α	Tiam1
0	1.44349	0.877	0.62	0	OPC-α	Tspan3
0	3.14832	0.294	0.038	0	OPC-α	Evl
0	3.24824	0.291	0.035	0	OPC-α	Vash1
0	5.0675	0.263	0.008	0	OPC-α	Adra1a
0	2.63757	0.301	0.047	0	OPC-α	Lrrn3
0	2.09358	0.324	0.071	0	OPC-α	Acap3
0	4.87295	0.261	0.008	0	OPC-α	Ebf4
0	3.02296	0.283	0.03	0	OPC-α	Kcnc3
0	5.34569	0.259	0.006	0	OPC-α	Plxnc1
0	1.15125	0.341	0.089	0	OPC-α	Arhgap24
0	6.72197	0.255	0.003	0	OPC-α	Pcdh20
0	1.80918	0.345	0.094	0	OPC-α	Cdh8
0	2.05857	0.316	0.065	0	OPC-α	Ldha
0	5.03005	0.258	0.008	0	OPC-α	Rnf150
0	4.09548	0.269	0.02	0	OPC-α	Gm26691
0	4.63139	0.259	0.01	0	OPC-α	Fnbp1l
0	3.92722	0.265	0.016	0	OPC-α	Pdzd4
0	2.88075	0.287	0.038	0	OPC-α	Iqsec2
0	5.34824	0.254	0.006	0	OPC-α	Camk2b
0	7.33708	0.25	0.002	0	OPC-α	Gm2824
0	4.03126	0.264	0.016	0	OPC-α	Osbpl10
0	5.72616	0.253	0.005	0	OPC-α	Rian
0	4.46656	0.259	0.012	0	OPC-α	Clic1
0	2.48714	0.306	0.059	0	OPC-α	Ddah2
0	1.8234	0.964	0.717	0	OPC-α	Epn2
0	5.04828	0.255	0.008	0	OPC-α	Gm10125
0	6.19892	0.251	0.004	0	OPC-α	Ror2
0	3.92329	0.259	0.013	0	OPC-α	Kcnj6
0	6.32086	0.249	0.004	0	OPC-α	Angptl1
0	5.28953	0.251	0.006	0	OPC-α	Pou3f2
0	5.1389	0.252	0.007	0	OPC-α	Rfx4
0	3.94281	0.261	0.017	0	OPC-α	Gm38505
0	4.61488	0.254	0.011	0	OPC-α	Bend7
0	4.9171	0.252	0.009	0	OPC-α	Cxxc4
0	1.7232	0.952	0.709	0	OPC-α	Olig1
0	4.71914	0.253	0.01	0	OPC-α	Tro
0	1.83222	0.328	0.086	0	OPC-α	Ccl25
0	2.0838	0.298	0.057	0	OPC-α	Atg16l2
0	1.00549	0.928	0.687	0	OPC-α	Cadm1
0	0.872093	0.988	0.747	0	OPC-α	Ctnna2
0	5.28041	0.247	0.006	0	OPC-α	Prss23
0	4.75769	0.25	0.009	0	OPC-α	Rarb
0	4.67665	0.249	0.009	0	OPC-α	4933406I18Rik
0	4.31959	0.252	0.012	0	OPC-α	Abcb4
0	2.19462	0.305	0.065	0	OPC-α	LTO1
0	4.64645	0.25	0.01	0	OPC-α	Mapk4
0	5.74987	0.245	0.005	0	OPC-α	Spry4
0	2.85103	0.277	0.038	0	OPC-α	Diaph3
0	6.27519	0.243	0.004	0	OPC-α	Arxes1
0	4.83	0.246	0.007	0	OPC-α	Lypd1
0	4.00693	0.254	0.015	0	OPC-α	Nr2f1
0	1.98143	0.326	0.088	0	OPC-α	Adamtsl3
0	3.96639	0.251	0.014	0	OPC-α	A330102I10Rik
0	3.98624	0.249	0.012	0	OPC-α	Arhgef10l
0	4.60401	0.248	0.011	0	OPC-α	2025-09-03
0	4.93738	0.247	0.01	0	OPC-α	Tes
0	3.54433	0.255	0.019	0	OPC-α	Shank2
0	5.85866	0.241	0.005	0	OPC-α	Bmp7
0	5.05657	0.243	0.007	0	OPC-α	Klhl23
0	4.03769	0.253	0.017	0	OPC-α	Rnf144b
0	2.51678	0.285	0.05	0	OPC-α	Alms1
0	2.95955	0.265	0.031	0	OPC-α	Fam102b
0	3.03223	0.263	0.029	0	OPC-α	Pfkm
0	5.34074	0.24	0.006	0	OPC-α	Wwc1
0	4.87995	0.241	0.008	0	OPC-α	Glis1
0	3.82639	0.25	0.017	0	OPC-α	Gsdme
0	4.53974	0.243	0.01	0	OPC-α	Ptpn14
0	3.72313	0.25	0.017	0	OPC-α	Rnf128
0	6.60415	0.236	0.003	0	OPC-α	Shisa7
0	4.72811	0.241	0.008	0	OPC-α	Wnk2
0	3.0266	0.264	0.032	0	OPC-α	Zfp219
0	4.92491	0.24	0.009	0	OPC-α	Rnf182
0	4.6992	0.24	0.009	0	OPC-α	Tmem164
0	3.57322	0.254	0.024	0	OPC-α	Mfhas1
0	5.03295	0.235	0.005	0	OPC-α	Ets1
0	2.29514	0.283	0.054	0	OPC-α	Gucy1b1
0	3.9841	0.241	0.012	0	OPC-α	P3h2
0	2.44332	0.274	0.046	0	OPC-α	Syn1
0	2.83974	0.262	0.034	0	OPC-α	Isoc1
0	3.56354	0.249	0.021	0	OPC-α	Per2
0	3.93948	0.248	0.02	0	OPC-α	Suclg2
0	5.40419	0.234	0.007	0	OPC-α	Gfpt2
0	3.60139	0.243	0.016	0	OPC-α	Ank1
0	2.79814	0.261	0.035	0	OPC-α	Col27a1
0	5.58817	0.231	0.005	0	OPC-α	Kif26b
0	5.3143	0.231	0.005	0	OPC-α	Mmp14
0	4.2558	0.237	0.012	0	OPC-α	Slc2a13
0	5.1117	0.231	0.007	0	OPC-α	Gm45159
0	3.71018	0.241	0.018	0	OPC-α	Tmem132c
0	2.02621	0.29	0.067	0	OPC-α	Wnk3
0	3.34059	0.245	0.023	0	OPC-α	Dlg4
0	6.45262	0.225	0.003	0	OPC-α	Rprm
0	3.9452	0.236	0.014	0	OPC-α	Nim1k
0	4.4953	0.23	0.01	0	OPC-α	A830082K12Rik
0	6.33316	0.223	0.003	0	OPC-α	Gucy2f
0	6.06671	0.224	0.004	0	OPC-α	Neurl1a
0	4.53986	0.229	0.009	0	OPC-α	S100a2
0	5.62745	0.224	0.004	0	OPC-α	Srrm3
0	2.07049	0.289	0.069	0	OPC-α	Rasgef1b
0	0.95871	0.931	0.712	0	OPC-α	Nf1
0	2.37726	0.274	0.055	0	OPC-α	Maged2
0	5.54125	0.224	0.005	0	OPC-α	Vsnl1
0	3.61872	0.242	0.024	0	OPC-α	Airn
0	4.61021	0.229	0.011	0	OPC-α	Arhgef6
0	5.23003	0.223	0.006	0	OPC-α	Cd302
0	6.20379	0.22	0.004	0	OPC-α	Ebf1
0	2.58681	0.256	0.04	0	OPC-α	Inka2
0	2.38788	0.265	0.05	0	OPC-α	Per3
0	4.5739	0.224	0.009	0	OPC-α	Gprasp2
0	4.10562	0.224	0.009	0	OPC-α	Syt6
0	6.6341	0.216	0.002	0	OPC-α	Dcaf12l1
0	2.05775	0.994	0.78	0	OPC-α	Grid2
0	2.28662	0.26	0.047	0	OPC-α	Slc13a5
0	4.17488	0.222	0.009	0	OPC-α	Fhod3
0	6.52491	0.215	0.002	0	OPC-α	Ksr2
0	3.70796	0.231	0.019	0	OPC-α	Ajap1
0	5.69787	0.216	0.004	0	OPC-α	Lgr5
0	2.92445	0.241	0.029	0	OPC-α	Mthfd2l
0	4.13635	0.223	0.012	0	OPC-α	Plod2
0	4.77701	0.216	0.006	0	OPC-α	Adamts5
0	6.48575	0.213	0.003	0	OPC-α	Kcnb2
0	4.02859	0.223	0.013	0	OPC-α	Tbc1d1
0	1.15214	0.94	0.73	0	OPC-α	Exoc4
0	1.98028	0.27	0.061	0	OPC-α	Vcl
0	4.82969	0.216	0.007	0	OPC-α	Agap2
0	5.54865	0.214	0.005	0	OPC-α	Bcl11b
0	5.50281	0.213	0.004	0	OPC-α	Lrp5
0	4.04481	0.221	0.012	0	OPC-α	Tagln3
0	3.88665	0.227	0.019	0	OPC-α	Lonrf2
0	3.45499	0.226	0.018	0	OPC-α	Rhbdl3
0	6.40307	0.211	0.003	0	OPC-α	Chst5
0	2.28068	0.251	0.045	0	OPC-α	Lmnb1
0	3.03246	0.23	0.024	0	OPC-α	Sms
0	4.14688	0.218	0.012	0	OPC-α	Hlf
0	4.32064	0.217	0.011	0	OPC-α	Pcdhb9
0	6.62216	0.209	0.003	0	OPC-α	Rab27b
0	4.82663	0.213	0.008	0	OPC-α	Fam184b
0	5.93808	0.208	0.003	0	OPC-α	Ntn4
0	2.1363	0.262	0.058	0	OPC-α	Rcc2
0	6.57234	0.206	0.002	0	OPC-α	Gad1
0	6.1307	0.207	0.003	0	OPC-α	Kcnq2
0	6.9117	0.206	0.002	0	OPC-α	Lmo3
0	2.17296	0.261	0.058	0	OPC-α	Mcph1
0	5.00584	0.209	0.006	0	OPC-α	6330403K07Rik
0	5.99932	0.206	0.003	0	OPC-α	Dipk1b
0	3.99101	0.216	0.013	0	OPC-α	Plekho1
0	3.78055	0.217	0.014	0	OPC-α	Slc2a3
0	5.14621	0.208	0.006	0	OPC-α	0610040J01Rik
0	6.06957	0.205	0.003	0	OPC-α	Cap2
0	3.96686	0.214	0.013	0	OPC-α	Adcy3
0	1.87275	0.258	0.058	0	OPC-α	Nrp2
0	1.95636	0.255	0.055	0	OPC-α	Runx2
0	2.73104	0.232	0.033	0	OPC-α	Jpt1
0	2.35924	0.247	0.048	0	OPC-α	Pard3b
0	4.22527	0.21	0.012	0	OPC-α	Frrs1
0	4.0288	0.211	0.013	0	OPC-α	Rorb
0	3.18123	0.215	0.018	0	OPC-α	Chd3
0	3.07034	0.227	0.03	0	OPC-α	Mid1
0	4.08971	0.205	0.008	0	OPC-α	Arhgap10
0	5.49643	0.201	0.005	0	OPC-α	Ccnd2
0	4.75317	0.203	0.007	0	OPC-α	Cdh4
0	3.0844	0.216	0.02	0	OPC-α	Fndc4
0	5.84615	0.199	0.003	0	OPC-α	Igfbp3
0	2.32594	0.243	0.047	0	OPC-α	Nphp1
0	3.26534	0.214	0.018	0	OPC-α	Slc4a4
0	5.85201	0.2	0.004	0	OPC-α	Sox3
0	6.53136	0.197	0.002	0	OPC-α	Gm17167
0	3.3013	0.215	0.02	0	OPC-α	Trim62
0	4.1947	0.206	0.011	0	OPC-α	Gnal
0	2.68469	0.226	0.032	0	OPC-α	Camkk2
0	2.58033	0.222	0.028	0	OPC-α	Hoxa7
0	5.32414	0.198	0.004	0	OPC-α	Lrp3
0	2.56606	0.225	0.031	0	OPC-α	Mroh3
0	5.86428	0.196	0.003	0	OPC-α	Adamts10
0	2.20966	0.245	0.052	0	OPC-α	Ago4
0	2.70446	0.228	0.035	0	OPC-α	Cdyl2
0	6.65899	0.195	0.002	0	OPC-α	Chst7
0	5.5024	0.198	0.005	0	OPC-α	Gm11266
0	4.37358	0.202	0.009	0	OPC-α	Zfp711
0	2.59311	0.235	0.042	0	OPC-α	Kctd1
0	4.13979	0.202	0.01	0	OPC-α	Gm42047
0	5.23221	0.195	0.004	0	OPC-α	Adcy2
0	3.50217	0.208	0.017	0	OPC-α	Nxn
0	1.62045	0.991	0.8	0	OPC-α	Npas3
0	5.88872	0.194	0.004	0	OPC-α	Pou2f2
0	5.08201	0.195	0.005	0	OPC-α	Ptpn5
0	7.01106	0.192	0.002	0	OPC-α	Sapcd2
0	2.05295	0.998	0.808	0	OPC-α	Anks1b
0	2.83928	0.222	0.033	0	OPC-α	Enc1
0	5.43642	0.193	0.004	0	OPC-α	Gas1
0	6.19882	0.191	0.003	0	OPC-α	Arhgap22
0	2.98728	0.214	0.026	0	OPC-α	Dnah7b
0	2.09452	0.236	0.048	0	OPC-α	Syngr1
0	3.51907	0.204	0.017	0	OPC-α	Pcdhgc3
0	3.71767	0.201	0.014	0	OPC-α	Sgsm1
0	3.70807	0.203	0.016	0	OPC-α	Sirpa
0	3.75122	0.198	0.012	0	OPC-α	Rgs17
0	3.07554	0.214	0.028	0	OPC-α	Slc41a2
0	5.07871	0.192	0.006	0	OPC-α	Tbc1d9
0	2.34648	0.228	0.043	0	OPC-α	Usp13
0	2.12614	0.228	0.043	0	OPC-α	Zfp516
0	2.20574	0.233	0.049	0	OPC-α	Arvcf
0	3.91774	0.197	0.013	0	OPC-α	Map3k20
0	3.74405	0.201	0.017	0	OPC-α	Ramp2
0	5.42143	0.19	0.006	0	OPC-α	Ryr3
0	5.00312	0.19	0.007	0	OPC-α	Eya1
0	4.60179	0.189	0.007	0	OPC-α	Btbd11
0	5.88862	0.186	0.004	0	OPC-α	Car8
0	3.96847	0.197	0.015	0	OPC-α	Lrp8
0	4.81431	0.188	0.006	0	OPC-α	Rgs9
0	5.18676	0.187	0.005	0	OPC-α	Slitrk4
0	3.27599	0.204	0.023	0	OPC-α	Cpne2
0	4.29797	0.19	0.009	0	OPC-α	Lasp1
0	3.75722	0.194	0.013	0	OPC-α	Prkar2b
0	3.55364	0.198	0.018	0	OPC-α	Fmnl3
0	3.13925	0.201	0.021	0	OPC-α	Ltbp3
0	5.55898	0.184	0.004	0	OPC-α	Add2
0	4.83582	0.184	0.004	0	OPC-α	Lgi1
0	2.31713	0.215	0.035	0	OPC-α	Madd
0	5.87422	0.184	0.004	0	OPC-α	Syt1
0	2.4476	0.223	0.044	0	OPC-α	Ak5
0	5.32347	0.183	0.004	0	OPC-α	Ece2
0	2.20736	0.214	0.035	0	OPC-α	Rtn2
0	3.16109	0.196	0.018	0	OPC-α	Ltbp4
0	4.27394	0.187	0.009	0	OPC-α	Acsl6
0	4.38175	0.187	0.009	0	OPC-α	Swap70
0	1.98053	0.224	0.046	0	OPC-α	Tnfrsf1a
0	2.93447	0.199	0.022	0	OPC-α	Dnmbp
0	2.65989	0.208	0.031	0	OPC-α	Col9a1
0	3.19682	0.199	0.023	0	OPC-α	Gramd1c
0	4.4945	0.182	0.006	0	OPC-α	Antxr2
0	3.48748	0.191	0.016	0	OPC-α	Bend6
0	5.50556	0.178	0.003	0	OPC-α	Caly
0	2.16217	0.22	0.045	0	OPC-α	Epb41l5
0	5.27603	0.182	0.007	0	OPC-α	Esrrg
0	2.34566	0.212	0.037	0	OPC-α	Mxra7
0	3.06118	0.192	0.018	0	OPC-α	Phldb2
0	5.59501	0.178	0.004	0	OPC-α	Gm42948
0	4.4987	0.182	0.008	0	OPC-α	Igsf10
0	3.87567	0.186	0.012	0	OPC-α	Zfp641
0	2.41917	0.211	0.038	0	OPC-α	Arrb1
0	5.70784	0.176	0.003	0	OPC-α	Hs6st2
0	3.40128	0.188	0.015	0	OPC-α	Irx5
0	5.74079	0.176	0.003	0	OPC-α	Rnf165
0	2.48751	0.203	0.031	0	OPC-α	4930445B16Rik
0	3.78484	0.181	0.009	0	OPC-α	Col18a1
0	2.4429	0.202	0.031	0	OPC-α	Adgra3
0	3.22517	0.187	0.016	0	OPC-α	Hap1
0	4.22478	0.178	0.007	0	OPC-α	L1cam
0	7.36877	0.171	0.001	0	OPC-α	Dll3
0	2.62754	0.197	0.027	0	OPC-α	Tmem9
0	6.10417	0.173	0.003	0	OPC-α	Cd276
0	4.12456	0.181	0.011	0	OPC-α	Fam181b
0	6.43491	0.172	0.002	0	OPC-α	Fli1
0	2.3964	0.205	0.035	0	OPC-α	Zkscan2
0	2.6951	0.195	0.027	0	OPC-α	Dpf3
0	2.68999	0.201	0.033	0	OPC-α	Map2k6
0	3.55318	0.186	0.018	0	OPC-α	Mkx
0	2.73227	0.192	0.024	0	OPC-α	Pfkp
0	3.23587	0.187	0.019	0	OPC-α	Prkag2
0	5.5438	0.172	0.004	0	OPC-α	Arsj
0	4.42809	0.175	0.007	0	OPC-α	Nfatc1
0	5.08965	0.172	0.004	0	OPC-α	Nkain4
0	5.50643	0.172	0.004	0	OPC-α	Tmem35a
0	5.09321	0.172	0.005	0	OPC-α	Zfp804a
0	5.963	0.169	0.003	0	OPC-α	Clstn3
0	5.87922	0.168	0.003	0	OPC-α	Cacng8
0	2.84556	0.186	0.021	0	OPC-α	Lmtk3
0	5.33269	0.168	0.004	0	OPC-α	Ptk7
0	4.63678	0.168	0.005	0	OPC-α	Cldn10
0	3.53101	0.181	0.018	0	OPC-α	Tgfb2
0	3.82563	0.175	0.012	0	OPC-α	Mylk
0	4.47722	0.172	0.009	0	OPC-α	Zfp423
0	3.18115	0.181	0.019	0	OPC-α	Ccdc149
0	4.53895	0.166	0.004	0	OPC-α	Frmd3
0	6.1299	0.164	0.002	0	OPC-α	Tmem132e
0	3.07792	0.179	0.017	0	OPC-α	Jag1
0	4.04282	0.173	0.011	0	OPC-α	Slc1a4
0	2.69551	0.998	0.837	0	OPC-α	Lrrc4c
0	5.31342	0.165	0.004	0	OPC-α	Disp2
0	6.95031	0.162	0.001	0	OPC-α	Rimbp2
0	5.66966	0.164	0.003	0	OPC-α	Tceal5
0	2.18473	0.198	0.037	0	OPC-α	Tmem59l
0	5.62701	0.164	0.003	0	OPC-α	Ube2ql1
0	2.67918	0.19	0.03	0	OPC-α	Efs
0	6.25405	0.162	0.002	0	OPC-α	Klhl3
0	5.37213	0.164	0.004	0	OPC-α	Sptbn4
0	2.77759	0.188	0.028	0	OPC-α	Ttyh3
0	3.32151	0.175	0.015	0	OPC-α	Sorcs2
0	4.7787	0.165	0.006	0	OPC-α	Ppp1r18
0	2.95253	0.18	0.021	0	OPC-α	Ssbp4
0	3.33673	0.173	0.014	0	OPC-α	Bricd5
0	7.84724	0.159	0.001	0	OPC-α	6330576A10Rik
0	4.73441	0.164	0.006	0	OPC-α	Igdcc4
0	3.72802	0.17	0.012	0	OPC-α	Panx1
0	3.87502	0.17	0.012	0	OPC-α	S1pr2
0	6.36861	0.16	0.002	0	OPC-α	Vstm5
0	5.33782	0.162	0.005	0	OPC-α	Gabrg1
0	5.83103	0.159	0.003	0	OPC-α	B230334C09Rik
0	4.94259	0.162	0.006	0	OPC-α	Dbn1
0	5.5317	0.159	0.003	0	OPC-α	Lin7a
0	2.7721	0.176	0.02	0	OPC-α	Pcdh19
0	3.97751	0.166	0.011	0	OPC-α	Bicdl1
0	3.49808	0.166	0.011	0	OPC-α	Dusp6
0	5.1852	0.159	0.004	0	OPC-α	Gstt1
0	5.93013	0.158	0.003	0	OPC-α	Rap1gap2
0	6.38937	0.156	0.002	0	OPC-α	Cacna2d2
0	4.80319	0.159	0.005	0	OPC-α	Lmo1
0	2.88605	0.171	0.018	0	OPC-α	Hoxa5
0	0.907508	0.967	0.814	0	OPC-α	Nfia
0	3.87581	0.163	0.01	0	OPC-α	Mapk8ip2
0	4.45544	0.159	0.007	0	OPC-α	Cers6
0	4.15512	0.157	0.005	0	OPC-α	Iqgap2
0	5.01263	0.157	0.005	0	OPC-α	Ryr2
0	2.3723	0.179	0.027	0	OPC-α	Stx1b
0	3.00738	0.171	0.02	0	OPC-α	4430402I18Rik
0	6.06825	0.153	0.002	0	OPC-α	4930517O19Rik
0	2.55905	0.179	0.028	0	OPC-α	Gm13889
0	4.72438	0.157	0.006	0	OPC-α	Homer2
0	4.52938	0.158	0.007	0	OPC-α	Pygo1
0	5.53775	0.154	0.003	0	OPC-α	Rasgrf1
0	4.89605	0.156	0.005	0	OPC-α	Slc6a15
0	7.61107	0.152	0.001	0	OPC-α	Sstr1
0	3.784	0.159	0.009	0	OPC-α	AW047730
0	6.32306	0.152	0.002	0	OPC-α	D030068K23Rik
0	3.12998	0.164	0.015	0	OPC-α	Plk2
0	5.23924	0.153	0.004	0	OPC-α	Bex4
0	2.61283	0.173	0.024	0	OPC-α	Rbbp8
0	4.706	0.154	0.005	0	OPC-α	St8sia3
0	3.82194	0.155	0.007	0	OPC-α	Adamts17
0	4.81148	0.153	0.005	0	OPC-α	Cnn2
0	3.29284	0.161	0.013	0	OPC-α	Nyap2
0	3.69304	0.159	0.011	0	OPC-α	Rragd
0	4.91823	0.153	0.006	0	OPC-α	Dlgap2
0	5.98903	0.149	0.002	0	OPC-α	Slc7a3
0	2.43707	0.171	0.025	0	OPC-α	Dtx1
0	5.84194	0.148	0.002	0	OPC-α	Asic4
0	5.41041	0.149	0.004	0	OPC-α	Adamts3
0	4.74122	0.15	0.005	0	OPC-α	Bsn
0	4.67322	0.151	0.006	0	OPC-α	Celf4
0	3.73769	0.156	0.011	0	OPC-α	Tmem131l
0	2.80782	0.167	0.023	0	OPC-α	Col5a3
0	5.2246	0.148	0.004	0	OPC-α	Cbr3
0	3.68749	0.156	0.012	0	OPC-α	Fam124a
0	2.53023	0.173	0.029	0	OPC-α	Hmgb3
0	5.01335	0.149	0.005	0	OPC-α	Reep2
0	3.78569	0.155	0.011	0	OPC-α	Shd
0	1.45798	0.965	0.822	0	OPC-α	Dlg2
0	5.36956	0.146	0.004	0	OPC-α	Gm32618
0	4.55037	0.149	0.007	0	OPC-α	Jph3
0	6.79772	0.143	0.001	0	OPC-α	Tac1
0	3.93684	0.15	0.009	0	OPC-α	Arhgef4
0	3.26428	0.155	0.014	0	OPC-α	Fgd1
0	4.49287	0.147	0.006	0	OPC-α	Gpx7
0	5.22501	0.145	0.004	0	OPC-α	Sox21
0	2.58021	0.163	0.023	0	OPC-α	Gm48091
0	3.12324	0.156	0.016	0	OPC-α	Rab34
0	3.41632	0.151	0.011	0	OPC-α	Casp12
0	3.94713	0.148	0.008	0	OPC-α	Ctbp2
0	5.85582	0.143	0.003	0	OPC-α	Hrh1
0	7.36557	0.14	0.001	0	OPC-α	A230077H06Rik
0	2.87333	0.155	0.016	0	OPC-α	Lurap1l
0	5.34463	0.142	0.003	0	OPC-α	Ackr3
0	5.31801	0.143	0.004	0	OPC-α	C130073E24Rik
0	4.52553	0.145	0.006	0	OPC-α	Ckap4
0	5.5582	0.142	0.003	0	OPC-α	Gpr162
0	3.39455	0.153	0.014	0	OPC-α	Pcnx2
0	5.49934	0.142	0.003	0	OPC-α	Spsb4
0	5.00422	0.144	0.005	0	OPC-α	St6gal2
0	2.33738	0.164	0.026	0	OPC-α	Adam18
0	2.5101	0.163	0.025	0	OPC-α	Gask1b
0	3.17783	0.154	0.016	0	OPC-α	Zdhhc23
0	5.20862	0.142	0.004	0	OPC-α	Gm38039
0	4.52174	0.143	0.005	0	OPC-α	Rarg
0	2.9822	0.153	0.017	0	OPC-α	Cdk5r1
0	2.9272	0.153	0.017	0	OPC-α	Dpy19l3
0	6.46179	0.138	0.002	0	OPC-α	Mlph
0	4.11987	0.144	0.008	0	OPC-α	Grin1
0	4.85767	0.141	0.005	0	OPC-α	Pafah1b3
0	4.17464	0.143	0.007	0	OPC-α	Scml2
0	3.40016	0.148	0.013	0	OPC-α	2700081O15Rik
0	4.0361	0.143	0.008	0	OPC-α	Tmem86a
0	6.68574	0.135	0.001	0	OPC-α	Pianp
0	6.02265	0.136	0.002	0	OPC-α	Trim67
0	4.30203	0.141	0.007	0	OPC-α	Emb
0	3.62962	0.144	0.01	0	OPC-α	Tspoap1
0	2.88181	0.153	0.02	0	OPC-α	Adarb1
0	2.68605	0.154	0.021	0	OPC-α	Chml
0	4.23773	0.14	0.007	0	OPC-α	Tlcd1
0	6.27542	0.134	0.002	0	OPC-α	Adcy1
0	5.18504	0.135	0.003	0	OPC-α	Gfra2
0	7.77555	0.133	0.001	0	OPC-α	Kcnk3
0	4.10937	0.138	0.006	0	OPC-α	Slc18b1
0	2.90273	0.15	0.019	0	OPC-α	Lrrtm1
0	5.99847	0.133	0.002	0	OPC-α	Slitrk6
0	6.13465	0.133	0.002	0	OPC-α	Stk33
0	3.47866	0.142	0.011	0	OPC-α	Pde3a
0	3.67359	0.138	0.008	0	OPC-α	Arhgap42
0	4.59506	0.136	0.006	0	OPC-α	Has2os
0	1.52522	0.99	0.86	0	OPC-α	Mdga2
0	3.16545	0.145	0.015	0	OPC-α	Plxnb2
0	5.76327	0.131	0.002	0	OPC-α	Boc
0	5.57069	0.132	0.003	0	OPC-α	Chgb
0	6.11939	0.131	0.002	0	OPC-α	Fndc1
0	4.50824	0.134	0.005	0	OPC-α	Pde2a
0	2.94776	0.146	0.017	0	OPC-α	Plekha7
0	3.20817	0.14	0.012	0	OPC-α	Dcbld1
0	4.93016	0.132	0.004	0	OPC-α	Ina
0	4.00009	0.135	0.007	0	OPC-α	Sfmbt2
0	2.98928	0.143	0.015	0	OPC-α	Shank1
0	5.10863	0.131	0.004	0	OPC-α	2900079G21Rik
0	5.02329	0.131	0.004	0	OPC-α	Disp3
0	4.39703	0.132	0.005	0	OPC-α	Hoxc8
0	4.89726	0.131	0.004	0	OPC-α	Ppargc1a
0	3.22839	0.14	0.013	0	OPC-α	Sptb
0	4.17993	0.135	0.008	0	OPC-α	Tpd52l1
0	3.74014	0.137	0.01	0	OPC-α	Unc119
0	3.25708	0.141	0.015	0	OPC-α	Cacna1b
0	4.10162	0.133	0.007	0	OPC-α	Cdh24
0	5.28399	0.129	0.003	0	OPC-α	Chd5
0	2.686	0.146	0.02	0	OPC-α	Serf1
0	3.10528	0.142	0.016	0	OPC-α	Zfp469
0	4.07224	0.131	0.007	0	OPC-α	Dok5
0	5.84496	0.127	0.003	0	OPC-α	Gm35040
0	5.42787	0.127	0.004	0	OPC-α	Arhgap6
0	4.65218	0.127	0.004	0	OPC-α	Pcgf2
0	3.52262	0.129	0.006	0	OPC-α	Plscr4
0	4.8827	0.126	0.004	0	OPC-α	Celf5
0	2.65404	0.141	0.019	0	OPC-α	Aldh18a1
0	2.98874	0.133	0.012	0	OPC-α	Pla2g7
0	3.23822	0.134	0.013	0	OPC-α	Wdr6
0	6.24287	0.122	0.001	0	OPC-α	Ache
0	4.92469	0.125	0.004	0	OPC-α	B3gnt5
0	3.84762	0.129	0.008	0	OPC-α	Msi1
0	3.83895	0.129	0.008	0	OPC-α	Nek6
0	4.85186	0.126	0.005	0	OPC-α	S100a3
0	3.73407	0.128	0.008	0	OPC-α	9630028H03Rik
0	4.42696	0.125	0.005	0	OPC-α	Atp1b1
0	6.09833	0.122	0.002	0	OPC-α	Diras2
0	4.40645	0.124	0.005	0	OPC-α	Fgfr3
0	4.79318	0.123	0.004	0	OPC-α	Irx2
0	5.79482	0.121	0.002	0	OPC-α	Mc5r
0	2.74804	0.134	0.016	0	OPC-α	Ikzf4
0	2.84953	0.135	0.017	0	OPC-α	Spred3
0	6.47905	0.119	0.002	0	OPC-α	5033426O07Rik
0	5.45344	0.12	0.003	0	OPC-α	Pced1b
0	6.02898	0.119	0.002	0	OPC-α	Prr36
0	2.92107	0.132	0.016	0	OPC-α	B4galt2
0	3.59297	0.127	0.011	0	OPC-α	Mdga1
0	2.96996	0.134	0.018	0	OPC-α	Stx1a
0	6.29739	0.118	0.002	0	OPC-α	Eln
0	5.62571	0.118	0.002	0	OPC-α	F2r
0	5.14906	0.119	0.003	0	OPC-α	Iglon5
0	4.23992	0.122	0.006	0	OPC-α	Rep15
0	7.30398	0.116	0.001	0	OPC-α	Nrg3os
0	4.04556	0.123	0.008	0	OPC-α	Bmper
0	1.36201	0.993	0.878	0	OPC-α	Cadm2
0	4.94082	0.119	0.004	0	OPC-α	Frzb
0	4.08454	0.122	0.007	0	OPC-α	Tmem178
0	5.76691	0.116	0.002	0	OPC-α	Fam171a2
0	5.32658	0.117	0.003	0	OPC-α	Sall3
0	2.87916	0.129	0.015	0	OPC-α	Tmem191c
0	5.44184	0.117	0.003	0	OPC-α	Tmem200a
0	5.09272	0.118	0.004	0	OPC-α	2610203C22Rik
0	1.08463	0.989	0.875	0	OPC-α	Erbb4
0	5.33382	0.116	0.003	0	OPC-α	Atp2b4
0	5.69967	0.115	0.002	0	OPC-α	Dbpht2
0	4.91675	0.117	0.004	0	OPC-α	Gmpr
0	4.10972	0.119	0.006	0	OPC-α	Loxl3
0	5.43783	0.114	0.002	0	OPC-α	Flrt2
0	7.07103	0.113	0.001	0	OPC-α	Gm36146
0	3.35271	0.123	0.011	0	OPC-α	Hddc2
0	5.92282	0.114	0.002	0	OPC-α	Mast1
0	3.26418	0.123	0.011	0	OPC-α	Plcl2
0	4.27045	0.117	0.006	0	OPC-α	Arhgef25
0	5.28072	0.114	0.003	0	OPC-α	Bex1
0	3.24944	0.124	0.013	0	OPC-α	Hnmt
0	5.30593	0.114	0.003	0	OPC-α	Mir124-2hg
0	4.84195	0.114	0.003	0	OPC-α	Wnt7b
0	3.62941	0.119	0.008	0	OPC-α	Disp1
0	4.03898	0.116	0.006	0	OPC-α	Ccdc114
0	5.45514	0.113	0.003	0	OPC-α	Irx3
0	3.18669	0.12	0.01	0	OPC-α	Ly6e
0	3.30849	0.122	0.012	0	OPC-α	Slc4a3
0	5.59747	0.112	0.002	0	OPC-α	Svop
0	3.56485	0.118	0.008	0	OPC-α	Gm20033
0	2.98087	0.124	0.015	0	OPC-α	9530052E02Rik
0	4.46278	0.114	0.005	0	OPC-α	Arhgdig
0	3.00256	0.121	0.012	0	OPC-α	B4galnt1
0	5.09122	0.112	0.003	0	OPC-α	Pcdhb2
0	5.14974	0.112	0.003	0	OPC-α	Sertm1
0	6.74735	0.11	0.001	0	OPC-α	Shc2
0	3.86642	0.116	0.008	0	OPC-α	Nectin2
0	5.88107	0.11	0.002	0	OPC-α	Cabp1
0	3.90921	0.113	0.005	0	OPC-α	Col4a2
0	2.79042	0.123	0.015	0	OPC-α	Gm49179
0	2.84778	0.122	0.014	0	OPC-α	Sall2
0	4.2859	0.113	0.005	0	OPC-α	Samd14
0	5.98549	0.11	0.002	0	OPC-α	Tmem266
0	3.93922	0.114	0.007	0	OPC-α	Elk3
0	4.96702	0.112	0.005	0	OPC-α	Frmpd4
0	4.00356	0.112	0.005	0	OPC-α	Lrrk2
0	4.91689	0.11	0.003	0	OPC-α	Snph
0	3.04197	0.121	0.014	0	OPC-α	Trhde
0	3.17876	0.117	0.011	0	OPC-α	Armcx4
0	3.65841	0.115	0.009	0	OPC-α	Dagla
0	5.69727	0.108	0.002	0	OPC-α	Kcnc1
0	3.90891	0.112	0.007	0	OPC-α	Palld
0	6.36036	0.105	0.001	0	OPC-α	Gm32834
0	4.23303	0.109	0.005	0	OPC-α	P3h3
0	5.72973	0.106	0.002	0	OPC-α	Tceal6
0	2.85566	0.115	0.012	0	OPC-α	Wtip
0	4.1772	0.108	0.005	0	OPC-α	Slc7a5
0	6.11127	0.104	0.001	0	OPC-α	Tmem63c
0	5.11931	0.106	0.003	0	OPC-α	Vsir
0	4.04184	0.107	0.005	0	OPC-α	4930509J09Rik
0	5.06842	0.106	0.004	0	OPC-α	Inhba
0	5.7996	0.104	0.002	0	OPC-α	Irx1
0	2.80383	0.114	0.013	0	OPC-α	Camk2n2
0	3.32714	0.111	0.01	0	OPC-α	Plcb3
0	3.06299	0.113	0.012	0	OPC-α	Shfl
0	4.44248	0.106	0.005	0	OPC-α	Fgf13
0	5.16494	0.104	0.003	0	OPC-α	Hecw1
0	4.06017	0.106	0.005	0	OPC-α	Npr2
0	3.8981	0.108	0.007	0	OPC-α	Slc22a21
0	3.68819	0.108	0.007	0	OPC-α	Tmem136
0	3.08793	0.112	0.012	0	OPC-α	Gdf11
0	3.39582	0.109	0.009	0	OPC-α	Prdm11
0	4.71094	0.105	0.005	0	OPC-α	6330411D24Rik
0	4.8018	0.104	0.004	0	OPC-α	Hoxc9
0	4.60431	0.103	0.003	0	OPC-α	Pdpn
0	5.56801	0.102	0.002	0	OPC-α	Shank3
0	4.25053	0.104	0.004	0	OPC-α	Ston1
0	1.60294	0.995	0.895	0	OPC-α	Csmd3
0	3.16378	0.11	0.011	0	OPC-α	Chsy1
0	2.98934	0.111	0.012	0	OPC-α	Ltbp1
0	5.36684	0.101	0.002	0	OPC-α	Speg
0	3.4402	0.104	0.005	0	OPC-α	Col4a1
0	4.87037	0.102	0.003	0	OPC-α	Hoxc5
0	4.13796	0.105	0.006	0	OPC-α	Smpdl3a
0	4.96982	0.102	0.003	0	OPC-α	Sult4a1
0	4.16821	0.104	0.005	0	OPC-α	Ttc9b
0	5.29137	0.1	0.002	0	OPC-α	Jakmip1
0	4.75512	0.1	0.003	0	OPC-α	Palmd
0	3.38432	0.104	0.008	0	OPC-α	Cbarp
0	3.72289	0.104	0.008	0	OPC-α	Syngap1
0	3.88459	0.1	0.005	0	OPC-α	9530026P05Rik
0	3.05605	0.106	0.011	0	OPC-α	Rbl1
0	3.75223	0.102	0.007	0	OPC-α	Hoxc6
0	3.98217	0.1	0.006	0	OPC-α	Hoxc4
0	2.28089	0.102	0.008	0	OPC-α	Nr2f2
0	3.31075	0.104	0.011	0	OPC-α	Tmem51
0	3.12914	0.103	0.011	0	OPC-α	Dpf1
0	2.94272	0.101	0.01	0	OPC-α	Sez6
0	0.945023	0.989	0.921	0	OPC-α	Ncam2
0	0.929773	0.989	0.925	0	OPC-α	Tcf4
0	1.27594	0.993	0.937	0	OPC-α	Zbtb20
0	0.798996	0.999	0.984	0	OPC-α	Lrp1b
2.80049e-307	2.68321	0.13	0.017	9.04138e-303	OPC-α	Zfp503
4.33092e-307	1.34272	0.657	0.291	1.39824e-302	OPC-α	Cald1
6.20038e-306	1.17277	0.843	0.52	2.00179e-301	OPC-α	Psd3
7.97899e-306	1.84848	0.261	0.059	2.57602e-301	OPC-α	N4bp2
4.66489e-305	1.80293	0.367	0.108	1.50606e-300	OPC-α	Chn1
6.82537e-305	1.4937	0.423	0.133	2.20357e-300	OPC-α	Antxr1
3.14143e-304	1.02092	0.9	0.625	1.01421e-299	OPC-α	Cttnbp2
7.55122e-303	1.65273	0.398	0.124	2.43791e-298	OPC-α	Sestd1
1.34061e-300	2.4972	0.164	0.027	4.32815e-296	OPC-α	Mtap
3.89605e-299	1.93507	0.229	0.048	1.25784e-294	OPC-α	Gdap1
1.35489e-298	2.8439	0.124	0.016	4.37425e-294	OPC-α	Fbxl16
6.753e-298	2.8909	0.14	0.021	2.18021e-293	OPC-α	Gnaz
7.85857e-294	1.95998	0.276	0.068	2.53714e-289	OPC-α	Rap2b
1.9632e-293	1.19233	0.821	0.497	6.33821e-289	OPC-α	Snx1
5.50746e-293	1.30448	0.639	0.284	1.77808e-288	OPC-α	Ppp3cb
2.46822e-291	2.2981	0.208	0.042	7.96865e-287	OPC-α	Pank1
6.20479e-291	2.22184	0.2	0.039	2.00322e-286	OPC-α	Serp2
1.49535e-289	2.55513	0.174	0.031	4.82773e-285	OPC-α	Zdhhc15
5.52122e-289	0.973848	0.911	0.637	1.78253e-284	OPC-α	Sh3d19
4.13593e-288	2.622	0.151	0.024	1.33529e-283	OPC-α	Hbegf
3.172e-287	1.22904	0.54	0.207	1.02408e-282	OPC-α	Rps6ka3
1.27569e-286	1.11402	0.826	0.489	4.11857e-282	OPC-α	Msi2
1.43409e-285	2.38374	0.147	0.023	4.62997e-281	OPC-α	P2ry14
9.47552e-285	1.86844	0.278	0.07	3.05917e-280	OPC-α	Rundc3b
8.6407e-284	1.26943	0.496	0.177	2.78965e-279	OPC-α	Ndrg2
1.31425e-283	1.26632	0.725	0.374	4.24305e-279	OPC-α	Agfg1
1.46945e-282	2.75215	0.124	0.017	4.74411e-278	OPC-α	Hook1
2.46093e-282	1.00511	0.797	0.445	7.9451e-278	OPC-α	Tns3
3.75423e-281	1.52206	0.412	0.135	1.21205e-276	OPC-α	Acvr2a
1.25729e-280	1.25162	0.708	0.357	4.05915e-276	OPC-α	Lrp6
2.70557e-280	1.34206	0.561	0.229	8.73494e-276	OPC-α	Xkr6
5.14993e-280	1.61554	0.405	0.134	1.66266e-275	OPC-α	Nectin3
3.14253e-279	1.4138	0.522	0.204	1.01457e-274	OPC-α	Nfkb1
3.52736e-279	1.334	0.667	0.323	1.13881e-274	OPC-α	Agpat5
8.062e-278	1.21162	0.568	0.231	2.60282e-273	OPC-α	Etv6
9.2083e-277	1.58201	0.411	0.138	2.9729e-272	OPC-α	Agl
1.65562e-276	2.83586	0.102	0.012	5.34516e-272	OPC-α	Glis2
4.35192e-276	1.31912	0.551	0.224	1.40502e-271	OPC-α	Plcb4
8.4009e-276	1.35922	0.518	0.202	2.71223e-271	OPC-α	Scai
4.59864e-275	0.82887	0.952	0.779	1.48467e-270	OPC-α	Magi1
2.54666e-273	1.47511	0.455	0.164	8.22188e-269	OPC-α	Ptpn9
1.03991e-272	2.47144	0.16	0.028	3.35736e-268	OPC-α	Pgpep1
1.09906e-271	2.78783	0.11	0.014	3.54831e-267	OPC-α	Nhs
5.46934e-271	1.35492	0.494	0.187	1.76578e-266	OPC-α	Sfmbt1
1.10805e-270	1.04579	0.885	0.605	3.57735e-266	OPC-α	Jmjd1c
8.96977e-270	2.44365	0.153	0.026	2.89589e-265	OPC-α	Dse
3.76922e-269	2.17462	0.108	0.014	1.21689e-264	OPC-α	S100a4
4.9968e-269	2.71208	0.119	0.017	1.61322e-264	OPC-α	Tbc1d8
5.87147e-269	1.99335	0.246	0.06	1.8956e-264	OPC-α	Unc13b
1.96468e-268	1.60484	0.317	0.09	6.34298e-264	OPC-α	Spry1
2.02103e-268	1.51206	0.428	0.15	6.5249e-264	OPC-α	Pip4p2
3.80053e-268	0.908749	0.922	0.668	1.227e-263	OPC-α	Sorcs1
5.09028e-268	1.60596	0.37	0.117	1.6434e-263	OPC-α	Rnf157
6.16825e-268	2.50972	0.136	0.021	1.99142e-263	OPC-α	Dhrs13
3.96223e-267	1.06891	0.794	0.465	1.27921e-262	OPC-α	Sparc
7.7948e-267	1.25705	0.598	0.259	2.51655e-262	OPC-α	Eml5
8.03865e-267	2.36345	0.153	0.026	2.59528e-262	OPC-α	Zfp811
3.47252e-266	1.10663	0.617	0.265	1.1211e-261	OPC-α	Tln2
1.15228e-264	1.0426	0.821	0.48	3.72014e-260	OPC-α	2610035D17Rik
1.84167e-264	2.303	0.157	0.027	5.94583e-260	OPC-α	Axin2
2.10256e-264	2.74078	0.107	0.014	6.7881e-260	OPC-α	Gm5577
2.59553e-263	1.60906	0.36	0.113	8.37967e-259	OPC-α	Fzd3
1.78391e-262	1.22338	0.7	0.36	5.75935e-258	OPC-α	Sgms1
3.35839e-262	1.8055	0.318	0.094	1.08426e-257	OPC-α	Sacs
2.39195e-261	2.49427	0.139	0.022	7.72241e-257	OPC-α	Ssx2ip
3.45627e-261	1.11572	0.727	0.377	1.11586e-256	OPC-α	Tut4
4.93346e-260	2.06166	0.162	0.029	1.59277e-255	OPC-α	Gab3
1.30858e-259	1.73199	0.316	0.093	4.22475e-255	OPC-α	Gm9801
2.51798e-259	1.96677	0.279	0.076	8.1293e-255	OPC-α	Angpt1
5.37741e-258	1.54172	0.441	0.163	1.7361e-253	OPC-α	Ptms
1.43733e-257	1.98096	0.194	0.04	4.6404e-253	OPC-α	Ccdc107
9.56013e-257	1.70355	0.245	0.06	3.08649e-252	OPC-α	Adgrg1
1.21631e-256	1.13804	0.717	0.37	3.92686e-252	OPC-α	Prex1
2.76441e-256	2.19628	0.172	0.033	8.92491e-252	OPC-α	4930570G19Rik
1.93297e-255	1.92185	0.201	0.043	6.24059e-251	OPC-α	B930095G15Rik
4.21575e-255	1.28136	0.459	0.169	1.36106e-250	OPC-α	Cadps2
9.82693e-253	2.76443	0.106	0.014	3.17262e-248	OPC-α	Ntsr2
2.28869e-252	2.79755	0.108	0.015	7.38904e-248	OPC-α	Plxna3
4.8433e-252	1.23576	0.625	0.295	1.56366e-247	OPC-α	Smyd3
4.53489e-250	1.60848	0.343	0.109	1.46409e-245	OPC-α	Camk2g
1.04169e-249	1.22567	0.569	0.244	3.36308e-245	OPC-α	Dzip3
7.10689e-249	2.00748	0.231	0.056	2.29446e-244	OPC-α	Vangl2
7.58426e-249	2.4853	0.147	0.026	2.44858e-244	OPC-α	Actr3b
7.71962e-249	2.62175	0.127	0.02	2.49228e-244	OPC-α	Prkar1b
7.07283e-248	1.83346	0.254	0.066	2.28346e-243	OPC-α	Mras
2.05082e-247	1.24734	0.614	0.282	6.62106e-243	OPC-α	Ahi1
2.9318e-246	1.14605	0.604	0.276	9.46531e-242	OPC-α	Hs2st1
1.28491e-244	1.51624	0.358	0.116	4.14834e-240	OPC-α	Bscl2
1.34162e-244	2.68997	0.102	0.013	4.33142e-240	OPC-α	Meis3
1.15171e-243	1.92589	0.197	0.043	3.71829e-239	OPC-α	Ttc39b
1.57481e-243	1.51762	0.366	0.121	5.08427e-239	OPC-α	Ergic1
2.63498e-243	2.74855	0.105	0.014	8.50703e-239	OPC-α	Atp8b2
1.84041e-242	1.29425	0.46	0.176	5.94175e-238	OPC-α	Camk2d
2.62983e-242	2.13444	0.173	0.035	8.49041e-238	OPC-α	Zfp428
7.84735e-242	1.05665	0.767	0.437	2.53352e-237	OPC-α	Zmym4
3.03898e-241	1.55297	0.374	0.13	9.81133e-237	OPC-α	Rbms1
3.26964e-241	0.75214	0.181	0.037	1.0556e-236	OPC-α	9630013A20Rik
3.31863e-241	2.40297	0.127	0.02	1.07142e-236	OPC-α	Dll1
4.60064e-241	2.45171	0.114	0.017	1.48532e-236	OPC-α	Gdap1l1
3.15379e-240	1.30747	0.453	0.172	1.0182e-235	OPC-α	Zc3h12b
2.91608e-239	1.71824	0.293	0.086	9.41458e-235	OPC-α	Mtcl1
8.03537e-239	1.83256	0.244	0.064	2.59422e-234	OPC-α	Nsun7
1.13363e-238	1.95463	0.237	0.061	3.65994e-234	OPC-α	Wdr17
2.9028e-237	0.897633	0.455	0.163	9.3717e-233	OPC-α	Timp3
1.11673e-236	1.89618	0.238	0.062	3.60537e-232	OPC-α	Slc16a2
4.18596e-236	0.865067	0.947	0.839	1.35144e-231	OPC-α	Rpl13
5.7125e-236	1.64671	0.292	0.085	1.84428e-231	OPC-α	Zmat3
4.29629e-234	0.934452	0.841	0.545	1.38706e-229	OPC-α	Phf21a
2.36098e-233	1.03819	0.776	0.463	7.62243e-229	OPC-α	Cdh2
1.80107e-232	1.17288	0.597	0.277	5.81476e-228	OPC-α	Rspry1
2.27956e-232	1.10828	0.677	0.345	7.35957e-228	OPC-α	Evi5l
7.17531e-232	1.35216	0.472	0.189	2.31655e-227	OPC-α	Usp3
1.20872e-230	0.898585	0.882	0.61	3.90236e-226	OPC-α	Prkca
2.7253e-230	1.63214	0.3	0.091	8.79863e-226	OPC-α	Map3k5
9.30192e-230	2.27011	0.157	0.03	3.00312e-225	OPC-α	Cadm3
1.39508e-229	2.6805	0.129	0.022	4.504e-225	OPC-α	Sh3pxd2b
3.93715e-229	0.958875	0.837	0.563	1.27111e-224	OPC-α	Top2b
5.07311e-228	1.27863	0.523	0.225	1.63785e-223	OPC-α	Tmco3
7.53893e-228	1.07434	0.68	0.352	2.43394e-223	OPC-α	Rfx7
8.87342e-228	2.23869	0.128	0.021	2.86478e-223	OPC-α	Cxcl14
1.50345e-227	1.20705	0.596	0.279	4.85389e-223	OPC-α	C130071C03Rik
3.50656e-227	2.71845	0.104	0.015	1.13209e-222	OPC-α	B4galt4
7.05076e-227	1.35199	0.418	0.155	2.27634e-222	OPC-α	Agrn
1.22528e-226	0.936466	0.872	0.627	3.95583e-222	OPC-α	Hip1
2.8453e-226	2.04666	0.169	0.035	9.18606e-222	OPC-α	Creg2
1.00627e-225	1.40451	0.377	0.132	3.24876e-221	OPC-α	Sipa1l2
2.49435e-225	1.61072	0.181	0.039	8.05302e-221	OPC-α	Nr4a1
8.05315e-223	2.33966	0.142	0.026	2.59996e-218	OPC-α	Rbpjl
1.5961e-222	1.34457	0.454	0.18	5.15302e-218	OPC-α	Carnmt1
1.77238e-222	0.926085	0.827	0.528	5.72214e-218	OPC-α	Spred1
4.3923e-222	1.95986	0.18	0.039	1.41805e-217	OPC-α	Prkab2
9.10111e-222	0.991516	0.768	0.447	2.93829e-217	OPC-α	Zfp608
2.95938e-221	1.35561	0.473	0.196	9.55437e-217	OPC-α	Nt5c2
5.45534e-221	1.30792	0.552	0.25	1.76126e-216	OPC-α	Ermard
6.86794e-221	1.8749	0.202	0.048	2.21731e-216	OPC-α	Lrp11
1.06986e-220	1.49737	0.379	0.137	3.45403e-216	OPC-α	Cux2
1.40136e-220	1.47025	0.357	0.123	4.52428e-216	OPC-α	Cnrip1
2.55657e-218	1.47166	0.339	0.113	8.25389e-214	OPC-α	Zfp36l2
1.04258e-216	2.48534	0.12	0.02	3.36597e-212	OPC-α	Eda2r
2.77361e-216	2.69965	0.1	0.014	8.95459e-212	OPC-α	Sap30
2.9376e-216	0.818911	0.694	0.34	9.48405e-212	OPC-α	Lbh
2.41029e-213	1.84608	0.229	0.062	7.78162e-209	OPC-α	Slc12a4
4.29558e-213	1.84546	0.213	0.054	1.38683e-208	OPC-α	Rnf219
4.99499e-213	1.36235	0.395	0.148	1.61263e-208	OPC-α	Pag1
6.87718e-213	0.970842	0.554	0.24	2.2203e-208	OPC-α	Cdh6
1.12769e-211	1.44678	0.366	0.13	3.64076e-207	OPC-α	C1galt1
1.81039e-211	1.30945	0.452	0.182	5.84485e-207	OPC-α	Itsn1
2.73462e-211	1.25885	0.448	0.18	8.82873e-207	OPC-α	St3gal6
5.79589e-211	0.838004	0.881	0.622	1.8712e-206	OPC-α	Dennd1a
2.48993e-210	1.28471	0.342	0.116	8.03874e-206	OPC-α	Pou6f1
3.42475e-210	0.925064	0.808	0.499	1.10568e-205	OPC-α	Ext1
1.15032e-209	1.29891	0.448	0.18	3.71382e-205	OPC-α	Gm2a
1.27432e-209	1.32407	0.455	0.188	4.11416e-205	OPC-α	Zdhhc21
1.62833e-208	1.76833	0.237	0.066	5.25705e-204	OPC-α	Hoxa3
2.62432e-208	1.7108	0.149	0.03	8.47262e-204	OPC-α	Sh3pxd2a
7.2823e-208	2.17071	0.141	0.027	2.35109e-203	OPC-α	Acsl5
1.24212e-206	0.965537	0.746	0.432	4.01018e-202	OPC-α	Ddhd1
8.8118e-206	1.5007	0.284	0.088	2.84489e-201	OPC-α	Zcchc18
1.03952e-204	2.26921	0.141	0.028	3.35608e-200	OPC-α	Tram1l1
1.00827e-203	1.62851	0.251	0.073	3.2552e-199	OPC-α	B3glct
1.1355e-203	1.30457	0.423	0.167	3.66595e-199	OPC-α	Ttc19
1.35587e-203	1.05504	0.726	0.422	4.37743e-199	OPC-α	Ranbp9
8.99704e-203	1.07632	0.626	0.318	2.90469e-198	OPC-α	Elavl1
3.94035e-202	0.96251	0.704	0.387	1.27214e-197	OPC-α	Rapgef2
1.17809e-201	1.81152	0.204	0.052	3.80345e-197	OPC-α	Nup210
2.14152e-200	1.73783	0.234	0.066	6.91388e-196	OPC-α	Ahdc1
3.68437e-200	0.837922	0.865	0.627	1.1895e-195	OPC-α	Mbd5
1.24342e-199	0.909743	0.853	0.629	4.01439e-195	OPC-α	Ndfip1
2.38933e-199	1.25208	0.415	0.164	7.71395e-195	OPC-α	Wwc2
5.75596e-199	1.0628	0.634	0.331	1.85831e-194	OPC-α	Pou2f1
5.49985e-198	2.37634	0.104	0.016	1.77563e-193	OPC-α	Lin9
4.30826e-197	1.01587	0.645	0.331	1.39092e-192	OPC-α	Man1a2
4.45493e-197	2.35201	0.138	0.027	1.43828e-192	OPC-α	Atad2
7.11214e-197	1.10034	0.562	0.269	2.29615e-192	OPC-α	Desi2
9.57466e-197	1.16604	0.506	0.228	3.09118e-192	OPC-α	Klhl7
1.50578e-196	1.4077	0.34	0.12	4.86142e-192	OPC-α	Trp53bp1
1.5333e-196	1.67517	0.246	0.072	4.95025e-192	OPC-α	Luzp1
2.89541e-196	1.59276	0.275	0.086	9.34782e-192	OPC-α	Tmem29
6.12239e-196	1.07952	0.637	0.339	1.97661e-191	OPC-α	Peli1
6.51848e-196	0.926557	0.694	0.381	2.10449e-191	OPC-α	Arhgap35
4.53134e-195	0.902344	0.779	0.473	1.46294e-190	OPC-α	Adam22
2.38847e-194	1.4029	0.299	0.098	7.71117e-190	OPC-α	Irs1
6.44601e-194	0.96558	0.65	0.336	2.0811e-189	OPC-α	Jakmip2
9.21737e-194	1.13463	0.471	0.2	2.97583e-189	OPC-α	Nsf
1.06942e-193	0.921489	0.758	0.463	3.45263e-189	OPC-α	Fign
4.4275e-193	1.14589	0.461	0.194	1.42942e-188	OPC-α	Tnrc18
1.59431e-192	1.12057	0.376	0.139	5.14724e-188	OPC-α	Lmo4
8.41173e-192	1.89792	0.176	0.042	2.71573e-187	OPC-α	Flna
1.86819e-191	2.27373	0.119	0.022	6.03145e-187	OPC-α	Nckap5l
5.99918e-191	1.9392	0.157	0.035	1.93684e-186	OPC-α	Abcb1b
6.2679e-191	1.69312	0.212	0.057	2.02359e-186	OPC-α	B230354K17Rik
6.30679e-191	0.762217	0.9	0.701	2.03615e-186	OPC-α	Sulf2
2.17714e-190	0.948261	0.555	0.259	7.0289e-186	OPC-α	Aldoc
3.1445e-190	1.07322	0.566	0.276	1.0152e-185	OPC-α	Purg
5.19953e-190	1.17173	0.484	0.214	1.67867e-185	OPC-α	Mapk9
9.90146e-190	1.07343	0.537	0.248	3.19669e-185	OPC-α	Dmxl2
2.36934e-189	1.10067	0.636	0.337	7.64942e-185	OPC-α	Hdac8
2.3756e-189	1.1866	0.475	0.208	7.66962e-185	OPC-α	Hnrnpll
6.66909e-189	1.43315	0.327	0.116	2.15311e-184	OPC-α	Parp11
2.20547e-188	1.01326	0.666	0.365	7.12036e-184	OPC-α	Abi2
4.52756e-188	1.98133	0.114	0.02	1.46172e-183	OPC-α	Lgals1
4.72558e-188	0.850732	0.79	0.48	1.52565e-183	OPC-α	Gab2
6.68086e-188	1.56184	0.268	0.085	2.15692e-183	OPC-α	Prim2
3.14987e-186	0.989533	0.72	0.42	1.01693e-181	OPC-α	Itm2c
2.15034e-185	0.957121	0.689	0.382	6.94238e-181	OPC-α	Scg5
2.63322e-185	1.01591	0.616	0.323	8.50135e-181	OPC-α	Peak1
4.84835e-185	2.14941	0.154	0.035	1.56529e-180	OPC-α	Fbln2
7.88611e-185	1.97153	0.158	0.036	2.54603e-180	OPC-α	Vopp1
1.10923e-184	2.25176	0.122	0.023	3.58116e-180	OPC-α	Eogt
1.44533e-184	1.40404	0.329	0.12	4.66626e-180	OPC-α	Tmlhe
1.73711e-184	1.42781	0.291	0.098	5.60826e-180	OPC-α	Phlpp2
1.5513e-183	1.01421	0.638	0.339	5.00836e-179	OPC-α	Nsd2
1.65502e-183	1.83649	0.172	0.042	5.34324e-179	OPC-α	Maneal
2.55926e-183	1.19935	0.464	0.205	8.26258e-179	OPC-α	Atpif1
1.56375e-182	2.10558	0.123	0.024	5.04857e-178	OPC-α	Zbed3
1.87042e-182	0.89887	0.77	0.486	6.03864e-178	OPC-α	Nlk
2.07359e-182	1.09606	0.47	0.208	6.69458e-178	OPC-α	Chsy3
2.12079e-182	2.17688	0.157	0.037	6.84696e-178	OPC-α	Slc38a3
5.96434e-182	0.847275	0.726	0.401	1.92559e-177	OPC-α	Mtss1
6.91353e-182	1.22642	0.384	0.152	2.23203e-177	OPC-α	Lrch1
1.6168e-181	0.958312	0.7	0.399	5.21985e-177	OPC-α	Bmpr2
7.16665e-181	1.09111	0.554	0.271	2.31375e-176	OPC-α	Tmem63b
1.06501e-180	2.12479	0.141	0.03	3.4384e-176	OPC-α	Slc7a14
1.68529e-180	1.37862	0.313	0.111	5.44097e-176	OPC-α	Arfgef3
3.22047e-179	1.05267	0.486	0.218	1.03973e-174	OPC-α	Adcy9
5.06391e-179	0.995138	0.642	0.348	1.63488e-174	OPC-α	Smarcc1
1.5801e-178	1.12013	0.444	0.189	5.10136e-174	OPC-α	D130040H23Rik
5.81079e-178	0.876558	0.5	0.224	1.87601e-173	OPC-α	Tcf7l2
2.2407e-177	1.55177	0.233	0.07	7.23411e-173	OPC-α	Dlg3
2.51222e-177	0.778118	0.879	0.677	8.11069e-173	OPC-α	Gnas
6.55676e-177	1.01255	0.516	0.239	2.11685e-172	OPC-α	Gnb4
9.22604e-177	2.00595	0.128	0.026	2.97863e-172	OPC-α	B230209E15Rik
1.09516e-176	2.2293	0.123	0.024	3.53573e-172	OPC-α	Slc45a1
1.19537e-176	0.82848	0.382	0.145	3.85926e-172	OPC-α	Uchl1
1.56042e-176	0.937493	0.654	0.354	5.03783e-172	OPC-α	Fam135a
1.62921e-176	1.35103	0.375	0.15	5.2599e-172	OPC-α	Upp2
4.1188e-176	0.96447	0.68	0.388	1.32976e-171	OPC-α	Pds5b
4.31402e-176	0.57074	0.975	0.888	1.39278e-171	OPC-α	Unc5c
6.65542e-176	1.05605	0.511	0.237	2.1487e-171	OPC-α	Stim2
1.41988e-175	1.18826	0.37	0.144	4.58408e-171	OPC-α	Cacng7
1.6017e-175	1.38518	0.231	0.068	5.17107e-171	OPC-α	Hivep1
2.4904e-175	0.964468	0.706	0.415	8.04025e-171	OPC-α	Nptn
2.54924e-173	0.791063	0.773	0.465	8.23024e-169	OPC-α	Bach2
4.70356e-173	0.83887	0.736	0.427	1.51854e-168	OPC-α	1700025G04Rik
1.12188e-172	0.650747	0.929	0.721	3.62199e-168	OPC-α	Macf1
1.18178e-171	1.20553	0.389	0.159	3.81537e-167	OPC-α	Bcl6
1.56973e-171	1.08664	0.365	0.14	5.06788e-167	OPC-α	Fam184a
1.98104e-171	1.80355	0.249	0.08	6.3958e-167	OPC-α	Man2a1
4.32411e-171	0.872212	0.593	0.298	1.39604e-166	OPC-α	Marcksl1
1.42004e-170	1.43431	0.142	0.032	4.58459e-166	OPC-α	Amotl1
1.69926e-170	2.1011	0.129	0.027	5.48605e-166	OPC-α	Zfp697
2.25805e-170	1.70858	0.151	0.035	7.2901e-166	OPC-α	Pnmal1
4.23839e-170	1.28832	0.463	0.216	1.36836e-165	OPC-α	Tubb5
5.77028e-170	1.73593	0.164	0.04	1.86294e-165	OPC-α	Zfp422
8.02449e-170	1.65149	0.205	0.059	2.59071e-165	OPC-α	Aldh2
5.26945e-169	1.09525	0.457	0.206	1.70124e-164	OPC-α	Erc1
1.20106e-168	0.972297	0.786	0.58	3.87763e-164	OPC-α	Ppib
2.37827e-168	2.0222	0.122	0.025	7.67826e-164	OPC-α	Chpf
6.5818e-168	2.12285	0.127	0.027	2.12493e-163	OPC-α	Gm4117
8.87556e-168	0.844963	0.72	0.418	2.86547e-163	OPC-α	Spire1
1.68604e-167	1.79956	0.185	0.05	5.44339e-163	OPC-α	Glb1
1.54683e-166	1.03043	0.574	0.296	4.99394e-162	OPC-α	Cbx5
2.25823e-166	0.895125	0.716	0.432	7.29069e-162	OPC-α	Scaper
8.49574e-166	1.26559	0.386	0.161	2.74285e-161	OPC-α	Hnrnpa0
1.20762e-165	2.12775	0.106	0.02	3.8988e-161	OPC-α	Tmem47
9.71553e-165	1.52533	0.201	0.057	3.13666e-160	OPC-α	Arl4a
7.53038e-164	1.00747	0.543	0.271	2.43118e-159	OPC-α	Ssbp2
1.7077e-163	1.14709	0.374	0.151	5.5133e-159	OPC-α	Stxbp4
2.88846e-163	2.04017	0.145	0.034	9.3254e-159	OPC-α	Pcdhb14
3.51618e-163	1.09325	0.465	0.215	1.1352e-158	OPC-α	Wasf1
4.23922e-163	1.70589	0.189	0.053	1.36863e-158	OPC-α	Asph
1.13877e-162	0.771179	0.809	0.54	3.67653e-158	OPC-α	Gsk3b
2.53084e-162	1.42298	0.256	0.085	8.1708e-158	OPC-α	Cep68
3.96919e-162	1.25839	0.328	0.125	1.28145e-157	OPC-α	Sgpl1
3.06017e-161	1.77909	0.183	0.051	9.87977e-157	OPC-α	Abcc4
3.97847e-161	1.52406	0.237	0.076	1.28445e-156	OPC-α	Caskin2
9.36788e-161	1.16646	0.357	0.142	3.02442e-156	OPC-α	Smox
4.20119e-160	1.61633	0.202	0.059	1.35635e-155	OPC-α	Sgsm2
9.15974e-160	0.964913	0.373	0.146	2.95722e-155	OPC-α	Kif21b
1.57573e-159	1.91309	0.14	0.032	5.08726e-155	OPC-α	Sntb2
3.0347e-159	1.31853	0.338	0.133	9.79753e-155	OPC-α	Cfap20
3.0418e-159	1.65515	0.196	0.057	9.82046e-155	OPC-α	Rcbtb2
2.08869e-158	2.14263	0.103	0.019	6.74335e-154	OPC-α	Asns
3.57513e-158	0.956219	0.605	0.328	1.15423e-153	OPC-α	Mib1
9.3285e-158	1.31138	0.28	0.099	3.01171e-153	OPC-α	Prkaa2
1.78397e-157	1.46771	0.205	0.061	5.75954e-153	OPC-α	Slc45a4
2.63614e-157	0.883886	0.611	0.324	8.51077e-153	OPC-α	Cplane1
4.31074e-157	1.13664	0.382	0.159	1.39172e-152	OPC-α	Itpr1
1.73201e-156	1.9354	0.148	0.036	5.59179e-152	OPC-α	Phf21b
3.03965e-156	1.60389	0.227	0.073	9.81352e-152	OPC-α	Sema3e
5.44626e-156	1.54412	0.237	0.078	1.75833e-151	OPC-α	Soat1
1.09493e-155	0.946516	0.612	0.337	3.53497e-151	OPC-α	Tsc22d2
1.30081e-155	1.81449	0.117	0.024	4.19967e-151	OPC-α	Tmem64
2.75373e-155	0.982105	0.578	0.306	8.89043e-151	OPC-α	Rab28
3.64009e-155	1.02238	0.432	0.192	1.1752e-150	OPC-α	Ago2
4.00879e-155	0.804647	0.598	0.303	1.29424e-150	OPC-α	Cyp2j6
5.70749e-155	0.949417	0.547	0.282	1.84266e-150	OPC-α	Peli2
5.78419e-155	0.92928	0.6	0.323	1.86743e-150	OPC-α	Camsap2
7.88342e-155	1.10589	0.375	0.156	2.54516e-150	OPC-α	Phf6
1.82748e-154	1.08696	0.451	0.209	5.90001e-150	OPC-α	Arhgap12
2.49479e-154	1.38132	0.25	0.084	8.05442e-150	OPC-α	Sergef
3.05299e-154	1.30995	0.286	0.104	9.85658e-150	OPC-α	AI506816
1.1183e-153	0.723654	0.771	0.486	3.61042e-149	OPC-α	Ehbp1
1.90766e-153	1.27983	0.291	0.108	6.15889e-149	OPC-α	Ugcg
3.44185e-153	1.03353	0.447	0.205	1.1112e-148	OPC-α	Acvr1
6.53092e-153	0.83843	0.718	0.439	2.10851e-148	OPC-α	Tia1
1.18348e-152	1.34018	0.256	0.088	3.82086e-148	OPC-α	Zfp354c
3.03968e-152	1.48289	0.247	0.084	9.81359e-148	OPC-α	Ift81
3.64595e-152	1.37775	0.267	0.095	1.1771e-147	OPC-α	Ccdc6
1.56972e-151	1.23115	0.324	0.127	5.06783e-147	OPC-α	Cstf2
2.35103e-151	1.50031	0.25	0.086	7.5903e-147	OPC-α	Fam20b
4.09576e-151	0.608907	0.927	0.766	1.32232e-146	OPC-α	Ppp3ca
5.38299e-151	1.04378	0.5	0.247	1.7379e-146	OPC-α	Tmx4
7.70115e-151	0.900962	0.475	0.221	2.48632e-146	OPC-α	Peg3
8.29662e-151	1.37956	0.339	0.14	2.67856e-146	OPC-α	Spata13
2.6096e-150	1.93889	0.148	0.038	8.42508e-146	OPC-α	Trpm3
3.88884e-150	2.03711	0.106	0.021	1.25551e-145	OPC-α	Arhgef19
8.2671e-150	1.5603	0.19	0.055	2.66903e-145	OPC-α	Gramd4
3.67266e-149	1.88084	0.134	0.032	1.18572e-144	OPC-α	Txndc5
5.92817e-149	1.07262	0.442	0.205	1.91391e-144	OPC-α	2610008E11Rik
9.98432e-149	1.99233	0.122	0.027	3.22344e-144	OPC-α	Slc7a1
1.1753e-148	1.80647	0.172	0.048	3.79446e-144	OPC-α	Vps37b
1.8465e-148	2.10861	0.113	0.024	5.96144e-144	OPC-α	Trp53cor1
2.00985e-148	0.920665	0.53	0.269	6.48879e-144	OPC-α	Stxbp5
2.43829e-148	0.571337	0.231	0.074	7.87202e-144	OPC-α	Fam169a
2.99973e-148	0.852567	0.594	0.32	9.68464e-144	OPC-α	Mllt3
6.14821e-148	1.68307	0.15	0.038	1.98495e-143	OPC-α	Sox12
9.40163e-148	1.17298	0.382	0.166	3.03532e-143	OPC-α	Snhg14
1.48608e-147	1.02622	0.417	0.186	4.7978e-143	OPC-α	Nr1d2
2.21681e-147	0.806598	0.752	0.484	7.15697e-143	OPC-α	Cpsf6
6.77094e-147	1.83757	0.176	0.05	2.186e-142	OPC-α	Faxc
9.86687e-147	1.52117	0.184	0.053	3.18552e-142	OPC-α	Ccnq
1.09873e-146	1.53186	0.198	0.06	3.54725e-142	OPC-α	Gpr85
1.24631e-146	1.21414	0.383	0.167	4.02371e-142	OPC-α	Usp53
1.72542e-146	0.925309	0.537	0.273	5.57052e-142	OPC-α	Tcaf1
1.73227e-146	1.36483	0.266	0.096	5.59264e-142	OPC-α	Spin1
3.51134e-146	1.17016	0.356	0.149	1.13363e-141	OPC-α	Hdac2
3.83977e-146	0.834074	0.635	0.357	1.23967e-141	OPC-α	Gprasp1
4.00408e-146	0.919771	0.634	0.363	1.29272e-141	OPC-α	Nap1l1
4.30848e-146	0.761502	0.81	0.546	1.39099e-141	OPC-α	Phf14
5.80986e-146	0.83303	0.655	0.378	1.87571e-141	OPC-α	Rasa1
6.91091e-146	0.774721	0.735	0.451	2.23119e-141	OPC-α	Cdh11
1.29798e-145	2.14931	0.102	0.02	4.19054e-141	OPC-α	Ndrg4
8.01684e-145	1.14579	0.341	0.139	2.58824e-140	OPC-α	Lrrc4
2.65422e-144	1.38722	0.23	0.076	8.56916e-140	OPC-α	Slc35d1
3.67566e-144	0.863623	0.684	0.407	1.18669e-139	OPC-α	Chpt1
3.74624e-144	0.699137	0.837	0.585	1.20947e-139	OPC-α	Chd7
4.61204e-144	1.7017	0.174	0.05	1.489e-139	OPC-α	Pip5k1b
6.02346e-144	0.867392	0.663	0.391	1.94467e-139	OPC-α	Lims1
1.5994e-143	0.947354	0.602	0.341	5.16367e-139	OPC-α	Prdx2
2.28518e-143	0.808483	0.792	0.542	7.3777e-139	OPC-α	Fbxl17
2.3444e-143	1.19184	0.363	0.156	7.56889e-139	OPC-α	Col9a3
3.11336e-143	1.15527	0.349	0.145	1.00515e-138	OPC-α	Slc23a2
5.46281e-143	0.829177	0.652	0.377	1.76367e-138	OPC-α	Med13l
6.12329e-143	1.40761	0.239	0.082	1.9769e-138	OPC-α	E2f3
7.68067e-143	1.73325	0.115	0.025	2.4797e-138	OPC-α	Slit2
1.74771e-142	1.88789	0.143	0.036	5.64248e-138	OPC-α	Ndst4
3.76176e-142	0.820818	0.609	0.334	1.21449e-137	OPC-α	Sppl3
4.97385e-142	0.6877	0.858	0.637	1.60581e-137	OPC-α	Kansl1
5.83771e-142	1.95815	0.104	0.021	1.8847e-137	OPC-α	Fam78b
1.68383e-141	1.62659	0.185	0.055	5.43625e-137	OPC-α	Vav2
1.91443e-141	1.55012	0.197	0.061	6.18075e-137	OPC-α	Nedd9
2.13849e-141	0.902003	0.512	0.258	6.90411e-137	OPC-α	Csnk1g1
3.14073e-141	1.40371	0.185	0.054	1.01399e-136	OPC-α	Lhfpl4
9.3701e-141	1.61886	0.178	0.052	3.02514e-136	OPC-α	Sbk1
9.40334e-141	0.923292	0.514	0.26	3.03587e-136	OPC-α	Tbc1d12
2.13384e-140	1.93805	0.114	0.025	6.88911e-136	OPC-α	Ube2cbp
4.75877e-140	0.99737	0.422	0.192	1.53637e-135	OPC-α	Lrch2
6.57923e-140	0.819974	0.677	0.406	2.12411e-135	OPC-α	Senp7
1.53152e-139	1.02025	0.502	0.256	4.9445e-135	OPC-α	Rnf169
1.99285e-139	1.35847	0.223	0.074	6.4339e-135	OPC-α	Plekha2
3.64228e-139	1.3485	0.231	0.078	1.17591e-134	OPC-α	Ankmy2
5.27353e-139	0.924669	0.52	0.265	1.70256e-134	OPC-α	Stt3b
5.83768e-139	1.45385	0.16	0.044	1.8847e-134	OPC-α	Cdh22
7.56209e-139	0.836574	0.641	0.374	2.44142e-134	OPC-α	Ppp2r5e
8.77119e-139	1.21131	0.327	0.134	2.83178e-134	OPC-α	Rars
1.1071e-138	0.810682	0.634	0.361	3.57427e-134	OPC-α	Fndc3a
1.46537e-138	1.57914	0.155	0.041	4.73095e-134	OPC-α	Flrt3
1.74003e-138	1.41087	0.222	0.074	5.61768e-134	OPC-α	Tbc1d4
2.7365e-138	0.721201	0.798	0.544	8.83478e-134	OPC-α	Srek1
3.42709e-138	1.26314	0.3	0.118	1.10644e-133	OPC-α	Mageh1
7.03643e-138	0.927627	0.531	0.277	2.27171e-133	OPC-α	Map4k3
3.10252e-137	0.766392	0.759	0.503	1.00165e-132	OPC-α	Lrba
3.32032e-137	1.51815	0.18	0.054	1.07197e-132	OPC-α	Smarcd3
5.6351e-137	1.11887	0.344	0.144	1.81929e-132	OPC-α	Lman1
1.32828e-136	1.53948	0.152	0.041	4.28836e-132	OPC-α	Zfp30
1.56288e-136	0.886583	0.547	0.288	5.04576e-132	OPC-α	Abcd3
2.91863e-136	0.730986	0.798	0.544	9.42279e-132	OPC-α	Herc1
3.0898e-136	0.675619	0.554	0.284	9.97543e-132	OPC-α	Dtnb
3.21304e-136	1.15661	0.344	0.145	1.03733e-131	OPC-α	Cdk2ap1
3.64479e-136	0.898734	0.617	0.36	1.17672e-131	OPC-α	Glcci1
3.79147e-136	1.0548	0.447	0.216	1.22408e-131	OPC-α	2025-03-02
4.86083e-136	0.803819	0.718	0.457	1.56932e-131	OPC-α	Hnrnpr
1.12181e-135	0.935727	0.582	0.329	3.62176e-131	OPC-α	Atp6v0e
1.93069e-135	1.05747	0.381	0.169	6.23322e-131	OPC-α	Plgrkt
2.54449e-135	0.737723	0.75	0.495	8.21487e-131	OPC-α	Atp2b1
5.63933e-135	1.63559	0.17	0.05	1.82066e-130	OPC-α	Pcdh1
8.06122e-135	1.60078	0.14	0.036	2.60256e-130	OPC-α	Pip5k1c
9.28803e-135	1.10738	0.334	0.14	2.99864e-130	OPC-α	Slc39a10
3.53823e-134	1.04504	0.436	0.211	1.14232e-129	OPC-α	Rcn2
8.48164e-134	0.946656	0.475	0.234	2.7383e-129	OPC-α	Yeats2
1.1824e-133	0.878143	0.532	0.285	3.81736e-129	OPC-α	Ppm1l
1.29937e-133	0.814964	0.711	0.458	4.19502e-129	OPC-α	Acyp2
1.67391e-133	1.1482	0.306	0.122	5.40421e-129	OPC-α	Castor2
6.97722e-133	1.24321	0.277	0.107	2.2526e-128	OPC-α	Rai1
1.31886e-132	1.08367	0.352	0.153	4.25795e-128	OPC-α	Hmgn1
2.69084e-132	1.65397	0.164	0.047	8.68738e-128	OPC-α	Irak1bp1
3.34741e-132	1.40162	0.231	0.081	1.08071e-127	OPC-α	Bahcc1
4.37387e-132	1.80906	0.136	0.035	1.4121e-127	OPC-α	Rnft2
1.0838e-131	1.88282	0.115	0.027	3.49905e-127	OPC-α	Wdhd1
2.34628e-131	0.798039	0.703	0.443	7.57497e-127	OPC-α	Rock2
6.56648e-131	0.810136	0.676	0.411	2.11999e-126	OPC-α	Atxn10
1.09865e-130	0.748146	0.71	0.444	3.54698e-126	OPC-α	Eml6
1.97256e-130	0.972279	0.444	0.218	6.36841e-126	OPC-α	Cntln
3.62038e-130	1.83848	0.11	0.025	1.16884e-125	OPC-α	Plppr2
3.94446e-130	1.34396	0.231	0.081	1.27347e-125	OPC-α	Snrk
6.95465e-130	0.901012	0.382	0.169	2.24531e-125	OPC-α	Gfod1
1.05021e-129	0.854958	0.456	0.219	3.3906e-125	OPC-α	Soga1
1.48707e-129	1.12909	0.269	0.102	4.80099e-125	OPC-α	Mob1b
1.56396e-129	0.628754	0.847	0.622	5.04923e-125	OPC-α	Sbf2
5.33111e-129	0.877405	0.506	0.262	1.72115e-124	OPC-α	Atp13a3
7.514e-129	0.676118	0.839	0.615	2.4259e-124	OPC-α	Stag1
9.05716e-129	0.811266	0.596	0.337	2.9241e-124	OPC-α	Pspc1
2.65167e-128	1.84943	0.119	0.028	8.56092e-124	OPC-α	R74862
4.73054e-128	0.679088	0.799	0.566	1.52725e-123	OPC-α	Ankrd17
4.86164e-128	1.31017	0.268	0.103	1.56958e-123	OPC-α	Chchd6
5.64332e-128	1.77771	0.118	0.028	1.82195e-123	OPC-α	Dgka
7.35319e-128	0.88405	0.376	0.167	2.37398e-123	OPC-α	Syn3
5.56197e-127	0.520541	0.952	0.8	1.79568e-122	OPC-α	Dscaml1
6.35891e-127	1.41397	0.197	0.064	2.05297e-122	OPC-α	Ptprn
7.38637e-127	1.17431	0.294	0.119	2.38469e-122	OPC-α	Stk24
8.71398e-127	1.10181	0.344	0.15	2.81331e-122	OPC-α	Acsl4
9.8131e-127	0.630076	0.842	0.61	3.16816e-122	OPC-α	Dock3
1.6767e-126	0.755025	0.805	0.571	5.41324e-122	OPC-α	Wipf1
5.93772e-126	0.673424	0.682	0.405	1.91699e-121	OPC-α	Slc6a1
8.1668e-126	0.819603	0.61	0.357	2.63665e-121	OPC-α	Tgfa
1.37331e-125	1.23342	0.381	0.181	4.43372e-121	OPC-α	Pola1
2.09415e-125	1.3529	0.227	0.081	6.76096e-121	OPC-α	Fbxl2
2.32693e-125	1.24685	0.285	0.116	7.51249e-121	OPC-α	Tpk1
2.43079e-125	0.735252	0.79	0.566	7.84781e-121	OPC-α	Trps1
4.31395e-125	0.799197	0.596	0.339	1.39276e-120	OPC-α	Syncrip
4.625e-125	1.85262	0.127	0.033	1.49318e-120	OPC-α	Plxna1
1.91709e-124	1.37408	0.201	0.067	6.18933e-120	OPC-α	Gas6
2.31829e-124	1.54567	0.195	0.065	7.4846e-120	OPC-α	Myrip
5.78073e-124	1.52225	0.193	0.064	1.86631e-119	OPC-α	Sfxn5
5.85234e-124	0.892695	0.36	0.157	1.88943e-119	OPC-α	Lhfpl2
6.00757e-124	0.87051	0.519	0.275	1.93955e-119	OPC-α	Kif2a
8.14031e-124	1.76764	0.121	0.03	2.6281e-119	OPC-α	Btg3
1.85269e-123	0.980871	0.412	0.197	5.98139e-119	OPC-α	Zcchc14
2.13406e-123	1.66262	0.137	0.037	6.88981e-119	OPC-α	Cpt1a
3.8179e-123	1.07416	0.291	0.117	1.23261e-118	OPC-α	2610037D02Rik
7.25459e-123	1.73846	0.148	0.042	2.34214e-118	OPC-α	Faap20
2.13093e-122	0.832778	0.485	0.248	6.87972e-118	OPC-α	Tet2
2.36908e-122	0.911808	0.436	0.215	7.64858e-118	OPC-α	Msantd2
2.44642e-122	1.21396	0.262	0.102	7.89826e-118	OPC-α	Gpam
1.06693e-121	1.48063	0.143	0.04	3.44457e-117	OPC-α	Zfyve28
1.61465e-121	1.00042	0.383	0.179	5.2129e-117	OPC-α	Ocrl
6.21807e-121	0.745872	0.662	0.403	2.0075e-116	OPC-α	Btbd9
1.80157e-120	1.10088	0.299	0.124	5.81636e-116	OPC-α	Nt5dc3
2.87381e-120	1.31279	0.195	0.065	9.2781e-116	OPC-α	Trit1
6.2875e-120	0.81932	0.471	0.24	2.02992e-115	OPC-α	Pcnx
8.47064e-120	2.16753	0.118	0.03	2.73475e-115	OPC-α	Hells
1.15676e-119	1.21064	0.254	0.098	3.73459e-115	OPC-α	Phtf2
2.02541e-119	0.906909	0.376	0.172	6.53904e-115	OPC-α	Pogz
3.64595e-119	1.49576	0.171	0.053	1.17709e-114	OPC-α	Crnde
3.82957e-119	0.957212	0.413	0.199	1.23638e-114	OPC-α	Zc3h14
6.6456e-119	1.99268	0.101	0.023	2.14553e-114	OPC-α	Mcm6
6.93656e-119	0.733507	0.485	0.247	2.23947e-114	OPC-α	Mark1
8.75507e-119	0.950538	0.425	0.21	2.82657e-114	OPC-α	H2afv
1.9643e-118	0.887521	0.362	0.163	6.34175e-114	OPC-α	Col16a1
4.69598e-118	1.04807	0.254	0.097	1.5161e-113	OPC-α	Tnk2
1.34609e-117	0.92072	0.448	0.227	4.34587e-113	OPC-α	Abl2
1.47936e-117	1.59874	0.153	0.045	4.7761e-113	OPC-α	Gnb5
3.67573e-117	0.988179	0.37	0.172	1.18671e-112	OPC-α	Tgfbr1
4.72105e-117	0.759259	0.621	0.367	1.52419e-112	OPC-α	Btrc
4.79096e-117	0.761554	0.587	0.338	1.54676e-112	OPC-α	Ppp1r12b
6.6583e-117	1.52333	0.197	0.068	2.14963e-112	OPC-α	Bri3bp
8.62937e-117	1.47527	0.149	0.043	2.78599e-112	OPC-α	Ltbr
9.3527e-117	0.898737	0.339	0.151	3.01952e-112	OPC-α	Snca
1.84386e-116	0.665344	0.808	0.559	5.95292e-112	OPC-α	Sash1
2.97464e-116	0.580558	0.871	0.674	9.60362e-112	OPC-α	Nckap1
7.85361e-116	1.03408	0.315	0.137	2.53554e-111	OPC-α	Mfsd2a
1.06086e-115	0.908868	0.409	0.198	3.42497e-111	OPC-α	Rbmx
1.06627e-115	1.20651	0.292	0.124	3.44246e-111	OPC-α	A630089N07Rik
1.30113e-115	1.61692	0.147	0.043	4.20069e-111	OPC-α	Lyplal1
1.64263e-115	1.61194	0.137	0.038	5.30323e-111	OPC-α	Dut
1.72205e-115	1.11301	0.175	0.055	5.55962e-111	OPC-α	Ephb2
2.2879e-115	1.00704	0.324	0.142	7.38647e-111	OPC-α	Qser1
2.81749e-115	1.45415	0.161	0.049	9.09625e-111	OPC-α	Erlin1
3.15834e-115	1.0847	0.291	0.122	1.01967e-110	OPC-α	Diaph1
3.71444e-115	0.75584	0.603	0.355	1.19921e-110	OPC-α	Scmh1
4.79386e-115	1.16284	0.265	0.106	1.5477e-110	OPC-α	Stxbp1
9.9679e-115	0.9471	0.238	0.088	3.21814e-110	OPC-α	Fads1
1.06161e-114	1.50669	0.148	0.043	3.42742e-110	OPC-α	Acvr1b
2.59688e-114	0.901592	0.453	0.233	8.38404e-110	OPC-α	Lncppara
4.35733e-114	1.73833	0.126	0.034	1.40676e-109	OPC-α	Sirt5
8.64275e-114	0.846186	0.158	0.048	2.79031e-109	OPC-α	Kit
9.21279e-114	1.22799	0.261	0.105	2.97435e-109	OPC-α	Zc3h12c
1.88029e-113	0.567364	0.881	0.674	6.07053e-109	OPC-α	Setd5
4.23086e-113	0.813182	0.393	0.185	1.36593e-108	OPC-α	Olfm1
4.4268e-113	0.819379	0.554	0.312	1.42919e-108	OPC-α	Rnf144a
5.08501e-113	1.26018	0.216	0.079	1.6417e-108	OPC-α	Klhl22
5.85433e-113	0.784509	0.567	0.324	1.89007e-108	OPC-α	Fars2
7.72013e-113	1.31237	0.227	0.085	2.49244e-108	OPC-α	Polr3k
1.28468e-112	1.52048	0.122	0.032	4.14759e-108	OPC-α	Crmp1
1.57076e-112	0.725004	0.666	0.419	5.07121e-108	OPC-α	Zfp148
5.72504e-112	1.26145	0.216	0.079	1.84833e-107	OPC-α	Gng10
9.61395e-112	1.01573	0.3	0.128	3.10386e-107	OPC-α	Prkar2a
1.25683e-111	1.12421	0.289	0.123	4.05766e-107	OPC-α	Usp46
1.75016e-111	0.963935	0.355	0.165	5.65039e-107	OPC-α	Banp
2.08604e-111	0.83596	0.498	0.269	6.73478e-107	OPC-α	Lamc1
5.00396e-111	1.06334	0.234	0.089	1.61553e-106	OPC-α	4932443L11Rik
8.42928e-111	0.706912	0.678	0.43	2.72139e-106	OPC-α	Cnot2
8.47947e-111	1.43635	0.154	0.047	2.7376e-106	OPC-α	Rps6kl1
1.13851e-110	1.24296	0.231	0.088	3.67567e-106	OPC-α	Rmdn2
1.24809e-110	0.786667	0.536	0.301	4.02947e-106	OPC-α	Vps54
1.27281e-110	0.658649	0.34	0.149	4.10927e-106	OPC-α	Lrrtm2
2.00379e-110	1.08408	0.235	0.089	6.46924e-106	OPC-α	Eef2k
2.36481e-110	0.843763	0.504	0.274	7.63479e-106	OPC-α	Ptbp3
3.48009e-110	1.32012	0.154	0.047	1.12355e-105	OPC-α	Aprt
3.67485e-110	1.16419	0.23	0.087	1.18642e-105	OPC-α	Slpi
3.8429e-110	0.887057	0.469	0.249	1.24068e-105	OPC-α	Cnot6
3.86165e-110	1.22333	0.272	0.114	1.24673e-105	OPC-α	Sh3bgrl
9.27865e-110	1.24278	0.252	0.102	2.99561e-105	OPC-α	Kifc3
9.78474e-110	1.56703	0.122	0.033	3.159e-105	OPC-α	Gm29502
9.88617e-110	0.607481	0.39	0.184	3.19175e-105	OPC-α	Galnt17
1.5211e-109	1.3038	0.25	0.102	4.91089e-105	OPC-α	2210408F21Rik
8.15911e-109	0.814807	0.574	0.342	2.63417e-104	OPC-α	Zfp407
8.65926e-109	0.948621	0.344	0.159	2.79564e-104	OPC-α	Crlf3
1.03881e-108	0.724809	0.554	0.312	3.35379e-104	OPC-α	Epc2
1.7996e-108	0.690157	0.692	0.449	5.81e-104	OPC-α	Itgb1
4.22651e-108	0.752936	0.793	0.595	1.36453e-103	OPC-α	Pcsk1n
8.31674e-108	1.08739	0.275	0.116	2.68506e-103	OPC-α	Trim37
8.89494e-108	0.807296	0.366	0.174	2.87173e-103	OPC-α	Pdcd4
9.91788e-108	1.65227	0.106	0.026	3.20199e-103	OPC-α	Apcdd1
1.14254e-107	0.7142	0.6	0.352	3.6887e-103	OPC-α	Prkcq
1.32412e-107	0.714572	0.596	0.35	4.27493e-103	OPC-α	Myef2
1.3952e-107	0.90485	0.457	0.242	4.50441e-103	OPC-α	Tle4
6.05863e-107	1.92654	0.103	0.025	1.95603e-102	OPC-α	Gpr173
2.03992e-106	1.20789	0.229	0.088	6.5859e-102	OPC-α	Fbxo34
2.11762e-106	0.82852	0.513	0.285	6.83673e-102	OPC-α	Csnk2a2
2.92786e-106	0.871114	0.418	0.212	9.45258e-102	OPC-α	Mapk8
3.28096e-106	1.76033	0.106	0.027	1.05926e-101	OPC-α	Ninl
3.30122e-106	1.08089	0.267	0.111	1.0658e-101	OPC-α	Bcr
6.27187e-106	1.78801	0.104	0.026	2.02487e-101	OPC-α	Gys1
9.43382e-106	0.95742	0.329	0.15	3.04571e-101	OPC-α	Lrrcc1
1.34853e-105	0.695921	0.581	0.338	4.35372e-101	OPC-α	Bmpr1a
3.30226e-105	0.826509	0.527	0.295	1.06613e-100	OPC-α	Prxl2a
4.03063e-105	0.749194	0.495	0.267	1.30129e-100	OPC-α	Ppp6r2
5.02302e-105	1.77679	0.117	0.031	1.62168e-100	OPC-α	Mybl1
5.61787e-105	0.962271	0.342	0.159	1.81373e-100	OPC-α	Rps6kc1
1.00594e-104	0.960328	0.345	0.164	3.24767e-100	OPC-α	Brip1os
1.36441e-104	1.31496	0.192	0.069	4.405e-100	OPC-α	Bbs7
1.4442e-104	0.68773	0.671	0.435	4.6626e-100	OPC-α	Celf1
1.71695e-104	0.865445	0.422	0.214	5.54317e-100	OPC-α	Uchl3
1.94468e-104	0.728375	0.627	0.389	6.27839e-100	OPC-α	Rfx3
2.25751e-104	0.77134	0.52	0.291	7.28839e-100	OPC-α	Cnot6l
2.48034e-104	1.25839	0.197	0.071	8.00778e-100	OPC-α	Crtc1
3.05172e-104	1.18574	0.226	0.088	9.85246e-100	OPC-α	Apex2
3.19463e-104	0.84337	0.469	0.255	1.03139e-99	OPC-α	Fam219a
3.50425e-104	0.87017	0.29	0.124	1.13135e-99	OPC-α	Ric3
3.63192e-104	0.764438	0.481	0.257	1.17256e-99	OPC-α	Zfp451
4.58842e-104	1.40035	0.177	0.061	1.48137e-99	OPC-α	Cotl1
7.51278e-104	0.625829	0.715	0.467	2.4255e-99	OPC-α	Zfand3
8.07881e-104	0.971698	0.326	0.15	2.60825e-99	OPC-α	Cpt1c
8.55978e-104	1.56596	0.145	0.045	2.76353e-99	OPC-α	Hmgb2
1.37127e-103	0.976189	0.297	0.13	4.42714e-99	OPC-α	Skil
2.40378e-103	1.39342	0.135	0.04	7.76061e-99	OPC-α	Ptpn21
3.03368e-103	0.630569	0.264	0.107	9.79424e-99	OPC-α	Kdm6b
3.13873e-103	1.74606	0.121	0.034	1.01334e-98	OPC-α	Cul7
1.47462e-102	0.722727	0.698	0.474	4.76082e-98	OPC-α	Slc22a17
1.59027e-102	0.732216	0.525	0.298	5.13418e-98	OPC-α	Smarcad1
1.96621e-102	1.41396	0.147	0.046	6.3479e-98	OPC-α	Zfp362
2.66702e-102	0.829386	0.425	0.219	8.61048e-98	OPC-α	Stk38
2.86943e-102	1.14934	0.19	0.068	9.26396e-98	OPC-α	Usp28
4.73142e-102	0.880938	0.393	0.198	1.52754e-97	OPC-α	Rnf43
8.4119e-102	1.12599	0.278	0.121	2.71578e-97	OPC-α	Dnmt1
9.59205e-102	1.20063	0.232	0.093	3.09679e-97	OPC-α	Tmem263
1.40563e-101	1.97878	0.113	0.031	4.53809e-97	OPC-α	Mtmr7
1.41695e-101	1.55014	0.169	0.058	4.57464e-97	OPC-α	Palm
1.56483e-101	1.43865	0.166	0.056	5.05206e-97	OPC-α	Rnf32
2.21904e-101	0.984089	0.324	0.151	7.16416e-97	OPC-α	Rcor1
2.66955e-101	1.00733	0.292	0.129	8.61864e-97	OPC-α	Hk1
3.18058e-101	0.703356	0.62	0.385	1.02685e-96	OPC-α	Hnrnpd
4.37796e-101	0.780306	0.485	0.268	1.41342e-96	OPC-α	Rev1
1.46551e-100	0.717006	0.588	0.353	4.7314e-96	OPC-α	Hmg20a
1.50503e-100	0.73282	0.577	0.342	4.85899e-96	OPC-α	Rptor
1.54051e-100	0.790693	0.443	0.234	4.97352e-96	OPC-α	Efr3a
3.51573e-100	0.989296	0.29	0.128	1.13505e-95	OPC-α	Ift57
3.77398e-100	0.724313	0.543	0.316	1.21843e-95	OPC-α	Vps13a
4.32493e-100	1.01128	0.248	0.102	1.3963e-95	OPC-α	Ammecr1
6.54517e-100	0.797104	0.463	0.251	2.11311e-95	OPC-α	Clint1
8.9648e-100	0.808069	0.399	0.2	2.89429e-95	OPC-α	Fgfrl1
1.9107e-99	1.39417	0.212	0.083	6.16871e-95	OPC-α	Zc2hc1a
3.58025e-99	0.808077	0.345	0.163	1.15588e-94	OPC-α	Dhx57
6.11064e-99	0.91592	0.333	0.157	1.97282e-94	OPC-α	Zfp318
6.31038e-99	0.693181	0.647	0.409	2.03731e-94	OPC-α	Atp9b
8.35731e-99	1.03273	0.272	0.118	2.69816e-94	OPC-α	Smad2
2.10163e-98	0.545962	0.802	0.572	6.78513e-94	OPC-α	Mkln1
2.1161e-98	1.26171	0.165	0.056	6.83183e-94	OPC-α	Gm19938
2.12689e-98	1.59041	0.105	0.027	6.86665e-94	OPC-α	Ttl
3.25376e-98	0.706354	0.534	0.308	1.05048e-93	OPC-α	Gpr137c
4.51297e-98	0.697431	0.594	0.36	1.45701e-93	OPC-α	Clstn1
4.69037e-98	1.55667	0.13	0.039	1.51429e-93	OPC-α	Zfp512b
6.06363e-98	0.925503	0.383	0.194	1.95764e-93	OPC-α	Tdrd7
7.04101e-98	0.789861	0.352	0.168	2.27319e-93	OPC-α	P2rx7
1.53528e-97	0.501903	0.886	0.704	4.95666e-93	OPC-α	Rabgap1l
1.61479e-97	1.09206	0.262	0.114	5.21336e-93	OPC-α	Gas2
1.84687e-97	0.627732	0.731	0.501	5.96262e-93	OPC-α	Mef2a
2.1159e-97	1.03597	0.27	0.117	6.8312e-93	OPC-α	Kdm2b
2.12652e-97	0.65071	0.607	0.366	6.86546e-93	OPC-α	Arid2
2.58827e-97	1.08514	0.224	0.089	8.35622e-93	OPC-α	Slc9a1
2.83042e-97	0.730603	0.551	0.322	9.13801e-93	OPC-α	Abi1
3.47865e-97	0.882637	0.347	0.167	1.12308e-92	OPC-α	Gpsm2
3.6275e-97	1.16783	0.231	0.094	1.17114e-92	OPC-α	Galk2
4.17314e-97	0.925287	0.363	0.179	1.3473e-92	OPC-α	Mrpl52
4.92741e-97	0.690507	0.448	0.236	1.59081e-92	OPC-α	Znrf1
7.77277e-97	1.02295	0.267	0.115	2.50944e-92	OPC-α	Lclat1
8.87439e-97	1.27176	0.164	0.056	2.8651e-92	OPC-α	Mri1
9.57767e-97	1.65474	0.187	0.07	3.09215e-92	OPC-α	Lingo2
1.16707e-96	0.999897	0.291	0.132	3.76789e-92	OPC-α	Mphosph9
1.36171e-96	1.35001	0.156	0.052	4.39628e-92	OPC-α	Prelid3a
1.88906e-96	0.616801	0.638	0.398	6.09883e-92	OPC-α	Plekha5
3.48104e-96	1.52469	0.106	0.028	1.12385e-91	OPC-α	3010001F23Rik
4.06852e-96	0.780868	0.38	0.189	1.31352e-91	OPC-α	Fbxw7
8.24387e-96	0.95221	0.313	0.146	2.66153e-91	OPC-α	Rhoc
1.24736e-95	1.14118	0.276	0.123	4.02711e-91	OPC-α	Ndn
1.43649e-95	0.948437	0.284	0.126	4.63772e-91	OPC-α	Irak1
2.91257e-95	1.66828	0.117	0.034	9.40322e-91	OPC-α	Msrb2
3.21556e-95	0.857977	0.395	0.203	1.03814e-90	OPC-α	Nkx2-2
1.06627e-94	0.752614	0.559	0.339	3.44244e-90	OPC-α	Ctnnb1
1.744e-94	0.728986	0.433	0.229	5.63051e-90	OPC-α	Pde7a
3.71045e-94	1.56153	0.12	0.035	1.19792e-89	OPC-α	Gga2
8.30759e-94	0.706001	0.534	0.311	2.68211e-89	OPC-α	Spen
9.36469e-94	0.905332	0.327	0.155	3.02339e-89	OPC-α	Cpne3
1.61439e-93	1.02579	0.27	0.119	5.21207e-89	OPC-α	Rnf145
2.19679e-93	1.17147	0.219	0.088	7.09234e-89	OPC-α	Tfdp1
3.94617e-93	0.677744	0.571	0.346	1.27402e-88	OPC-α	Cux1
4.07843e-93	0.634607	0.63	0.397	1.31672e-88	OPC-α	Kdm4c
7.67204e-93	1.37544	0.168	0.06	2.47692e-88	OPC-α	Cep112
1.08964e-92	0.667827	0.597	0.363	3.51791e-88	OPC-α	Mpdz
1.61743e-92	0.771728	0.498	0.289	5.22187e-88	OPC-α	5330434G04Rik
1.74393e-92	0.850076	0.446	0.245	5.63028e-88	OPC-α	Mettl9
4.31915e-92	1.22724	0.196	0.075	1.39444e-87	OPC-α	Nbdy
4.32079e-92	0.543991	0.78	0.558	1.39497e-87	OPC-α	Crebbp
5.25641e-92	1.41922	0.126	0.038	1.69703e-87	OPC-α	Casp7
5.55584e-92	1.0838	0.177	0.064	1.7937e-87	OPC-α	Rnft1
7.54793e-92	1.26034	0.176	0.064	2.43685e-87	OPC-α	Akap17b
1.02633e-91	0.850323	0.322	0.153	3.31352e-87	OPC-α	Nop58
1.08827e-91	0.645763	0.716	0.502	3.51348e-87	OPC-α	Laptm4a
1.9652e-91	0.766338	0.42	0.223	6.34464e-87	OPC-α	Reps1
6.54992e-91	0.697248	0.572	0.347	2.11464e-86	OPC-α	Adnp
7.59532e-91	1.00351	0.251	0.109	2.45215e-86	OPC-α	Kif5a
[truncated: 19,970 more rows]

## Sheet: DPA_subOLG
Marker peaks differentially accessible in each subOLG population
p_val	avg_log2FC	pct.1	pct.2	p_val_adj	cluster	peak
0	4.40685	0.5	0.028	0	OPC-α	chr11-107791988-107795851
0	3.39623	0.505	0.057	0	OPC-α	chr4-22487320-22489012
0	4.27705	0.461	0.027	0	OPC-α	chr11-82386761-82389938
0	2.84444	0.508	0.082	0	OPC-α	chr13-72627466-72629699
0	3.93634	0.45	0.033	0	OPC-α	chr5-75346546-75348031
0	3.77496	0.453	0.039	0	OPC-α	chr10-127613898-127616020
0	3.91894	0.431	0.033	0	OPC-α	chr7-110779322-110780381
0	2.93016	0.472	0.074	0	OPC-α	chr12-27341157-27343628
0	4.17311	0.424	0.027	0	OPC-α	chr11-81151659-81153945
0	4.12125	0.424	0.027	0	OPC-α	chr14-27166448-27167700
0	2.19656	0.533	0.149	0	OPC-α	chr13-60175536-60178813
0	5.25294	0.393	0.011	0	OPC-α	chr3-88221451-88222746
0	3.68672	0.418	0.038	0	OPC-α	chr2-21917556-21919554
0	5.63637	0.387	0.008	0	OPC-α	chr4-18169617-18170712
0	3.80395	0.406	0.032	0	OPC-α	chr10-37140371-37141467
0	2.58154	0.459	0.09	0	OPC-α	chr17-47139154-47142132
0	4.40699	0.387	0.02	0	OPC-α	chr1-89136987-89137780
0	3.7711	0.395	0.033	0	OPC-α	chr15-84402819-84404362
0	5.09615	0.373	0.012	0	OPC-α	chr11-47987154-47989521
0	2.5445	0.448	0.089	0	OPC-α	chr19-10100229-10102300
0	4.72057	0.375	0.016	0	OPC-α	chr5-75162959-75163872
0	5.53167	0.366	0.008	0	OPC-α	chr15-28133020-28134837
0	2.15696	0.485	0.128	0	OPC-α	chr18-23038536-23042159
0	3.04998	0.412	0.056	0	OPC-α	chr6-49020137-49021990
0	3.96191	0.381	0.027	0	OPC-α	chr2-54435524-54437765
0	5.86506	0.36	0.006	0	OPC-α	chr2-146710214-146711287
0	3.32604	0.399	0.046	0	OPC-α	chr16-21210386-21211466
0	3.4165	0.396	0.043	0	OPC-α	chr4-154311969-154313873
0	3.21906	0.401	0.05	0	OPC-α	chr6-125589669-125591300
0	5.57741	0.356	0.008	0	OPC-α	chr13-101470183-101471761
0	3.97271	0.374	0.026	0	OPC-α	chr4-44517976-44519504
0	4.26644	0.368	0.021	0	OPC-α	chr17-84255531-84256851
0	4.82478	0.359	0.014	0	OPC-α	chr11-11113842-11116594
0	3.70736	0.378	0.033	0	OPC-α	chr7-117461879-117463058
0	2.94017	0.399	0.059	0	OPC-α	chr18-80985587-80987998
0	2.91762	0.402	0.062	0	OPC-α	chr6-10969164-10971377
0	3.70057	0.369	0.032	0	OPC-α	chr2-110210059-110211420
0	3.31993	0.379	0.043	0	OPC-α	chr8-4369654-4370592
0	4.7539	0.35	0.014	0	OPC-α	chr10-87492463-87493959
0	2.72536	0.408	0.072	0	OPC-α	chr5-112576208-112578186
0	3.46958	0.373	0.038	0	OPC-α	chr13-46349350-46350851
0	3.64744	0.367	0.032	0	OPC-α	chr1-189727324-189728836
0	3.74937	0.366	0.032	0	OPC-α	chr8-12394826-12397435
0	1.82193	0.519	0.186	0	OPC-α	chr1-135158462-135159867
0	4.36877	0.352	0.019	0	OPC-α	chr11-7213248-7214307
0	3.58794	0.367	0.034	0	OPC-α	chr6-55443491-55445104
0	5.05616	0.343	0.011	0	OPC-α	chr9-61861731-61862762
0	4.03203	0.354	0.024	0	OPC-α	chr19-56955050-56956402
0	2.61469	0.405	0.076	0	OPC-α	chr6-93139920-93141322
0	1.98743	0.475	0.146	0	OPC-α	chr13-69738328-69740973
0	4.57314	0.345	0.016	0	OPC-α	chr2-181795247-181796328
0	4.10526	0.351	0.023	0	OPC-α	chr9-114056427-114058603
0	3.2039	0.373	0.046	0	OPC-α	chr3-85550622-85552195
0	3.21211	0.373	0.046	0	OPC-α	chr5-33994524-33997775
0	2.64295	0.401	0.075	0	OPC-α	chr11-114794942-114796571
0	1.79511	0.509	0.183	0	OPC-α	chr12-70345653-70348082
0	3.18699	0.371	0.045	0	OPC-α	chr4-49843693-49846100
0	3.15891	0.373	0.048	0	OPC-α	chr4-104366698-104369276
0	4.35981	0.343	0.018	0	OPC-α	chr8-9770072-9772789
0	3.88678	0.351	0.026	0	OPC-α	chr6-71756337-71757750
0	1.72209	0.534	0.21	0	OPC-α	chr8-124791931-124794782
0	2.14323	0.445	0.121	0	OPC-α	chr8-91799702-91802271
0	3.323	0.364	0.041	0	OPC-α	chr19-56721121-56723804
0	3.29097	0.366	0.043	0	OPC-α	chr6-146934451-146936273
0	3.86788	0.35	0.027	0	OPC-α	chr8-11727275-11729044
0	2.64183	0.396	0.074	0	OPC-α	chr3-87998672-88001110
0	2.8033	0.385	0.063	0	OPC-α	chr4-81726315-81728493
0	3.11799	0.369	0.047	0	OPC-α	chr7-78577104-78580137
0	1.93156	0.471	0.149	0	OPC-α	chr14-34818904-34820823
0	3.96418	0.347	0.025	0	OPC-α	chr14-57534367-57536187
0	5.01401	0.332	0.011	0	OPC-α	chr1-169484382-169485981
0	3.36562	0.36	0.039	0	OPC-α	chr13-71961928-71964359
0	2.97598	0.376	0.055	0	OPC-α	chr8-92672954-92675195
0	2.90532	0.375	0.055	0	OPC-α	chr18-86393225-86396472
0	2.25421	0.423	0.103	0	OPC-α	chr2-127520930-127522891
0	2.48705	0.405	0.085	0	OPC-α	chr9-27288236-27290645
0	1.82113	0.497	0.178	0	OPC-α	chr8-123096458-123098440
0	2.25886	0.422	0.104	0	OPC-α	chr4-150226332-150227632
0	4.45251	0.334	0.017	0	OPC-α	chr3-88205381-88207734
0	4.49146	0.332	0.016	0	OPC-α	chr4-138503465-138505680
0	3.18832	0.359	0.044	0	OPC-α	chr4-68765505-68766675
0	4.59233	0.33	0.015	0	OPC-α	chr4-139947905-139949066
0	3.30483	0.354	0.041	0	OPC-α	chr11-89301397-89303736
0	2.12193	0.431	0.118	0	OPC-α	chr6-53817738-53821217
0	2.47454	0.396	0.084	0	OPC-α	chr19-45300880-45302885
0	3.95683	0.336	0.024	0	OPC-α	chr7-79568101-79569698
0	2.43387	0.397	0.085	0	OPC-α	chr9-16499546-16502558
0	2.66986	0.378	0.067	0	OPC-α	chr16-28444690-28447461
0	4.44977	0.328	0.017	0	OPC-α	chr7-117509852-117510548
0	2.95507	0.363	0.053	0	OPC-α	chr10-84754418-84757076
0	3.35901	0.348	0.038	0	OPC-α	chr15-25761501-25762692
0	5.28245	0.319	0.009	0	OPC-α	chr7-73917197-73918701
0	2.85214	0.367	0.058	0	OPC-α	chr8-111912649-111913474
0	3.38212	0.341	0.036	0	OPC-α	chr12-75423610-75425039
0	3.52696	0.338	0.033	0	OPC-α	chr9-32666652-32668655
0	5.11693	0.315	0.01	0	OPC-α	chr16-35613566-35614664
0	3.06946	0.347	0.045	0	OPC-α	chr6-48840028-48842748
0	2.33545	0.389	0.088	0	OPC-α	chr14-116925019-116927518
0	2.35668	0.387	0.086	0	OPC-α	chr9-63090425-63093127
0	5.82502	0.307	0.006	0	OPC-α	chr10-91719475-91720621
0	2.59673	0.37	0.069	0	OPC-α	chr5-24351029-24352581
0	2.53352	0.373	0.073	0	OPC-α	chr10-89871758-89874383
0	2.77862	0.36	0.06	0	OPC-α	chr14-118234769-118237342
0	5.10456	0.31	0.01	0	OPC-α	chr5-27305804-27307122
0	4.9603	0.308	0.01	0	OPC-α	chr10-90494347-90495850
0	2.61174	0.363	0.066	0	OPC-α	chr10-118867731-118870563
0	3.85371	0.32	0.024	0	OPC-α	chr13-111943114-111945139
0	2.77326	0.354	0.059	0	OPC-α	chr10-60404862-60406580
0	3.02707	0.34	0.046	0	OPC-α	chr2-102657785-102659795
0	2.93312	0.343	0.049	0	OPC-α	chr3-158559266-158562409
0	2.83835	0.349	0.055	0	OPC-α	chr15-83842493-83844111
0	3.47122	0.325	0.032	0	OPC-α	chr13-105053408-105055715
0	2.49999	0.366	0.073	0	OPC-α	chr12-86646262-86647517
0	3.24458	0.332	0.04	0	OPC-α	chr11-113784504-113786608
0	4.32924	0.309	0.017	0	OPC-α	chr13-90077399-90078879
0	5.11774	0.301	0.009	0	OPC-α	chr15-31675834-31677440
0	5.41018	0.299	0.007	0	OPC-α	chr4-54601096-54602682
0	3.29478	0.329	0.038	0	OPC-α	chr19-47014045-47016784
0	4.55019	0.305	0.014	0	OPC-α	chr12-70532276-70534159
0	3.81677	0.315	0.024	0	OPC-α	chr14-39471445-39474127
0	2.71118	0.351	0.061	0	OPC-α	chr4-138462795-138465290
0	3.39246	0.323	0.034	0	OPC-α	chr13-111867041-111868816
0	5.831	0.294	0.005	0	OPC-α	chr1-166303830-166305064
0	3.31109	0.324	0.036	0	OPC-α	chr2-168503554-168505098
0	3.85573	0.312	0.024	0	OPC-α	chr17-9578925-9580914
0	4.15382	0.307	0.019	0	OPC-α	chr9-118766922-118767621
0	4.19397	0.305	0.018	0	OPC-α	chr4-68952832-68955018
0	2.79557	0.344	0.057	0	OPC-α	chr5-124186110-124188306
0	2.74752	0.342	0.056	0	OPC-α	chr3-35224325-35226326
0	2.53506	0.357	0.071	0	OPC-α	chr1-132879835-132882152
0	3.45168	0.316	0.031	0	OPC-α	chr14-100458055-100460194
0	3.19507	0.325	0.04	0	OPC-α	chr16-91233335-91233716
0	5.55834	0.291	0.007	0	OPC-α	chr19-5975106-5976130
0	3.90921	0.306	0.022	0	OPC-α	chr19-59393816-59395057
0	3.38968	0.315	0.032	0	OPC-α	chr12-72235722-72237326
0	3.40927	0.315	0.032	0	OPC-α	chr14-68122782-68125824
0	4.79517	0.293	0.011	0	OPC-α	chr11-107778261-107779302
0	4.49722	0.296	0.014	0	OPC-α	chr2-148889047-148890754
0	4.69458	0.294	0.012	0	OPC-α	chr7-129256241-129258565
0	4.22373	0.3	0.018	0	OPC-α	chr9-45381782-45383098
0	3.51548	0.311	0.03	0	OPC-α	chr15-64920345-64923319
0	3.81888	0.305	0.024	0	OPC-α	chr4-141113803-141115055
0	3.25957	0.316	0.036	0	OPC-α	chr18-77564039-77565995
0	3.10552	0.32	0.041	0	OPC-α	chr11-102936914-102938256
0	3.28617	0.315	0.036	0	OPC-α	chr7-65155252-65157041
0	2.59828	0.343	0.064	0	OPC-α	chr7-133121566-133124724
0	4.89	0.288	0.01	0	OPC-α	chr1-89170698-89171913
0	5.4073	0.284	0.007	0	OPC-α	chr11-90094502-90095554
0	3.85738	0.3	0.023	0	OPC-α	chr16-11983103-11984865
0	2.63024	0.339	0.063	0	OPC-α	chr10-94942747-94945655
0	3.6561	0.303	0.027	0	OPC-α	chr2-125504738-125506985
0	3.84464	0.297	0.022	0	OPC-α	chr4-140624026-140625322
0	2.86299	0.323	0.049	0	OPC-α	chr10-120376892-120378607
0	4.47162	0.288	0.014	0	OPC-α	chr3-88230538-88233292
0	4.3313	0.289	0.015	0	OPC-α	chr5-118164211-118164941
0	5.05368	0.283	0.009	0	OPC-α	chr8-87847452-87848324
0	2.92835	0.319	0.046	0	OPC-α	chr1-182763230-182765284
0	4.43329	0.285	0.014	0	OPC-α	chr9-114042157-114043006
0	3.01065	0.314	0.044	0	OPC-α	chr1-84933492-84936007
0	4.08802	0.288	0.018	0	OPC-α	chr7-76184977-76186607
0	2.70199	0.323	0.054	0	OPC-α	chr13-90394070-90396142
0	5.93857	0.272	0.005	0	OPC-α	chr9-42381545-42382805
0	3.89323	0.287	0.02	0	OPC-α	chr1-9298187-9300243
0	3.31647	0.299	0.033	0	OPC-α	chr1-172295613-172296433
0	2.53044	0.333	0.067	0	OPC-α	chr2-172938816-172940794
0	3.73676	0.29	0.024	0	OPC-α	chr16-87566786-87568439
0	4.40525	0.279	0.014	0	OPC-α	chr13-58840413-58841531
0	4.31559	0.28	0.015	0	OPC-α	chr4-20777268-20779340
0	3.36497	0.297	0.033	0	OPC-α	chr1-172064128-172065622
0	5.1117	0.272	0.008	0	OPC-α	chr18-74955742-74957153
0	3.91084	0.284	0.02	0	OPC-α	chr2-46665492-46667287
0	2.95577	0.305	0.042	0	OPC-α	chr15-91964717-91966031
0	5.22418	0.27	0.008	0	OPC-α	chr11-107737916-107739135
0	4.80929	0.273	0.011	0	OPC-α	chr4-63205164-63206414
0	4.46755	0.276	0.014	0	OPC-α	chr7-126040594-126041717
0	3.31242	0.295	0.033	0	OPC-α	chr8-110662553-110664905
0	4.33586	0.276	0.015	0	OPC-α	chr1-94019845-94021326
0	4.20387	0.277	0.016	0	OPC-α	chr11-66525166-66527543
0	2.86248	0.306	0.045	0	OPC-α	chr6-41604190-41606621
0	2.90365	0.306	0.045	0	OPC-α	chr8-121729405-121732156
0	4.53303	0.274	0.013	0	OPC-α	chr9-45916825-45918099
0	3.01154	0.302	0.042	0	OPC-α	chr11-69591443-69592806
0	3.08211	0.299	0.039	0	OPC-α	chr2-173438336-173439697
0	3.35852	0.29	0.03	0	OPC-α	chr4-13742650-13745582
0	4.84907	0.269	0.01	0	OPC-α	chr14-10711886-10713349
0	3.70201	0.281	0.023	0	OPC-α	chr2-56996421-56997982
0	5.44521	0.264	0.006	0	OPC-α	chr5-45627196-45628404
0	3.13226	0.294	0.036	0	OPC-α	chr8-17533917-17535719
0	3.01008	0.299	0.042	0	OPC-α	chr2-145751783-145753850
0	3.0562	0.296	0.039	0	OPC-α	chr3-114029784-114032661
0	5.82763	0.262	0.005	0	OPC-α	chr5-74353957-74354865
0	3.24703	0.29	0.033	0	OPC-α	chr9-29802137-29803877
0	3.46238	0.285	0.028	0	OPC-α	chr11-22587626-22588304
0	3.62554	0.282	0.025	0	OPC-α	chr2-70560916-70562398
0	4.26942	0.27	0.015	0	OPC-α	chr17-78587289-78588845
0	3.09144	0.292	0.037	0	OPC-α	chr18-46637713-46638888
0	2.89666	0.298	0.043	0	OPC-α	chr6-115122297-115124369
0	3.19813	0.29	0.035	0	OPC-α	chr9-58487593-58489738
0	3.39209	0.284	0.03	0	OPC-α	chr10-83107599-83108769
0	5.77218	0.259	0.005	0	OPC-α	chr15-95666405-95667955
0	3.00171	0.294	0.04	0	OPC-α	chr18-25752681-25755608
0	3.78171	0.275	0.021	0	OPC-α	chr19-55952790-55953833
0	3.13325	0.288	0.036	0	OPC-α	chr16-32979128-32980766
0	3.7889	0.274	0.022	0	OPC-α	chr2-152048127-152050672
0	3.2191	0.284	0.033	0	OPC-α	chr10-3365351-3367703
0	3.56333	0.276	0.025	0	OPC-α	chr11-6000002-6001059
0	3.80341	0.272	0.021	0	OPC-α	chr2-127503953-127504601
0	4.00884	0.269	0.018	0	OPC-α	chr8-68082690-68084561
0	3.99483	0.269	0.019	0	OPC-α	chr18-38742317-38743429
0	4.53468	0.262	0.012	0	OPC-α	chr2-134717761-134718653
0	4.46216	0.263	0.013	0	OPC-α	chr3-54914589-54916378
0	3.38133	0.279	0.029	0	OPC-α	chr6-115251240-115253171
0	5.33848	0.256	0.007	0	OPC-α	chr12-58212086-58214636
0	3.44484	0.273	0.026	0	OPC-α	chr12-98573416-98575383
0	3.54018	0.273	0.026	0	OPC-α	chr5-24201024-24203310
0	4.345	0.261	0.014	0	OPC-α	chr18-68901851-68903139
0	5.0775	0.255	0.008	0	OPC-α	chr6-107430549-107431729
0	3.15053	0.282	0.035	0	OPC-α	chr9-14173247-14175426
0	3.49111	0.273	0.027	0	OPC-α	chr17-86785622-86786748
0	4.86392	0.255	0.009	0	OPC-α	chr18-86231912-86232835
0	2.98038	0.287	0.041	0	OPC-α	chr8-87701645-87703432
0	3.27942	0.276	0.031	0	OPC-α	chr19-28895983-28897847
0	4.16226	0.261	0.016	0	OPC-α	chr13-45506721-45508927
0	5.78927	0.25	0.005	0	OPC-α	chr16-22340843-22341707
0	5.34729	0.251	0.007	0	OPC-α	chr7-79571888-79572754
0	4.9204	0.253	0.009	0	OPC-α	chr7-144283589-144285090
0	3.46504	0.27	0.027	0	OPC-α	chr11-96283998-96287091
0	3.16459	0.274	0.032	0	OPC-α	chr14-66651258-66652656
0	3.23775	0.274	0.032	0	OPC-α	chr18-60653509-60654523
0	3.76159	0.262	0.02	0	OPC-α	chr18-89768107-89770111
0	5.20556	0.249	0.007	0	OPC-α	chr14-76798177-76799543
0	3.68006	0.263	0.022	0	OPC-α	chr6-55451203-55452671
0	4.21372	0.254	0.014	0	OPC-α	chr1-124044122-124046322
0	4.85272	0.249	0.009	0	OPC-α	chr9-32434100-32435259
0	3.83879	0.258	0.02	0	OPC-α	chr15-30692977-30694396
0	3.2006	0.269	0.032	0	OPC-α	chr13-34083754-34084675
0	4.42352	0.25	0.013	0	OPC-α	chr5-128336258-128337322
0	4.72249	0.246	0.01	0	OPC-α	chr17-54895544-54896827
0	3.4767	0.259	0.025	0	OPC-α	chr5-143363304-143364973
0	4.28761	0.247	0.013	0	OPC-α	chr11-102898130-102898884
0	4.81328	0.243	0.009	0	OPC-α	chr15-27997004-27997830
0	4.23619	0.248	0.014	0	OPC-α	chr5-74720188-74721980
0	4.11994	0.248	0.015	0	OPC-α	chr3-51749316-51750484
0	3.16123	0.265	0.033	0	OPC-α	chr16-18620082-18621173
0	3.1618	0.264	0.032	0	OPC-α	chr6-38223551-38225003
0	4.52777	0.243	0.011	0	OPC-α	chr16-97009068-97009871
0	4.96171	0.24	0.008	0	OPC-α	chr3-34722028-34723028
0	4.52544	0.244	0.012	0	OPC-α	chr8-89925783-89927416
0	3.35927	0.258	0.027	0	OPC-α	chr4-32861858-32864631
0	4.77517	0.239	0.009	0	OPC-α	chr12-81224712-81225491
0	4.92152	0.237	0.008	0	OPC-α	chr11-7062663-7064576
0	4.03387	0.245	0.016	0	OPC-α	chr11-96351374-96353624
0	3.99604	0.246	0.017	0	OPC-α	chr13-90845324-90846775
0	4.91873	0.237	0.008	0	OPC-α	chr13-112159478-112160793
0	4.04816	0.245	0.016	0	OPC-α	chr19-56484868-56486552
0	3.79801	0.247	0.019	0	OPC-α	chr12-45465646-45468339
0	3.69341	0.248	0.02	0	OPC-α	chr13-36577816-36579202
0	3.43247	0.253	0.025	0	OPC-α	chr18-13849578-13851076
0	5.36076	0.234	0.006	0	OPC-α	chr4-140354748-140355708
0	3.34141	0.254	0.027	0	OPC-α	chr12-26067575-26068881
0	4.74809	0.235	0.009	0	OPC-α	chr16-42293661-42294953
0	5.08995	0.232	0.007	0	OPC-α	chr3-66440193-66441578
0	5.26048	0.231	0.006	0	OPC-α	chr3-85299301-85300712
0	3.51583	0.249	0.024	0	OPC-α	chr8-12947328-12949528
0	4.24795	0.239	0.014	0	OPC-α	chr4-82915404-82917324
0	4.59611	0.235	0.01	0	OPC-α	chr8-89631504-89632785
0	5.46769	0.229	0.005	0	OPC-α	chr6-137542049-137543271
0	4.03969	0.239	0.015	0	OPC-α	chr14-75455465-75457434
0	3.69197	0.243	0.02	0	OPC-α	chr11-44616642-44617581
0	3.77345	0.242	0.019	0	OPC-α	chr12-17505723-17507767
0	3.60989	0.245	0.022	0	OPC-α	chr2-173339711-173340542
0	4.19949	0.237	0.014	0	OPC-α	chr10-115569790-115571688
0	5.31062	0.228	0.006	0	OPC-α	chr14-65922215-65923759
0	4.40486	0.234	0.012	0	OPC-α	chr18-45896262-45897553
0	5.26156	0.228	0.006	0	OPC-α	chr4-5771417-5772768
0	4.04458	0.238	0.016	0	OPC-α	chr17-67696738-67698827
0	4.20608	0.236	0.014	0	OPC-α	chr19-10188087-10188822
0	4.60792	0.231	0.01	0	OPC-α	chr11-55022717-55023811
0	5.16674	0.228	0.007	0	OPC-α	chr9-118818460-118818893
0	3.34847	0.246	0.026	0	OPC-α	chr10-87488477-87489116
0	4.58729	0.23	0.01	0	OPC-α	chr14-123201422-123202702
0	3.55648	0.241	0.021	0	OPC-α	chr16-6348210-6349721
0	3.70763	0.239	0.02	0	OPC-α	chr1-78188933-78191078
0	3.8167	0.237	0.018	0	OPC-α	chr15-62902342-62903733
0	3.91479	0.236	0.017	0	OPC-α	chr3-21523930-21525175
0	4.05639	0.232	0.015	0	OPC-α	chr19-31662765-31665042
0	5.15125	0.222	0.006	0	OPC-α	chr1-20301681-20303302
0	3.49496	0.239	0.023	0	OPC-α	chr3-145652324-145653720
0	4.37857	0.227	0.011	0	OPC-α	chr4-137266006-137267189
0	3.91502	0.231	0.016	0	OPC-α	chr7-117472400-117473204
0	3.68974	0.235	0.02	0	OPC-α	chr4-135850114-135851080
0	4.22568	0.228	0.013	0	OPC-α	chr6-127924460-127926310
0	3.93545	0.23	0.016	0	OPC-α	chr2-181155519-181157076
0	3.81823	0.23	0.017	0	OPC-α	chr3-101236289-101237684
0	3.49829	0.235	0.022	0	OPC-α	chr5-38498759-38500179
0	4.13228	0.225	0.013	0	OPC-α	chr6-92849115-92850818
0	5.96437	0.216	0.004	0	OPC-α	chr8-25358118-25359210
0	3.82651	0.228	0.017	0	OPC-α	chr18-51117163-51119591
0	4.49164	0.221	0.01	0	OPC-α	chr15-95526714-95528914
0	4.7527	0.219	0.008	0	OPC-α	chr19-25324451-25325927
0	3.58701	0.231	0.021	0	OPC-α	chr14-57509179-57510224
0	5.39517	0.215	0.005	0	OPC-α	chr10-87485176-87486488
0	4.21103	0.223	0.013	0	OPC-α	chr14-118608090-118609954
0	4.21763	0.223	0.013	0	OPC-α	chr14-124674506-124677779
0	3.66426	0.228	0.019	0	OPC-α	chr3-21809424-21810460
0	3.95972	0.224	0.015	0	OPC-α	chr5-133452660-133454184
0	4.08554	0.223	0.014	0	OPC-α	chr10-88590413-88592042
0	4.31596	0.221	0.012	0	OPC-α	chr11-42419499-42421539
0	5.4999	0.214	0.005	0	OPC-α	chr18-45605954-45606907
0	4.39904	0.22	0.011	0	OPC-α	chr4-151898452-151899514
0	3.8104	0.225	0.017	0	OPC-α	chr2-169632341-169634336
0	4.36484	0.219	0.011	0	OPC-α	chr1-159663436-159664422
0	3.72129	0.225	0.018	0	OPC-α	chr18-10976046-10977531
0	4.29769	0.219	0.012	0	OPC-α	chr10-117586433-117587644
0	6.00094	0.21	0.003	0	OPC-α	chr11-17457362-17458129
0	5.78025	0.211	0.004	0	OPC-α	chr13-16937317-16938634
0	5.5922	0.211	0.005	0	OPC-α	chr13-53154339-53155083
0	4.49621	0.216	0.01	0	OPC-α	chr17-80276291-80277138
0	4.88997	0.214	0.008	0	OPC-α	chr7-66867001-66868710
0	3.89892	0.221	0.016	0	OPC-α	chr3-61002030-61003746
0	4.41812	0.215	0.01	0	OPC-α	chr11-70830548-70831886
0	4.56263	0.214	0.009	0	OPC-α	chr15-28154364-28155539
0	4.52702	0.215	0.01	0	OPC-α	chr16-25015966-25017344
0	4.21991	0.217	0.013	0	OPC-α	chr10-75693393-75695358
0	4.00497	0.218	0.014	0	OPC-α	chr4-138394823-138396798
0	4.85963	0.212	0.008	0	OPC-α	chr6-87099735-87100561
0	4.43191	0.213	0.01	0	OPC-α	chr3-121699701-121701027
0	4.7192	0.211	0.008	0	OPC-α	chr4-130865530-130866397
0	3.89998	0.217	0.015	0	OPC-α	chr13-43338153-43339595
0	4.58262	0.21	0.009	0	OPC-α	chr11-96413046-96414295
0	4.10401	0.214	0.013	0	OPC-α	chr3-62455487-62456291
0	5.17074	0.207	0.006	0	OPC-α	chr8-12319459-12320275
0	3.85589	0.216	0.016	0	OPC-α	chr10-83130517-83131047
0	3.87291	0.216	0.016	0	OPC-α	chr16-86932216-86933409
0	4.71182	0.208	0.008	0	OPC-α	chr10-83142784-83143382
0	4.06572	0.214	0.014	0	OPC-α	chr14-118854331-118855562
0	4.46229	0.209	0.01	0	OPC-α	chr12-29525514-29526699
0	4.91498	0.206	0.007	0	OPC-α	chr17-46083808-46084722
0	4.99207	0.206	0.007	0	OPC-α	chr3-29081418-29083196
0	4.29358	0.21	0.012	0	OPC-α	chr13-44231098-44232788
0	4.09304	0.211	0.013	0	OPC-α	chr5-37101759-37102488
0	5.35801	0.202	0.005	0	OPC-α	chr10-87446426-87448435
0	5.06624	0.203	0.006	0	OPC-α	chr11-57600206-57601351
0	5.4132	0.202	0.005	0	OPC-α	chr12-47275690-47276364
0	4.05475	0.211	0.014	0	OPC-α	chr11-93828540-93830507
0	4.88523	0.204	0.007	0	OPC-α	chr3-21633513-21634334
0	4.24669	0.208	0.011	0	OPC-α	chr5-113637259-113638150
0	3.89361	0.211	0.015	0	OPC-α	chr4-129794846-129795844
0	3.77546	0.212	0.017	0	OPC-α	chr11-20232173-20232624
0	5.3566	0.199	0.005	0	OPC-α	chr1-163281424-163282364
0	4.70424	0.202	0.008	0	OPC-α	chr11-81117777-81118656
0	4.87323	0.201	0.007	0	OPC-α	chr19-55940282-55941719
0	4.00318	0.208	0.014	0	OPC-α	chr10-40997369-40999020
0	6.05327	0.196	0.003	0	OPC-α	chr12-97836045-97836841
0	4.27025	0.204	0.011	0	OPC-α	chr3-144642866-144644523
0	4.64795	0.2	0.008	0	OPC-α	chr3-101866857-101867640
0	5.31716	0.196	0.005	0	OPC-α	chr1-193089155-193090916
0	5.17438	0.197	0.006	0	OPC-α	chr12-16662673-16663710
0	3.79249	0.207	0.016	0	OPC-α	chr13-43710719-43712851
0	5.09313	0.197	0.006	0	OPC-α	chr15-51730556-51731437
0	5.44576	0.196	0.005	0	OPC-α	chr2-13375849-13376740
0	4.33409	0.202	0.011	0	OPC-α	chr2-127773501-127775261
0	5.18421	0.197	0.006	0	OPC-α	chr7-113769141-113769588
0	4.26002	0.201	0.011	0	OPC-α	chr11-17459803-17461267
0	4.69715	0.198	0.008	0	OPC-α	chr12-117344442-117345972
0	4.84661	0.197	0.007	0	OPC-α	chr16-44493132-44494830
0	4.46672	0.199	0.01	0	OPC-α	chr1-89136054-89136676
0	5.07953	0.195	0.006	0	OPC-α	chr1-94027386-94028007
0	4.76001	0.197	0.008	0	OPC-α	chr10-87494319-87495043
0	4.53841	0.198	0.009	0	OPC-α	chr11-89381695-89382981
0	5.35418	0.194	0.005	0	OPC-α	chr4-44536572-44537858
0	3.99537	0.201	0.013	0	OPC-α	chr9-120869238-120870218
0	4.65359	0.195	0.008	0	OPC-α	chr1-43694273-43695418
0	4.88367	0.194	0.007	0	OPC-α	chr17-66314238-66316085
0	4.45126	0.196	0.009	0	OPC-α	chr2-49416929-49418516
0	5.06173	0.193	0.006	0	OPC-α	chr6-11305576-11306847
0	4.23941	0.198	0.011	0	OPC-α	chr6-112311099-112311932
0	4.83648	0.194	0.007	0	OPC-α	chr6-113368266-113369033
0	4.6804	0.195	0.008	0	OPC-α	chr7-115666717-115667351
0	4.37105	0.197	0.01	0	OPC-α	chr8-102490431-102491669
0	4.88123	0.193	0.007	0	OPC-α	chr18-43385174-43386183
0	4.47419	0.195	0.009	0	OPC-α	chr5-128951693-128953821
0	4.251	0.197	0.011	0	OPC-α	chr8-109247224-109248612
0	4.56953	0.193	0.008	0	OPC-α	chr16-24218099-24218836
0	4.08026	0.197	0.012	0	OPC-α	chr16-57251515-57253288
0	5.77863	0.188	0.003	0	OPC-α	chr5-147154899-147156088
0	5.82486	0.187	0.003	0	OPC-α	chr1-137200595-137201290
0	5.11002	0.19	0.006	0	OPC-α	chr2-123386588-123388092
0	5.3695	0.189	0.005	0	OPC-α	chr8-79534030-79534816
0	4.36615	0.193	0.01	0	OPC-α	chr3-17793337-17794898
0	4.80732	0.189	0.007	0	OPC-α	chr2-181133962-181135461
0	4.69606	0.19	0.008	0	OPC-α	chr3-123689944-123691215
0	4.13123	0.193	0.012	0	OPC-α	chr1-42648034-42649951
0	4.1761	0.192	0.011	0	OPC-α	chr18-11793849-11795261
0	5.47204	0.185	0.004	0	OPC-α	chr3-124876981-124877675
0	5.39296	0.186	0.005	0	OPC-α	chr4-12353387-12354202
0	4.6893	0.188	0.008	0	OPC-α	chr10-14332359-14333665
0	5.35987	0.185	0.005	0	OPC-α	chr5-75223604-75224299
0	5.65266	0.184	0.004	0	OPC-α	chr5-82288158-82288920
0	4.85824	0.187	0.007	0	OPC-α	chr5-127527929-127529151
0	4.65039	0.187	0.008	0	OPC-α	chr10-120632652-120633361
0	4.49203	0.188	0.009	0	OPC-α	chr6-114040960-114042933
0	5.0482	0.183	0.006	0	OPC-α	chr13-105192819-105194351
0	4.38909	0.185	0.009	0	OPC-α	chr1-133178586-133179299
0	4.95776	0.182	0.006	0	OPC-α	chr14-54107661-54109258
0	5.2659	0.178	0.005	0	OPC-α	chr16-5991915-5992878
0	4.73016	0.18	0.007	0	OPC-α	chr17-71782163-71784066
0	4.357	0.181	0.009	0	OPC-α	chr3-146620189-146621289
0	4.34328	0.181	0.009	0	OPC-α	chr6-16315937-16318248
0	5.68837	0.174	0.003	0	OPC-α	chr5-30606061-30606935
0	4.42674	0.18	0.009	0	OPC-α	chr6-127855449-127856355
0	4.73062	0.177	0.007	0	OPC-α	chr6-127265524-127267088
0	4.96435	0.175	0.006	0	OPC-α	chr18-78236947-78238475
0	5.46707	0.173	0.004	0	OPC-α	chr9-95389134-95390121
0	4.3941	0.177	0.009	0	OPC-α	chr1-159704732-159705981
0	5.40197	0.172	0.004	0	OPC-α	chr11-81133915-81135686
0	5.5767	0.172	0.004	0	OPC-α	chr14-102019879-102020653
0	5.58899	0.172	0.004	0	OPC-α	chr5-128557727-128558958
0	4.59304	0.175	0.007	0	OPC-α	chr8-12314988-12315714
0	4.66768	0.174	0.007	0	OPC-α	chr11-98047464-98048249
0	5.09342	0.171	0.005	0	OPC-α	chr15-40065967-40067399
0	4.42519	0.173	0.009	0	OPC-α	chr7-138619426-138620912
0	5.0551	0.168	0.005	0	OPC-α	chr15-27976852-27977575
0	5.23719	0.168	0.005	0	OPC-α	chr16-95847981-95848994
0	5.33998	0.166	0.004	0	OPC-α	chr10-126827879-126829145
0	5.70771	0.165	0.003	0	OPC-α	chr3-83575596-83576880
0	5.13679	0.167	0.005	0	OPC-α	chr5-88994146-88994938
0	4.74365	0.168	0.006	0	OPC-α	chr7-78190347-78191818
0	4.71466	0.167	0.007	0	OPC-α	chr1-166279941-166281996
0	4.91088	0.166	0.006	0	OPC-α	chr5-124137909-124138545
0	4.95921	0.165	0.005	0	OPC-α	chr7-89638819-89639821
0	6.05619	0.16	0.002	0	OPC-α	chr12-58209756-58210597
0	5.0567	0.162	0.005	0	OPC-α	chr13-52457314-52458362
0	5.16929	0.16	0.004	0	OPC-α	chr11-81199039-81200109
0	5.22264	0.16	0.004	0	OPC-α	chr18-83399224-83400846
0	5.38209	0.158	0.004	0	OPC-α	chr13-45528488-45529162
0	5.19969	0.158	0.004	0	OPC-α	chr16-6692777-6693832
0	5.31549	0.158	0.004	0	OPC-α	chr3-67918302-67919166
0	4.73715	0.16	0.006	0	OPC-α	chr5-140094960-140095691
0	4.98064	0.158	0.005	0	OPC-α	chr4-68415789-68417029
0	5.00679	0.157	0.005	0	OPC-α	chr2-49868644-49869508
0	5.94301	0.155	0.003	0	OPC-α	chr2-164970598-164971161
0	5.43293	0.156	0.004	0	OPC-α	chrX-14504544-14505736
0	6.25384	0.153	0.002	0	OPC-α	chr1-188468252-188468823
0	5.63112	0.154	0.003	0	OPC-α	chr1-194019069-194019682
0	5.43097	0.155	0.004	0	OPC-α	chr13-89606615-89608022
0	5.06248	0.156	0.005	0	OPC-α	chr16-27523289-27524258
0	4.92569	0.156	0.005	0	OPC-α	chr18-4784978-4785929
0	5.02314	0.156	0.005	0	OPC-α	chr3-32641546-32642435
0	5.52834	0.153	0.003	0	OPC-α	chr2-147816646-147817483
0	5.11206	0.155	0.005	0	OPC-α	chr8-95502226-95502806
0	5.20392	0.152	0.004	0	OPC-α	chr1-120188823-120189722
0	6.08374	0.15	0.002	0	OPC-α	chr12-81769181-81769933
0	5.81017	0.151	0.003	0	OPC-α	chr13-53217076-53218105
0	5.97143	0.15	0.002	0	OPC-α	chr7-124935475-124936145
0	6.17179	0.149	0.002	0	OPC-α	chr11-11013914-11014849
0	5.65081	0.15	0.003	0	OPC-α	chr16-65029579-65030211
0	5.73091	0.15	0.003	0	OPC-α	chr17-44397576-44398511
0	5.07868	0.151	0.005	0	OPC-α	chr11-107755263-107756092
0	5.58795	0.149	0.003	0	OPC-α	chr4-22608786-22609462
0	5.48138	0.145	0.003	0	OPC-α	chr7-113919034-113920498
0	5.41854	0.144	0.003	0	OPC-α	chr3-142063019-142064295
0	5.64894	0.144	0.003	0	OPC-α	chr4-139911331-139912161
0	5.69541	0.143	0.003	0	OPC-α	chr11-33074487-33075716
0	5.81713	0.14	0.003	0	OPC-α	chr16-5884648-5885767
0	5.6459	0.14	0.003	0	OPC-α	chr6-104915978-104917277
0	5.95376	0.139	0.002	0	OPC-α	chr9-55041389-55041794
0	5.78382	0.135	0.003	0	OPC-α	chr7-129259102-129259599
0	5.93308	0.131	0.002	0	OPC-α	chr10-37691573-37692484
0	6.31297	0.125	0.002	0	OPC-α	chr9-73882453-73883796
4.94065645841247e-324	4.27531	0.183	0.01	9.80784535528834e-319	OPC-α	chr9-29832402-29833783
4.94065645841247e-324	4.90294	0.157	0.005	9.80784535528834e-319	OPC-α	chr2-14603342-14605249
9.88131291682493e-324	3.83842	0.211	0.015	1.96156907105767e-318	OPC-α	chr13-68998676-68999877
9.88131291682493e-324	3.76786	0.212	0.017	1.96156907105767e-318	OPC-α	chr9-32539899-32541681
9.88131291682493e-324	4.67661	0.165	0.007	1.96156907105767e-318	OPC-α	chr19-25285706-25287032
1.97626258336499e-323	5.13108	0.148	0.004	3.92313814211534e-318	OPC-α	chr1-156780687-156781780
5.92878775009496e-323	5.48062	0.137	0.003	1.1769414426346e-317	OPC-α	chr1-12571598-12572518
6.91691904177745e-323	3.19777	0.257	0.031	1.37309834974037e-317	OPC-α	chr7-47131821-47133402
8.89318162514244e-323	5.25515	0.145	0.004	1.7654121639519e-317	OPC-α	chr8-79536962-79537570
2.76676761671098e-322	3.57398	0.232	0.02	5.49239339896147e-317	OPC-α	chr12-45670189-45672674
3.90311860214585e-322	5.0375	0.151	0.005	7.74819783067779e-317	OPC-α	chr5-149379889-149380917
5.68175492717434e-322	4.29421	0.182	0.01	1.12790221585816e-316	OPC-α	chr11-103201357-103202080
5.97819431467908e-322	5.30876	0.14	0.004	1.18674928798989e-316	OPC-α	chr11-67000423-67001140
9.28843414181544e-322	5.23887	0.144	0.004	1.84387492679421e-316	OPC-α	chr2-14341283-14342733
3.10273225588303e-321	2.62527	0.332	0.06	6.15932688312108e-316	OPC-α	chr2-71694403-71695528
3.69067037443411e-321	4.20485	0.185	0.01	7.32646048040039e-316	OPC-α	chr10-83062055-83063075
4.0414569829814e-321	3.10288	0.265	0.034	8.02281750062586e-316	OPC-α	chr17-66686464-66687975
4.1995579896506e-321	4.935	0.155	0.005	8.33666855199509e-316	OPC-α	chr5-146867210-146868417
6.64024228010635e-321	2.55099	0.333	0.065	1.31817441575075e-315	OPC-α	chr9-68653085-68655778
1.42686158518952e-320	2.20972	0.408	0.1	2.83250573860727e-315	OPC-α	chr7-57590245-57592490
2.45204780031011e-320	2.96547	0.284	0.04	4.8676336498296e-315	OPC-α	chr6-112210105-112211180
7.0384591906544e-320	4.00905	0.193	0.013	1.39722564931438e-314	OPC-α	chr8-120018653-120019977
7.50831561984942e-320	3.35193	0.237	0.025	1.49049825864317e-314	OPC-α	chr18-46727269-46728817
8.53399590061585e-320	3.01453	0.273	0.037	1.69410912821895e-314	OPC-α	chr4-66482144-66483819
2.17122088721394e-319	2.69807	0.318	0.053	4.31015571983501e-314	OPC-α	chr4-20342768-20344697
2.26865063257384e-319	3.3543	0.243	0.025	4.5035664302413e-314	OPC-α	chr8-117096919-117098275
5.56846567458294e-319	4.94765	0.151	0.005	1.10541282645848e-313	OPC-α	chr1-23764775-23765063
1.37277127828282e-318	4.14983	0.186	0.011	2.72512944765758e-313	OPC-α	chr19-41745588-41746566
6.73264243719158e-318	5.20038	0.145	0.004	1.33651704813421e-312	OPC-α	chr15-73466397-73466905
9.58913731584379e-318	2.75785	0.307	0.05	1.9035684159801e-312	OPC-α	chr11-32235277-32236373
1.04269688974049e-317	3.43682	0.236	0.023	2.06988887673054e-312	OPC-α	chr12-105358912-105360799
1.34056511509301e-317	5.36855	0.142	0.003	2.66119602692459e-312	OPC-α	chr17-71980417-71981581
1.56578642194668e-317	3.82911	0.205	0.015	3.10828959979902e-312	OPC-α	chr15-88700313-88701119
1.73509135526662e-317	4.13355	0.186	0.011	3.44438190208043e-312	OPC-α	chr19-40659160-40661392
1.64840299229984e-316	4.58749	0.162	0.007	3.27229423210417e-311	OPC-α	chr10-69326042-69326970
3.01448353479354e-316	3.17771	0.261	0.03	5.98414169942471e-311	OPC-α	chr17-26423792-26425797
1.05299627112551e-315	3.5112	0.224	0.021	2.09033448769939e-310	OPC-α	chr15-84413851-84414542
1.07633111509501e-315	3.67141	0.213	0.018	2.13665718650855e-310	OPC-α	chr4-140647708-140649210
1.55337893162005e-315	5.44253	0.137	0.003	3.0836591185269e-310	OPC-α	chr19-22008236-22008861
2.15852757002987e-315	4.04452	0.193	0.012	4.2849578350934e-310	OPC-α	chr5-73399460-73400774
2.19854675888595e-315	3.88013	0.199	0.014	4.36440112746726e-310	OPC-α	chr7-66246854-66248145
2.0324612235191e-314	1.83267	0.488	0.168	0	OPC-α	chr15-25411795-25415055
2.5185047215163e-314	2.62261	0.314	0.058	0	OPC-α	chr5-134746818-134748580
3.85885297094066e-314	2.92839	0.279	0.04	0	OPC-α	chr14-118421920-118423926
3.86064624396045e-314	4.8062	0.154	0.006	0	OPC-α	chr4-67228867-67229656
6.07987303842705e-314	3.62165	0.216	0.019	0	OPC-α	chr15-97246424-97248562
8.04119985081813e-314	3.91198	0.201	0.014	0	OPC-α	chr10-87057239-87059166
1.01466651099078e-313	3.14906	0.253	0.031	0	OPC-α	chr5-149488284-149489595
1.18208666346581e-313	4.84586	0.152	0.006	2.3466e-308	OPC-α	chr9-110933421-110934662
6.78997286158356e-313	2.77148	0.301	0.049	1.3479e-307	OPC-α	chr5-115906781-115909503
1.00067035826169e-312	5.9145	0.124	0.002	1.98646e-307	OPC-α	chr9-46645338-46645904
1.74303946610389e-312	4.54569	0.165	0.007	3.46016e-307	OPC-α	chr2-181128681-181129497
2.00964875351172e-311	5.58099	0.132	0.003	3.98941e-306	OPC-α	chr11-81148165-81148754
4.31909715320805e-311	4.13773	0.181	0.011	8.57397e-306	OPC-α	chr7-143340462-143341408
1.01808712138343e-310	4.93689	0.146	0.005	2.02104e-305	OPC-α	chr15-6431507-6432887
3.7147496273614e-310	3.28501	0.244	0.026	7.37426e-305	OPC-α	chr17-9300329-9301822
3.80365083277412e-310	3.63587	0.212	0.018	7.55074e-305	OPC-α	chr17-33523117-33525219
5.65952826598322e-310	5.43034	0.135	0.003	1.12349e-304	OPC-α	chr5-28679438-28680236
7.8854314040875e-310	2.60285	0.323	0.059	1.56536e-304	OPC-α	chr11-68384623-68387361
8.47184935564527e-310	5.0232	0.145	0.005	1.68177e-304	OPC-α	chr14-62584314-62585948
0	3.89532	0.194	0.014	2.57154e-303	OPC-α	chr14-118473280-118474548
0	5.18946	0.139	0.004	4.40078e-303	OPC-α	chr4-139924934-139926876
3.12736e-308	2.4585	0.34	0.07	6.20822e-303	OPC-α	chr13-54301808-54304069
4.47288e-308	3.9982	0.191	0.012	8.87924e-303	OPC-α	chr17-90891333-90893138
5.13434e-308	2.3963	0.356	0.076	1.01923e-302	OPC-α	chr11-74408405-74410302
6.00339e-308	3.01405	0.271	0.036	1.19175e-302	OPC-α	chr5-147187675-147189299
1.24447e-307	5.19429	0.138	0.004	2.47044e-302	OPC-α	chr18-44498069-44499218
3.08367e-307	6.03963	0.119	0.002	6.12148e-302	OPC-α	chr16-12692641-12693442
4.05198e-306	5.19633	0.141	0.004	8.0437e-301	OPC-α	chr4-13796488-13797788
4.70775e-306	4.16738	0.18	0.01	9.34551e-301	OPC-α	chr12-105336171-105337573
5.23487e-306	3.01216	0.259	0.035	1.03919e-300	OPC-α	chr2-70126508-70128579
1.42937e-305	3.14055	0.251	0.031	2.83749e-300	OPC-α	chr9-37114233-37115381
1.8527e-305	3.11756	0.254	0.032	3.67786e-300	OPC-α	chr10-43578277-43580259
2.07018e-305	4.29024	0.171	0.009	4.10957e-300	OPC-α	chr14-24926041-24927207
2.61252e-305	3.84228	0.198	0.014	5.1862e-300	OPC-α	chr4-140246168-140247089
2.72335e-305	2.87056	0.283	0.042	5.40621e-300	OPC-α	chr3-88214068-88215811
7.86478e-305	6.08504	0.119	0.002	1.56126e-299	OPC-α	chr1-188333684-188334656
1.16287e-303	5.24047	0.134	0.004	2.30844e-298	OPC-α	chr5-75198363-75199036
1.71732e-303	2.81813	0.28	0.045	3.4091e-298	OPC-α	chr2-154583861-154585745
3.07902e-303	4.32893	0.166	0.009	6.11225e-298	OPC-α	chr4-152696666-152697922
4.47176e-303	4.27275	0.172	0.009	8.87702e-298	OPC-α	chr4-22094692-22096562
5.94466e-303	3.31195	0.23	0.025	1.18009e-297	OPC-α	chr5-117413349-117415194
1.56019e-302	2.76642	0.291	0.046	3.09718e-297	OPC-α	chr13-99283879-99285702
2.72825e-302	3.52228	0.221	0.02	5.41593e-297	OPC-α	chr5-89881902-89884195
2.93133e-302	4.77178	0.149	0.006	5.81907e-297	OPC-α	chr14-76595132-76595573
3.64208e-302	2.8119	0.288	0.044	7.23001e-297	OPC-α	chr10-20722842-20725812
1.28121e-301	4.33023	0.165	0.009	2.54336e-296	OPC-α	chr16-10849819-10851227
1.3481e-301	3.91207	0.19	0.013	2.67616e-296	OPC-α	chr18-32938403-32939903
3.6055e-301	4.72433	0.157	0.006	7.15739e-296	OPC-α	chr19-28381780-28382899
6.86195e-301	5.25099	0.137	0.004	1.36219e-295	OPC-α	chr8-69160866-69161889
9.34062e-301	2.70943	0.304	0.051	1.85423e-295	OPC-α	chr19-41696820-41698275
1.57104e-300	5.64878	0.124	0.003	3.11872e-295	OPC-α	chr4-144882799-144883372
2.30234e-300	3.11557	0.25	0.031	4.57044e-295	OPC-α	chr11-55014936-55016314
3.96698e-300	2.63576	0.304	0.055	7.87496e-295	OPC-α	chr11-68144398-68146684
1.06712e-299	5.16836	0.137	0.004	2.11838e-294	OPC-α	chr2-149739580-149740343
1.36051e-299	2.34131	0.35	0.08	2.70079e-294	OPC-α	chr7-132315177-132317568
2.68912e-299	3.81398	0.195	0.015	5.33824e-294	OPC-α	chr11-6063986-6066093
3.01755e-299	6.14522	0.115	0.002	5.99023e-294	OPC-α	chr15-95535969-95537241
3.17715e-299	5.02174	0.139	0.004	6.30705e-294	OPC-α	chr4-81757193-81758268
4.36815e-299	1.972	0.436	0.131	8.67134e-294	OPC-α	chr7-79361588-79363787
5.53093e-299	3.18268	0.238	0.029	1.09796e-293	OPC-α	chr10-83105732-83106416
1.47051e-298	3.53363	0.213	0.02	2.91916e-293	OPC-α	chr3-88002231-88002888
1.74827e-298	3.25012	0.233	0.027	3.47055e-293	OPC-α	chr7-130692248-130694038
1.82846e-298	1.64037	0.516	0.208	3.62973e-293	OPC-α	chr18-80712378-80715703
4.56635e-298	4.17366	0.172	0.01	9.06481e-293	OPC-α	chr11-120833437-120834158
1.61759e-297	5.16679	0.135	0.004	3.21112e-292	OPC-α	chr1-138148525-138149446
1.71425e-297	4.6257	0.155	0.006	3.40302e-292	OPC-α	chr14-100210538-100211709
1.93459e-297	3.91295	0.185	0.013	3.84041e-292	OPC-α	chr1-126253701-126255149
2.61125e-297	1.96463	0.439	0.132	5.18367e-292	OPC-α	chr7-79194045-79195518
5.83367e-297	4.26857	0.166	0.009	1.15806e-291	OPC-α	chr2-153861654-153862567
2.52778e-296	4.45213	0.16	0.008	5.01798e-291	OPC-α	chr4-45252811-45254703
2.97317e-296	2.91125	0.267	0.039	5.90214e-291	OPC-α	chr19-3640892-3642838
3.70885e-296	2.37696	0.354	0.075	7.36254e-291	OPC-α	chr1-159613533-159616058
1.78015e-295	2.56678	0.306	0.058	3.53382e-290	OPC-α	chr7-144653047-144654678
2.5039e-295	4.41431	0.161	0.008	4.97057e-290	OPC-α	chr7-83851699-83853393
2.65078e-295	3.77674	0.192	0.015	5.26214e-290	OPC-α	chr1-78215737-78218630
3.30888e-295	3.51161	0.214	0.02	6.56855e-290	OPC-α	chr1-75505077-75506629
3.40024e-295	4.83838	0.147	0.005	6.74993e-290	OPC-α	chr15-25025886-25027427
5.85029e-295	2.47603	0.348	0.065	1.16136e-289	OPC-α	chr12-117152481-117155883
1.05058e-294	3.50392	0.214	0.02	2.08553e-289	OPC-α	chr1-184448692-184449420
1.60966e-294	3.66281	0.196	0.017	3.19539e-289	OPC-α	chr2-119018525-119019780
1.76819e-294	4.55123	0.156	0.007	3.51008e-289	OPC-α	chrX-98750512-98751822
3.26803e-294	2.62564	0.299	0.054	6.48746e-289	OPC-α	chr18-31953533-31953909
4.66379e-294	3.25538	0.237	0.026	9.25824e-289	OPC-α	chr6-22874681-22877057
5.48689e-294	2.99288	0.258	0.035	1.08922e-288	OPC-α	chr8-46145959-46146571
1.12673e-293	3.78251	0.194	0.015	2.23671e-288	OPC-α	chr1-75381326-75382943
2.39262e-293	5.64686	0.121	0.002	4.74967e-288	OPC-α	chr11-90141904-90143403
6.25243e-293	2.83237	0.278	0.043	1.24119e-287	OPC-α	chr13-95080602-95081880
8.82577e-293	4.87014	0.138	0.005	1.75203e-287	OPC-α	chr6-127887143-127888496
9.82826e-293	4.23149	0.17	0.009	1.95104e-287	OPC-α	chr6-92942894-92943957
1.28261e-292	4.03944	0.178	0.011	2.54615e-287	OPC-α	chr7-117514093-117514567
1.54444e-292	2.85984	0.276	0.041	3.06592e-287	OPC-α	chr3-62338445-62340539
8.60899e-292	2.1252	0.396	0.103	1.709e-286	OPC-α	chr5-107868209-107869485
1.0784e-291	3.91082	0.182	0.013	2.14075e-286	OPC-α	chr1-78196303-78197393
1.09786e-291	2.51442	0.321	0.062	2.1794e-286	OPC-α	chr12-102948320-102950184
1.53406e-291	4.19188	0.166	0.01	3.04532e-286	OPC-α	chr8-16114694-16115626
2.75652e-291	3.51296	0.206	0.019	5.47205e-286	OPC-α	chr13-53284796-53286384
8.56877e-291	4.69511	0.148	0.006	1.70101e-285	OPC-α	chr11-107397706-107398665
1.15064e-290	2.74589	0.286	0.046	2.28418e-285	OPC-α	chr6-8948140-8950409
1.54284e-290	4.46294	0.157	0.007	3.06274e-285	OPC-α	chr2-93899140-93900305
3.81797e-290	3.09457	0.246	0.031	7.57917e-285	OPC-α	chr9-119092623-119094149
5.79773e-290	3.75687	0.191	0.015	1.15093e-284	OPC-α	chr19-6548311-6549654
7.14619e-290	2.61561	0.309	0.054	1.41861e-284	OPC-α	chr17-69968717-69970695
1.56636e-289	4.89438	0.138	0.005	3.10942e-284	OPC-α	chr4-44424756-44425767
1.58987e-289	5.32745	0.128	0.003	3.15609e-284	OPC-α	chr15-25574402-25575347
2.31083e-289	4.0169	0.179	0.011	4.58731e-284	OPC-α	chr15-54277968-54279258
3.45719e-289	3.3511	0.224	0.023	6.86298e-284	OPC-α	chr11-26209561-26210961
3.61821e-289	5.30036	0.128	0.003	7.18262e-284	OPC-α	chr14-79821336-79822970
4.27865e-289	4.28557	0.163	0.009	8.49367e-284	OPC-α	chr2-25373471-25373759
6.225e-289	2.73273	0.292	0.046	1.23574e-283	OPC-α	chr4-25798944-25800477
8.75192e-289	3.16738	0.234	0.028	1.73737e-283	OPC-α	chr13-52529676-52531013
3.36422e-288	2.86655	0.267	0.04	6.67841e-283	OPC-α	chr5-108366459-108369503
4.14252e-288	2.92102	0.264	0.038	8.22345e-283	OPC-α	chr13-95221334-95223523
7.52003e-288	2.48295	0.316	0.064	1.49282e-282	OPC-α	chr5-135257705-135259073
1.0735e-287	4.68149	0.147	0.006	2.13104e-282	OPC-α	chr1-159537690-159538685
1.18039e-287	4.244	0.164	0.009	2.34324e-282	OPC-α	chr14-103842804-103844558
1.44006e-287	3.24588	0.236	0.026	2.85871e-282	OPC-α	chr11-96317967-96321052
1.54318e-287	3.37077	0.216	0.023	3.0634e-282	OPC-α	chr18-73867168-73867982
2.16713e-287	4.80872	0.141	0.005	4.30203e-282	OPC-α	chr8-11405246-11406323
3.7815e-287	3.55738	0.204	0.018	7.50677e-282	OPC-α	chr8-10153224-10154778
1.20807e-286	3.38974	0.216	0.022	2.39818e-281	OPC-α	chr19-38478387-38479408
1.81284e-286	2.82968	0.266	0.041	3.59873e-281	OPC-α	chr6-91410659-91411999
3.25202e-286	2.73462	0.281	0.047	6.45568e-281	OPC-α	chr9-23222073-23223785
5.05011e-286	2.64705	0.293	0.051	1.00251e-280	OPC-α	chr4-154384710-154385732
5.27057e-286	4.13714	0.169	0.01	1.04628e-280	OPC-α	chr13-8417076-8418307
7.1091e-286	3.13785	0.24	0.029	1.41125e-280	OPC-α	chr7-89516633-89518435
1.16307e-285	4.32294	0.162	0.008	2.30885e-280	OPC-α	chr19-55951257-55951833
1.18879e-285	3.96164	0.174	0.012	2.3599e-280	OPC-α	chr5-111935048-111936136
1.45727e-285	3.7086	0.19	0.015	2.89286e-280	OPC-α	chr11-102939059-102939874
2.80786e-285	4.73442	0.145	0.006	5.57396e-280	OPC-α	chr11-93097035-93099995
4.82093e-285	4.28011	0.161	0.009	9.57018e-280	OPC-α	chr7-133100312-133101447
1.22269e-284	3.89014	0.179	0.013	2.42719e-279	OPC-α	chr15-103502413-103503972
2.36556e-284	3.43774	0.207	0.021	4.69594e-279	OPC-α	chr6-127766288-127769286
2.54401e-284	2.89934	0.267	0.038	5.05018e-279	OPC-α	chr2-170730566-170732712
2.66893e-284	3.98788	0.175	0.012	5.29816e-279	OPC-α	chr11-57597885-57598729
3.12863e-284	2.27184	0.359	0.083	6.21074e-279	OPC-α	chr7-112678400-112680215
8.20159e-284	2.19346	0.366	0.093	1.62812e-278	OPC-α	chr13-43530370-43532106
1.05559e-283	4.86242	0.14	0.005	2.09547e-278	OPC-α	chr3-66650087-66651399
1.54205e-283	3.39607	0.211	0.022	3.06116e-278	OPC-α	chr4-45208151-45209594
1.76258e-283	2.99192	0.251	0.034	3.49895e-278	OPC-α	chr14-121614123-121615120
2.18062e-283	5.43395	0.124	0.003	4.32882e-278	OPC-α	chr7-73746518-73747290
2.74777e-283	4.97788	0.134	0.004	5.45469e-278	OPC-α	chr7-57386436-57387456
3.37586e-283	2.56207	0.3	0.058	6.70153e-278	OPC-α	chr7-100892838-100895190
4.76925e-283	6.08368	0.109	0.002	9.46758e-278	OPC-α	chr18-45501456-45502508
5.00795e-283	3.75347	0.188	0.015	9.94144e-278	OPC-α	chr13-95617735-95619157
6.61645e-283	2.10923	0.389	0.102	1.31345e-277	OPC-α	chr10-96397249-96399928
8.94737e-283	4.19337	0.163	0.009	1.77617e-277	OPC-α	chr5-147185864-147187180
1.33783e-282	5.90435	0.113	0.002	2.65577e-277	OPC-α	chr7-125250935-125251615
2.25259e-282	5.27256	0.127	0.003	4.47168e-277	OPC-α	chr1-40139316-40140229
3.08233e-282	3.08972	0.238	0.031	6.11883e-277	OPC-α	chr9-121000678-121001927
3.72993e-282	5.12823	0.128	0.004	7.40441e-277	OPC-α	chr11-95574900-95575245
7.15324e-282	5.67642	0.117	0.002	1.42001e-276	OPC-α	chr11-82273769-82274905
1.2684e-281	4.25902	0.16	0.009	2.51795e-276	OPC-α	chr6-51172381-51173249
2.08001e-281	3.9398	0.172	0.012	4.1291e-276	OPC-α	chr11-19143147-19143968
3.06962e-281	3.27827	0.221	0.024	6.09359e-276	OPC-α	chr12-4132842-4134308
3.85842e-281	2.27931	0.343	0.082	7.65947e-276	OPC-α	chr13-71506765-71508875
6.17551e-281	4.67129	0.142	0.006	1.22592e-275	OPC-α	chr13-47707260-47708838
2.28567e-280	3.89613	0.177	0.012	4.53735e-275	OPC-α	chr12-29788990-29790080
4.56566e-280	3.38195	0.21	0.022	9.06343e-275	OPC-α	chr4-105362974-105365326
7.54243e-280	4.91146	0.132	0.005	1.49727e-274	OPC-α	chr6-114158657-114159620
1.14731e-279	4.7879	0.138	0.005	2.27757e-274	OPC-α	chr10-87500970-87502616
1.29797e-279	2.66847	0.283	0.049	2.57663e-274	OPC-α	chr2-162635402-162637068
1.50385e-279	4.86531	0.141	0.005	2.98534e-274	OPC-α	chr11-11102174-11103079
1.95459e-279	4.24313	0.161	0.009	3.88012e-274	OPC-α	chr4-22491095-22491669
3.33186e-279	3.75971	0.187	0.014	6.61417e-274	OPC-α	chr9-32735063-32736352
3.37766e-279	4.48008	0.149	0.007	6.70509e-274	OPC-α	chr15-83779371-83780480
3.92942e-279	6.41305	0.103	0.001	7.8004e-274	OPC-α	chr10-38624759-38625292
3.94617e-279	3.25852	0.222	0.025	7.83367e-274	OPC-α	chr12-95693856-95696212
5.81361e-279	3.87383	0.183	0.013	1.15408e-273	OPC-α	chr4-130814774-130815441
6.2195e-279	5.35463	0.123	0.003	1.23465e-273	OPC-α	chr16-95922323-95922874
1.00054e-278	1.65037	0.5	0.194	1.98621e-273	OPC-α	chr15-28024114-28026436
3.24362e-278	3.0665	0.24	0.03	6.43901e-273	OPC-α	chr13-110279387-110281155
3.70398e-278	5.26266	0.127	0.003	7.35289e-273	OPC-α	chr18-79188647-79189428
4.95844e-278	2.97079	0.246	0.034	9.84316e-273	OPC-α	chr15-99676361-99677687
6.73799e-278	4.01668	0.164	0.011	1.33758e-272	OPC-α	chr7-109536073-109537079
1.12418e-277	4.95725	0.133	0.004	2.23164e-272	OPC-α	chr15-61949583-61950703
1.29992e-277	3.6371	0.194	0.016	2.58052e-272	OPC-α	chr19-43878466-43879951
2.46268e-277	2.08278	0.384	0.105	4.88873e-272	OPC-α	chr15-84696939-84698339
3.97984e-277	1.93988	0.408	0.128	7.9005e-272	OPC-α	chr16-35540050-35542779
4.4802e-277	2.96977	0.248	0.034	8.89378e-272	OPC-α	chr12-80112915-80113405
8.73517e-277	4.85195	0.136	0.005	1.73405e-271	OPC-α	chr5-113654395-113655439
1.07335e-276	3.03197	0.243	0.031	2.13075e-271	OPC-α	chr6-71707098-71708722
1.29999e-276	3.97598	0.17	0.011	2.58065e-271	OPC-α	chr4-128872371-128873606
1.71255e-276	2.87152	0.257	0.038	3.39964e-271	OPC-α	chr15-99440013-99441504
2.01533e-276	2.2574	0.358	0.082	4.00069e-271	OPC-α	chr4-140153033-140155358
2.6534e-276	5.72709	0.113	0.002	5.26734e-271	OPC-α	chr2-4187305-4187939
4.36482e-276	4.34921	0.155	0.008	8.66473e-271	OPC-α	chrX-20059095-20061092
9.93993e-276	3.48101	0.203	0.019	1.97321e-270	OPC-α	chr2-163296789-163297794
1.22249e-275	4.33133	0.156	0.008	2.4268e-270	OPC-α	chr15-95756991-95757955
1.39157e-275	3.07549	0.235	0.03	2.76244e-270	OPC-α	chr7-25005229-25006140
1.85874e-275	3.9816	0.168	0.011	3.68985e-270	OPC-α	chr8-108100953-108102783
2.20607e-275	4.13828	0.163	0.01	4.37934e-270	OPC-α	chr5-113041134-113042204
2.31975e-275	3.5156	0.201	0.018	4.605e-270	OPC-α	chr10-78752204-78753139
3.96505e-275	1.93425	0.42	0.125	7.87114e-270	OPC-α	chr19-57609591-57612051
4.24551e-275	4.52	0.148	0.007	8.42789e-270	OPC-α	chr1-152998059-152998978
8.82921e-275	2.4054	0.332	0.066	1.75271e-269	OPC-α	chr14-108910539-108914293
9.10214e-275	3.99616	0.172	0.011	1.80689e-269	OPC-α	chr19-25394816-25395455
1.45901e-274	4.93914	0.131	0.004	2.89632e-269	OPC-α	chr14-56272441-56273058
1.95612e-273	2.92829	0.252	0.035	3.88315e-268	OPC-α	chr4-32938793-32940406
3.30752e-273	3.31334	0.214	0.022	6.56586e-268	OPC-α	chr12-72406954-72409105
1.08564e-272	5.23659	0.12	0.003	2.15513e-267	OPC-α	chr2-127756924-127757826
1.10556e-272	4.32016	0.154	0.008	2.19469e-267	OPC-α	chr4-25407741-25409067
1.30939e-272	3.59955	0.197	0.017	2.5993e-267	OPC-α	chr12-72273031-72274430
1.7027e-272	3.31254	0.214	0.023	3.38009e-267	OPC-α	chr17-45214961-45216222
1.16519e-271	3.71929	0.179	0.015	2.31305e-266	OPC-α	chr12-12877326-12878230
1.51191e-271	4.81036	0.136	0.005	3.00134e-266	OPC-α	chr2-128708939-128710086
2.02112e-271	4.49795	0.147	0.007	4.01219e-266	OPC-α	chr10-98349119-98350537
2.24349e-271	4.65994	0.139	0.006	4.45362e-266	OPC-α	chr4-49740728-49741898
2.37027e-271	3.06766	0.231	0.03	4.7053e-266	OPC-α	chr15-6385726-6387462
3.63168e-271	2.61583	0.284	0.051	7.20937e-266	OPC-α	chr7-16129348-16130627
4.77234e-271	2.61679	0.285	0.051	9.47371e-266	OPC-α	chr7-132372755-132374336
7.41701e-271	6.30993	0.1	0.001	1.47237e-265	OPC-α	chr8-82027191-82027732
1.02774e-270	2.50446	0.3	0.059	2.0402e-265	OPC-α	chr2-137431424-137433641
6.32535e-270	5.45515	0.115	0.003	1.25566e-264	OPC-α	chr9-73968025-73969153
1.13277e-269	4.46352	0.147	0.007	2.24869e-264	OPC-α	chr6-7562050-7562903
1.17101e-269	3.25482	0.218	0.024	2.32462e-264	OPC-α	chr18-45267650-45269441
2.66762e-269	3.10733	0.231	0.028	5.29557e-264	OPC-α	chr7-75641603-75643081
3.91491e-269	2.31466	0.328	0.075	7.7716e-264	OPC-α	chr7-142429454-142430827
4.08679e-269	4.06201	0.163	0.01	8.11281e-264	OPC-α	chr4-22494096-22495389
7.75224e-269	4.70657	0.136	0.005	1.53892e-263	OPC-α	chr13-100864858-100865837
8.61167e-269	3.71783	0.182	0.014	1.70953e-263	OPC-α	chr8-125292285-125293599
9.07955e-269	3.93319	0.168	0.011	1.80241e-263	OPC-α	chr5-4495362-4497077
1.05361e-268	5.50185	0.113	0.003	2.09156e-263	OPC-α	chr10-61261565-61262245
4.26877e-268	2.593	0.288	0.052	8.47407e-263	OPC-α	chr1-79860335-79861789
5.39175e-268	3.20132	0.222	0.025	1.07033e-262	OPC-α	chr4-110285131-110287756
6.84967e-268	3.76605	0.178	0.014	1.35975e-262	OPC-α	chr2-161044099-161044951
7.68343e-268	3.32642	0.206	0.022	1.52526e-262	OPC-α	chr5-41165159-41166682
8.96812e-268	2.39151	0.316	0.066	1.78029e-262	OPC-α	chr1-9611022-9612406
2.90049e-267	2.49121	0.31	0.059	5.75784e-262	OPC-α	chr14-49745174-49746705
3.62242e-267	5.52949	0.114	0.002	7.19098e-262	OPC-α	chr12-109540547-109541272
3.71581e-267	2.25935	0.345	0.08	7.37638e-262	OPC-α	chr12-103512751-103514696
6.79863e-267	5.49412	0.115	0.003	1.34962e-261	OPC-α	chr10-87489699-87489950
1.39654e-266	2.52287	0.295	0.056	2.7723e-261	OPC-α	chr2-105397525-105399828
2.00498e-266	4.81675	0.131	0.005	3.98014e-261	OPC-α	chr11-54106484-54107537
3.07555e-266	5.27714	0.119	0.003	6.10537e-261	OPC-α	chr13-25957472-25958302
4.28468e-266	3.95416	0.166	0.011	8.50564e-261	OPC-α	chr4-5797710-5798911
6.42545e-266	4.79108	0.131	0.005	1.27553e-260	OPC-α	chr4-95615344-95616197
1.37994e-265	3.61805	0.183	0.016	2.73937e-260	OPC-α	chr11-33927328-33928296
1.51444e-265	3.77892	0.174	0.013	3.00635e-260	OPC-α	chr16-35596395-35597141
1.69322e-265	3.52323	0.194	0.018	3.36126e-260	OPC-α	chr5-71699308-71702010
2.24111e-265	5.37859	0.114	0.003	4.44889e-260	OPC-α	chr4-140405959-140406677
4.12081e-265	3.84336	0.171	0.012	8.18034e-260	OPC-α	chr1-166996579-166997324
4.43377e-265	4.82117	0.131	0.005	8.80162e-260	OPC-α	chr8-16013699-16014822
4.78228e-265	2.42627	0.306	0.064	9.49345e-260	OPC-α	chr2-105674466-105676690
1.08038e-264	3.82813	0.174	0.013	2.1447e-259	OPC-α	chr2-93911838-93912667
1.11897e-264	5.15832	0.119	0.003	2.2213e-259	OPC-α	chr9-35402208-35403104
1.18125e-264	3.71455	0.178	0.014	2.34493e-259	OPC-α	chr16-91083043-91083825
1.50579e-264	5.7471	0.109	0.002	2.98918e-259	OPC-α	chr6-10941152-10941928
1.74259e-264	5.36369	0.114	0.003	3.45927e-259	OPC-α	chr11-81965691-81966989
2.09548e-264	4.04919	0.16	0.01	4.15979e-259	OPC-α	chr6-52416519-52418776
2.25959e-264	4.98827	0.125	0.004	4.48559e-259	OPC-α	chr10-25022989-25024338
2.77464e-264	2.30518	0.32	0.075	5.50803e-259	OPC-α	chr8-115705595-115709688
3.60335e-264	4.52928	0.14	0.006	7.15312e-259	OPC-α	chr8-124070045-124071091
4.1792e-264	3.346	0.202	0.021	8.29626e-259	OPC-α	chr16-29053981-29055151
1.03845e-263	4.13977	0.157	0.009	2.06145e-258	OPC-α	chr5-45943614-45944967
1.84994e-263	4.01067	0.162	0.01	3.67237e-258	OPC-α	chr19-18872628-18874589
1.98109e-263	2.63234	0.276	0.048	3.93273e-258	OPC-α	chr1-164457275-164458947
2.1215e-263	2.32067	0.322	0.073	4.21146e-258	OPC-α	chr2-132780899-132782135
3.08931e-263	5.25144	0.119	0.003	6.13269e-258	OPC-α	chr15-42429010-42430360
5.04888e-263	3.4489	0.195	0.019	1.00227e-257	OPC-α	chr2-144126835-144128258
5.37226e-263	3.73843	0.176	0.014	1.06646e-257	OPC-α	chr15-96599950-96600664
6.73782e-263	1.52368	0.508	0.225	1.33754e-257	OPC-α	chr6-22793758-22796196
1.12962e-262	5.13818	0.12	0.003	2.24244e-257	OPC-α	chr15-34677851-34678939
1.23403e-262	2.29101	0.332	0.075	2.4497e-257	OPC-α	chr7-93079361-93081303
1.29492e-262	4.29466	0.152	0.008	2.57058e-257	OPC-α	chr2-134497801-134499044
1.3097e-262	4.61212	0.136	0.006	2.59993e-257	OPC-α	chr3-90560023-90560358
1.8346e-262	3.38828	0.198	0.02	3.64192e-257	OPC-α	chr1-189342204-189344324
2.10967e-262	3.29034	0.211	0.023	4.18797e-257	OPC-α	chr14-39317063-39318020
2.19935e-262	3.90181	0.168	0.012	4.36601e-257	OPC-α	chr15-95653597-95654988
2.2496e-262	3.38037	0.198	0.02	4.46576e-257	OPC-α	chr11-43384793-43386124
3.14805e-262	5.03122	0.121	0.004	6.2493e-257	OPC-α	chr18-77511495-77512340
3.56751e-262	3.21746	0.213	0.024	7.08197e-257	OPC-α	chr10-93640374-93642418
3.8162e-262	2.52612	0.29	0.055	7.57565e-257	OPC-α	chr8-124771833-124773014
3.96461e-262	5.67165	0.109	0.002	7.87026e-257	OPC-α	chr4-68801221-68802768
5.24193e-262	3.4635	0.19	0.018	1.04059e-256	OPC-α	chr2-91971031-91972401
7.16542e-262	3.63248	0.177	0.015	1.42243e-256	OPC-α	chr12-29136672-29138161
1.49928e-261	5.55216	0.11	0.002	2.97627e-256	OPC-α	chr1-129272895-129274140
2.23801e-261	3.66584	0.179	0.015	4.44274e-256	OPC-α	chr15-25675611-25676925
3.02463e-261	4.11851	0.151	0.009	6.00429e-256	OPC-α	chr1-132199415-132201194
4.55894e-261	2.49083	0.292	0.058	9.05009e-256	OPC-α	chr12-85799561-85801062
5.11915e-261	3.43197	0.196	0.019	1.01622e-255	OPC-α	chr10-5549720-5551189
5.20312e-261	2.7755	0.258	0.04	1.03289e-255	OPC-α	chr15-78703569-78705351
6.09944e-261	4.38596	0.142	0.007	1.21082e-255	OPC-α	chr14-37048586-37049606
7.34936e-261	5.13668	0.12	0.003	1.45894e-255	OPC-α	chr2-57472586-57473124
9.19561e-261	5.0148	0.123	0.004	1.82545e-255	OPC-α	chr10-60115216-60115995
2.15009e-260	3.0096	0.232	0.03	4.2682e-255	OPC-α	chr13-54071167-54073681
2.63858e-260	4.19493	0.151	0.009	5.23793e-255	OPC-α	chr8-119810074-119810495
3.42406e-260	1.82309	0.432	0.141	6.79721e-255	OPC-α	chr9-97017062-97019519
4.76621e-260	2.7797	0.259	0.04	9.46156e-255	OPC-α	chr9-112207643-112208983
7.20939e-260	4.88887	0.127	0.004	1.43116e-254	OPC-α	chr16-42268573-42270242
9.23197e-260	3.49671	0.192	0.018	1.83267e-254	OPC-α	chr7-87925101-87926772
9.50938e-260	3.58427	0.183	0.016	1.88774e-254	OPC-α	chr13-43784454-43785780
1.40091e-259	4.15201	0.151	0.009	2.78098e-254	OPC-α	chr8-81341304-81343380
1.53467e-259	5.51036	0.112	0.002	3.04653e-254	OPC-α	chrX-23079906-23080529
3.50253e-259	3.3992	0.192	0.02	6.95298e-254	OPC-α	chr8-94649160-94650103
4.4784e-259	3.77065	0.174	0.013	8.89022e-254	OPC-α	chr9-99629021-99631086
4.5204e-259	3.62474	0.181	0.015	8.97359e-254	OPC-α	chr9-118747321-118748468
5.46057e-259	2.70333	0.272	0.044	1.08399e-253	OPC-α	chr8-57012856-57014400
5.70998e-259	4.39787	0.139	0.007	1.13351e-253	OPC-α	chr6-95201891-95203327
6.23423e-259	4.37641	0.141	0.007	1.23758e-253	OPC-α	chr5-147133407-147135000
6.34586e-259	3.30499	0.211	0.022	1.25974e-253	OPC-α	chr10-38964524-38966198
1.75528e-258	2.82113	0.25	0.038	3.48447e-253	OPC-α	chr1-86052892-86054073
2.39152e-258	4.72333	0.13	0.005	4.74748e-253	OPC-α	chr12-88722068-88723052
3.2271e-258	4.46546	0.139	0.007	6.40622e-253	OPC-α	chr11-96340589-96341208
3.33852e-258	4.60605	0.133	0.006	6.62741e-253	OPC-α	chr2-70563312-70563698
3.65522e-258	2.63436	0.271	0.047	7.25608e-253	OPC-α	chr8-83874280-83877171
4.1466e-258	3.45466	0.192	0.018	8.23154e-253	OPC-α	chr5-113306743-113307473
5.21834e-258	4.69536	0.133	0.005	1.03591e-252	OPC-α	chr5-134013988-134015209
5.57109e-258	4.55526	0.136	0.006	1.10593e-252	OPC-α	chr9-52677746-52679902
5.67254e-258	3.9856	0.159	0.01	1.12607e-252	OPC-α	chr4-155024154-155025147
6.79101e-258	2.05232	0.37	0.103	1.3481e-252	OPC-α	chr14-55852445-55855462
7.66987e-258	4.62095	0.132	0.006	1.52257e-252	OPC-α	chr3-18941210-18942419
7.91129e-258	1.80441	0.425	0.145	1.57049e-252	OPC-α	chr11-62965796-62968156
9.81351e-258	4.8167	0.126	0.005	1.94811e-252	OPC-α	chr14-67280648-67281904
1.07399e-257	3.8834	0.162	0.012	2.13201e-252	OPC-α	chr18-44573208-44574065
1.40024e-257	3.0222	0.228	0.03	2.77965e-252	OPC-α	chr13-89538974-89540742
4.05624e-257	4.04836	0.157	0.01	8.05217e-252	OPC-α	chr14-34825895-34826360
4.1876e-257	5.01704	0.122	0.004	8.31293e-252	OPC-α	chr12-44457739-44458428
5.18658e-257	5.25606	0.116	0.003	1.0296e-251	OPC-α	chr12-58267963-58269419
5.8315e-257	4.15496	0.151	0.009	1.15763e-251	OPC-α	chr11-12231049-12232682
6.91134e-257	4.36064	0.143	0.007	1.37199e-251	OPC-α	chr6-48784339-48786261
7.44663e-257	5.055	0.121	0.004	1.47825e-251	OPC-α	chr13-43588451-43589243
8.21436e-257	4.71274	0.131	0.005	1.63066e-251	OPC-α	chr12-66157097-66158083
8.95424e-257	4.71199	0.131	0.005	1.77753e-251	OPC-α	chr16-74054525-74055848
8.97015e-257	3.88445	0.163	0.012	1.78069e-251	OPC-α	chr8-48457646-48458851
4.83658e-256	5.32216	0.113	0.003	9.60124e-251	OPC-α	chr9-32466703-32467853
9.30438e-256	3.30016	0.205	0.022	1.84704e-250	OPC-α	chr8-109250614-109252745
1.56303e-255	3.25504	0.203	0.023	3.10282e-250	OPC-α	chr16-40233074-40235362
1.81773e-255	2.43215	0.301	0.06	3.60843e-250	OPC-α	chr1-175491144-175493193
3.40225e-255	2.62944	0.267	0.048	6.7539e-250	OPC-α	chr2-178413197-178415341
8.60334e-255	5.56126	0.106	0.002	1.70787e-249	OPC-α	chr12-80745708-80746460
9.238e-255	4.54821	0.134	0.006	1.83386e-249	OPC-α	chr15-27793306-27793673
1.13679e-254	3.88976	0.16	0.011	2.25668e-249	OPC-α	chr2-118203122-118204413
1.28278e-254	3.85116	0.166	0.012	2.54649e-249	OPC-α	chr1-43163109-43164589
2.72271e-254	2.79528	0.25	0.039	5.40493e-249	OPC-α	chr13-43614915-43616833
4.24497e-254	3.82913	0.166	0.012	8.42683e-249	OPC-α	chr15-51709484-51710840
1.20613e-253	5.25493	0.112	0.003	2.39432e-248	OPC-α	chr5-37064135-37065547
1.33818e-253	2.47808	0.286	0.057	2.65646e-248	OPC-α	chr19-40347856-40348906
2.17253e-253	5.07531	0.119	0.004	4.31275e-248	OPC-α	chr19-19885746-19886623
2.65852e-253	3.02575	0.224	0.029	5.27751e-248	OPC-α	chr12-82285732-82287069
8.45045e-253	4.4623	0.134	0.006	1.67752e-247	OPC-α	chr2-27198439-27199371
2.39221e-252	4.70642	0.126	0.005	4.74885e-247	OPC-α	chr3-101835543-101837108
2.53796e-252	2.06238	0.36	0.097	5.03819e-247	OPC-α	chr8-95408581-95412076
2.77892e-252	2.38235	0.312	0.064	5.51653e-247	OPC-α	chr6-91301136-91302655
1.0062e-251	5.41276	0.112	0.003	1.99744e-246	OPC-α	chr13-15052674-15053381
1.31727e-251	3.1452	0.211	0.025	2.61495e-246	OPC-α	chr5-88886339-88888342
2.06067e-251	4.01956	0.154	0.01	4.09069e-246	OPC-α	chr11-57727216-57728033
2.86064e-251	2.027	0.375	0.104	5.67874e-246	OPC-α	chr16-30063027-30064553
3.26472e-251	4.39084	0.137	0.007	6.48089e-246	OPC-α	chr5-27048921-27050000
3.84868e-251	2.95429	0.231	0.031	7.64013e-246	OPC-α	chr12-86989535-86990932
5.07589e-251	3.61294	0.176	0.015	1.00763e-245	OPC-α	chr1-154202054-154203157
5.88957e-251	5.4219	0.109	0.003	1.16916e-245	OPC-α	chrX-133911424-133912267
7.7071e-251	2.68849	0.258	0.043	1.52996e-245	OPC-α	chr11-76621875-76623903
7.89228e-251	4.06879	0.152	0.009	1.56672e-245	OPC-α	chr9-102643234-102644418
1.2148e-250	2.4988	0.283	0.055	2.41153e-245	OPC-α	chr15-89498372-89500684
1.70895e-250	2.80673	0.243	0.037	3.39249e-245	OPC-α	chr1-163311555-163314210
1.73009e-250	4.56015	0.13	0.006	3.43446e-245	OPC-α	chr15-80287020-80288283
1.78508e-250	2.82738	0.235	0.036	3.54361e-245	OPC-α	chr3-9461223-9462098
4.26501e-250	5.19903	0.114	0.003	8.46659e-245	OPC-α	chr17-27230959-27231545
5.34093e-250	5.8021	0.1	0.002	1.06024e-244	OPC-α	chr1-39387493-39387993
5.53513e-250	3.65917	0.172	0.014	1.09879e-244	OPC-α	chr7-46837876-46839371
9.50906e-250	3.14022	0.21	0.025	1.88767e-244	OPC-α	chr11-7465394-7467572
1.00239e-249	3.22598	0.206	0.023	1.98988e-244	OPC-α	chr10-75719711-75720738
1.2673e-249	3.22699	0.204	0.023	2.51576e-244	OPC-α	chr6-22833425-22834969
2.3527e-249	2.05934	0.358	0.098	4.67042e-244	OPC-α	chr13-44907169-44908312
3.86391e-249	4.11569	0.149	0.009	7.67036e-244	OPC-α	chr1-161273272-161273887
4.67425e-249	4.45917	0.136	0.006	9.279e-244	OPC-α	chr13-34724963-34726881
7.19268e-249	5.1962	0.113	0.003	1.42784e-243	OPC-α	chr13-46517177-46517737
8.12786e-249	3.51003	0.184	0.017	1.61349e-243	OPC-α	chr10-83161800-83162672
1.22536e-248	4.07539	0.147	0.009	2.43251e-243	OPC-α	chr9-60886141-60887986
1.32334e-248	3.38589	0.193	0.019	2.62699e-243	OPC-α	chr11-33842694-33843896
1.91266e-248	2.00352	0.367	0.105	3.79687e-243	OPC-α	chr13-24279295-24281610
2.06015e-248	4.97308	0.118	0.004	4.08966e-243	OPC-α	chr14-76818942-76820338
2.33561e-248	3.67544	0.169	0.014	4.63649e-243	OPC-α	chr7-134227737-134228178
3.67434e-248	1.79883	0.415	0.141	7.29405e-243	OPC-α	chr5-115730850-115733142
4.26794e-248	3.99467	0.152	0.01	8.47242e-243	OPC-α	chr16-34003653-34004854
6.62035e-248	2.93215	0.23	0.032	1.31423e-242	OPC-α	chr9-37052706-37054992
6.65602e-248	2.82298	0.239	0.036	1.32131e-242	OPC-α	chr16-44557039-44559497
7.01182e-248	4.29876	0.141	0.007	1.39194e-242	OPC-α	chr1-41379409-41380686
1.4487e-247	2.97062	0.221	0.03	2.87586e-242	OPC-α	chr11-71032429-71033866
1.66739e-247	5.19907	0.112	0.003	3.30999e-242	OPC-α	chr7-136952573-136953573
1.83745e-247	5.29495	0.109	0.003	3.64758e-242	OPC-α	chr12-90607133-90608451
2.00286e-247	3.11256	0.209	0.026	3.97593e-242	OPC-α	chr2-167897572-167898464
2.33622e-247	3.58218	0.177	0.015	4.63769e-242	OPC-α	chr13-97899581-97900767
2.34604e-247	2.2128	0.33	0.078	4.65719e-242	OPC-α	chr9-3531164-3534113
3.48146e-247	3.13359	0.21	0.025	6.91116e-242	OPC-α	chr14-19984721-19987405
3.56576e-247	3.18291	0.209	0.024	7.07849e-242	OPC-α	chr7-43488488-43490563
3.93285e-247	3.45963	0.18	0.017	7.80722e-242	OPC-α	chr10-25198254-25200379
4.13667e-247	4.49716	0.132	0.006	8.21183e-242	OPC-α	chr3-58253559-58254463
4.23866e-247	3.62963	0.168	0.015	8.41429e-242	OPC-α	chr4-138747211-138749032
8.80898e-247	4.78238	0.124	0.005	1.7487e-241	OPC-α	chr14-120561304-120562352
9.15396e-247	3.72877	0.163	0.013	1.81718e-241	OPC-α	chr9-15238523-15239767
1.05621e-246	3.66626	0.171	0.014	2.09671e-241	OPC-α	chr15-84638488-84641408
1.82507e-246	5.30807	0.111	0.003	3.62299e-241	OPC-α	chrX-162086780-162087964
2.02231e-246	3.91926	0.153	0.011	4.01455e-241	OPC-α	chr11-100790444-100791870
2.04071e-246	2.46186	0.286	0.056	4.05107e-241	OPC-α	chr5-30587170-30589053
4.24981e-246	3.41474	0.19	0.018	8.43642e-241	OPC-α	chr14-88469269-88471312
4.35058e-246	2.22625	0.318	0.077	8.63646e-241	OPC-α	chr11-76435654-76437484
5.89386e-246	2.74148	0.247	0.039	1.17001e-240	OPC-α	chr9-64385125-64387446
1.06652e-245	1.96373	0.377	0.108	2.11718e-240	OPC-α	chr13-26575311-26577412
1.09612e-245	4.9195	0.116	0.004	2.17593e-240	OPC-α	chr12-16820540-16821207
1.13304e-245	5.06145	0.116	0.003	2.24923e-240	OPC-α	chr13-105411392-105412462
1.18759e-245	1.99221	0.374	0.106	2.35752e-240	OPC-α	chr5-23164510-23166545
1.94882e-245	4.24616	0.141	0.008	3.86867e-240	OPC-α	chr8-57989413-57990245
3.09939e-245	4.4159	0.136	0.006	6.15269e-240	OPC-α	chr18-78128931-78129693
3.3498e-245	5.40549	0.109	0.003	6.6498e-240	OPC-α	chr19-31360634-31361951
5.1375e-245	2.09037	0.347	0.091	1.01986e-239	OPC-α	chr7-79534726-79536573
5.99242e-245	3.3893	0.186	0.019	1.18957e-239	OPC-α	chr12-77019580-77020915
9.8491e-245	5.47646	0.105	0.002	1.95518e-239	OPC-α	chr8-72954851-72955533
1.06935e-244	5.25949	0.109	0.003	2.12279e-239	OPC-α	chr14-66441083-66442701
1.19298e-244	4.71312	0.122	0.005	2.36822e-239	OPC-α	chr14-70040553-70041207
1.54837e-244	4.12512	0.143	0.009	3.07371e-239	OPC-α	chr6-95469208-95470105
1.92071e-244	4.22088	0.139	0.008	3.81285e-239	OPC-α	chr2-166454329-166454827
2.92723e-244	3.34109	0.188	0.02	5.81093e-239	OPC-α	chr5-24343969-24345103
4.21135e-244	3.39821	0.184	0.018	8.36007e-239	OPC-α	chr6-96115741-96117359
4.35169e-244	2.5405	0.28	0.05	8.63867e-239	OPC-α	chr6-14899623-14902334
8.47301e-244	4.7109	0.124	0.005	1.682e-238	OPC-α	chr13-90642311-90644282
1.50133e-243	5.6169	0.1	0.002	2.98034e-238	OPC-α	chr11-33070231-33070950
1.65079e-243	1.94995	0.378	0.111	3.27703e-238	OPC-α	chr2-168600549-168602251
1.80771e-243	5.32366	0.106	0.003	3.58853e-238	OPC-α	chr1-187008882-187010027
2.87333e-243	4.33862	0.136	0.007	5.70394e-238	OPC-α	chr12-103668970-103670725
4.14504e-243	3.22065	0.201	0.023	8.22845e-238	OPC-α	chr17-69075055-69077473
6.52322e-243	2.82677	0.23	0.036	1.29494e-237	OPC-α	chr4-45478112-45478748
7.2954e-243	2.83701	0.232	0.035	1.44823e-237	OPC-α	chr15-56846755-56848138
1.28714e-242	2.45308	0.279	0.057	2.55513e-237	OPC-α	chr6-120492118-120494225
2.91156e-242	4.18837	0.141	0.008	5.77983e-237	OPC-α	chr19-14889590-14891361
6.53616e-242	3.09508	0.209	0.026	1.29751e-236	OPC-α	chr3-145649045-145650429
7.36472e-242	4.93896	0.117	0.004	1.46199e-236	OPC-α	chr4-107628818-107629350
8.20299e-242	3.63457	0.167	0.014	1.6284e-236	OPC-α	chr11-117407214-117408204
9.38669e-242	3.51015	0.175	0.016	1.86338e-236	OPC-α	chr12-73415639-73417846
1.19571e-241	2.20257	0.316	0.078	2.37365e-236	OPC-α	chr15-102746159-102747527
1.47458e-241	4.92894	0.117	0.004	2.92723e-236	OPC-α	chr1-84385708-84387891
1.60286e-241	5.3361	0.106	0.003	3.18188e-236	OPC-α	chr13-73117234-73118297
1.93564e-241	4.46176	0.131	0.006	3.8425e-236	OPC-α	chr12-90737826-90739091
3.8395e-241	3.41897	0.183	0.018	7.6219e-236	OPC-α	chr6-92940244-92942384
4.88083e-241	4.90803	0.116	0.004	9.68909e-236	OPC-α	chr11-43483168-43483742
5.59082e-241	4.14906	0.142	0.008	1.10985e-235	OPC-α	chr8-103938353-103939311
1.41493e-240	4.4796	0.13	0.006	2.80881e-235	OPC-α	chr6-104492549-104493803
1.69315e-240	3.06771	0.207	0.027	3.36112e-235	OPC-α	chr15-97997636-97998091
2.60322e-240	5.16396	0.109	0.003	5.16773e-235	OPC-α	chr16-96563077-96564208
3.70552e-240	4.48062	0.129	0.006	7.35594e-235	OPC-α	chr19-34195701-34196237
4.538e-240	3.5804	0.172	0.015	9.00852e-235	OPC-α	chr11-101189221-101190183
4.63081e-240	4.13153	0.141	0.008	9.19277e-235	OPC-α	chr6-84427567-84428635
6.63477e-240	4.76727	0.12	0.005	1.31709e-234	OPC-α	chr2-169297187-169298610
7.75105e-240	2.70111	0.249	0.041	1.53868e-234	OPC-α	chr4-140217904-140219435
8.16126e-240	4.33936	0.134	0.007	1.62012e-234	OPC-α	chr3-27477816-27479099
8.1649e-240	4.36716	0.13	0.007	1.62084e-234	OPC-α	chr4-116928005-116928997
1.04864e-239	2.73	0.244	0.04	2.08168e-234	OPC-α	chr19-47177872-47179769
1.05729e-239	3.78504	0.161	0.012	2.09885e-234	OPC-α	chr6-7083883-7084930
1.10345e-239	2.63757	0.25	0.044	2.19049e-234	OPC-α	chr17-9848711-9849368
1.12201e-239	4.13605	0.142	0.008	2.22734e-234	OPC-α	chr15-76952354-76952683
1.20003e-239	4.26183	0.138	0.007	2.38221e-234	OPC-α	chr14-100361183-100363137
1.22543e-239	3.35319	0.186	0.019	2.43264e-234	OPC-α	chr6-137470688-137473193
1.67722e-239	3.61388	0.166	0.014	3.32949e-234	OPC-α	chr6-85501621-85503360
1.7588e-239	1.85027	0.398	0.127	3.49144e-234	OPC-α	chr13-58806263-58808888
2.037e-239	5.07167	0.112	0.003	4.04371e-234	OPC-α	chr1-91038659-91039365
2.85364e-239	4.72443	0.121	0.005	5.66485e-234	OPC-α	chr5-37034729-37036428
3.41446e-239	4.4215	0.132	0.006	6.77814e-234	OPC-α	chr3-117359193-117360554
4.93224e-239	2.78211	0.235	0.037	9.79113e-234	OPC-α	chr10-31172321-31173830
5.68204e-239	2.68069	0.241	0.042	1.12796e-233	OPC-α	chr5-127323424-127324999
1.26697e-238	5.00383	0.114	0.004	2.5151e-233	OPC-α	chr3-145683898-145684749
1.46468e-238	3.25702	0.191	0.021	2.90759e-233	OPC-α	chr4-49913101-49914521
1.5348e-238	4.69215	0.121	0.005	3.04677e-233	OPC-α	chr1-89138253-89138562
1.82569e-238	5.32959	0.105	0.003	3.62423e-233	OPC-α	chr7-65141905-65142706
1.89052e-238	3.97666	0.15	0.01	3.75293e-233	OPC-α	chr3-101150630-101151668
2.91351e-238	3.9579	0.149	0.01	5.78369e-233	OPC-α	chr11-44618099-44618566
3.0793e-238	2.60574	0.256	0.045	6.11282e-233	OPC-α	chr17-45548503-45550170
3.08873e-238	2.7496	0.239	0.038	6.13153e-233	OPC-α	chr11-6030262-6031256
3.25595e-238	1.89928	0.381	0.118	6.46349e-233	OPC-α	chr4-130804335-130805737
4.3574e-238	2.88508	0.224	0.033	8.65001e-233	OPC-α	chr17-26705474-26706206
5.56247e-238	2.31563	0.294	0.066	1.10422e-232	OPC-α	chr14-54431202-54434044
7.12861e-238	4.63347	0.123	0.005	1.41512e-232	OPC-α	chr1-163280009-163281060
7.55283e-238	3.48955	0.17	0.016	1.49934e-232	OPC-α	chr5-135274419-135275352
1.37455e-237	2.19324	0.316	0.078	2.72866e-232	OPC-α	chr15-94683977-94684936
1.38111e-237	4.08093	0.143	0.009	2.74169e-232	OPC-α	chr12-12871208-12871895
1.6873e-237	5.32325	0.104	0.003	3.34952e-232	OPC-α	chr13-53262223-53263025
1.69166e-237	4.57445	0.127	0.005	3.35816e-232	OPC-α	chr3-76428796-76429421
2.50921e-237	5.05999	0.11	0.003	4.9811e-232	OPC-α	chr12-27135995-27136524
3.7594e-237	2.74693	0.237	0.038	7.4629e-232	OPC-α	chr18-5944242-5946215
4.02653e-237	5.29871	0.105	0.003	7.99319e-232	OPC-α	chr16-89586784-89587658
7.44111e-237	3.26497	0.187	0.021	1.47716e-231	OPC-α	chr4-41540589-41541325
1.07723e-236	5.31394	0.105	0.003	2.13843e-231	OPC-α	chr3-85469832-85470721
1.17875e-236	3.05519	0.207	0.027	2.33996e-231	OPC-α	chr5-74677118-74678315
1.49146e-236	4.16181	0.14	0.008	2.96075e-231	OPC-α	chr4-62941755-62942853
1.6494e-236	2.69805	0.239	0.04	3.27427e-231	OPC-α	chr2-26627666-26629370
2.67003e-236	4.65858	0.122	0.005	5.30035e-231	OPC-α	chr7-87586086-87587329
3.71349e-236	5.04472	0.112	0.003	7.37177e-231	OPC-α	chr13-89394478-89395347
5.05823e-236	2.92994	0.22	0.031	1.00412e-230	OPC-α	chr16-14704902-14707291
6.11514e-236	2.37652	0.284	0.06	1.21394e-230	OPC-α	chr3-65440607-65442654
1.30771e-235	4.39745	0.129	0.006	2.59597e-230	OPC-α	chr9-23067665-23068672
1.49478e-235	2.75543	0.238	0.037	2.96733e-230	OPC-α	chr5-104108379-104109285
2.07581e-235	2.04819	0.348	0.093	4.12075e-230	OPC-α	chr10-5309304-5311175
2.92623e-235	3.81833	0.154	0.011	5.80896e-230	OPC-α	chr3-145681005-145682024
3.03871e-235	2.99755	0.209	0.028	6.03223e-230	OPC-α	chr8-92361999-92362330
3.38721e-235	4.74291	0.12	0.004	6.72405e-230	OPC-α	chr4-105747508-105748544
4.58027e-235	2.31346	0.297	0.065	9.09243e-230	OPC-α	chr1-119878360-119880140
5.03465e-235	5.28082	0.105	0.003	9.99444e-230	OPC-α	chr6-89035167-89036038
6.80474e-235	2.79788	0.228	0.036	1.35083e-229	OPC-α	chr7-140152875-140154924
9.72084e-235	4.98675	0.112	0.004	1.92971e-229	OPC-α	chr9-47362556-47363477
9.76504e-235	4.0098	0.148	0.009	1.93849e-229	OPC-α	chr8-118342342-118344002
1.0203e-234	4.33189	0.131	0.007	2.02543e-229	OPC-α	chr8-40880553-40881445
1.63351e-234	3.80189	0.154	0.012	3.24273e-229	OPC-α	chr1-134529587-134531096
2.04739e-234	3.8579	0.155	0.011	4.06433e-229	OPC-α	chrX-64275530-64278170
2.27021e-234	4.80958	0.116	0.004	4.50667e-229	OPC-α	chr2-34992604-34994260
2.96811e-234	5.28567	0.101	0.003	5.89208e-229	OPC-α	chr4-140549742-140550360
2.98649e-234	2.47709	0.267	0.053	5.92858e-229	OPC-α	chr11-78162240-78162779
3.81355e-234	4.28581	0.132	0.007	7.5704e-229	OPC-α	chr17-37210944-37212835
4.3349e-234	4.11281	0.141	0.008	8.60534e-229	OPC-α	chr12-39942433-39943328
6.09627e-234	4.02189	0.142	0.009	1.21019e-228	OPC-α	chr7-126031428-126033085
6.11875e-234	3.88644	0.151	0.011	1.21465e-228	OPC-α	chr1-63422348-63424219
7.45632e-234	2.77335	0.23	0.036	1.48018e-228	OPC-α	chr11-100946558-100947815
1.03292e-233	2.86814	0.224	0.032	2.05047e-228	OPC-α	chr19-38480159-38481584
1.06409e-233	3.88366	0.15	0.011	2.11235e-228	OPC-α	chr12-29871943-29872866
1.12917e-233	4.60005	0.12	0.005	2.24155e-228	OPC-α	chr7-144174473-144176255
2.15494e-233	3.78706	0.154	0.012	4.27784e-228	OPC-α	chr2-70858386-70859997
2.76193e-233	3.12262	0.199	0.024	5.48278e-228	OPC-α	chr11-116990054-116990744
2.96115e-233	2.81471	0.228	0.035	5.87827e-228	OPC-α	chr8-77517030-77518494
4.31747e-233	4.91531	0.112	0.004	8.57075e-228	OPC-α	chr16-95185129-95185656
4.79495e-233	4.17009	0.135	0.008	9.5186e-228	OPC-α	chr15-83055764-83057009
5.43393e-233	3.4033	0.182	0.018	1.07871e-227	OPC-α	chr6-50775632-50778319
5.89669e-233	2.82268	0.224	0.034	1.17057e-227	OPC-α	chr9-103386592-103388070
6.14546e-233	4.11517	0.138	0.008	1.21995e-227	OPC-α	chr13-117220168-117221321
8.76408e-233	2.65511	0.241	0.042	1.73978e-227	OPC-α	chr4-97618221-97619510
9.87654e-233	2.60478	0.253	0.044	1.96062e-227	OPC-α	chr5-120234726-120236335
1.31027e-232	1.76179	0.415	0.14	2.60106e-227	OPC-α	chr7-77131666-77133570
1.95981e-232	5.1403	0.106	0.003	3.89048e-227	OPC-α	chr13-54855101-54856526
2.54719e-232	4.78906	0.115	0.004	5.0565e-227	OPC-α	chr6-142835200-142836067
2.63666e-232	3.04603	0.207	0.026	5.23412e-227	OPC-α	chr15-64518404-64520001
2.90357e-232	4.57491	0.125	0.005	5.76396e-227	OPC-α	chr17-90653186-90653775
4.13237e-232	2.90239	0.218	0.031	8.20328e-227	OPC-α	chr6-8776964-8778604
5.06639e-232	3.44779	0.171	0.017	1.00575e-226	OPC-α	chr5-123268604-123269443
5.39919e-232	4.24516	0.134	0.007	1.07181e-226	OPC-α	chr12-29534215-29535410
8.29718e-232	3.26003	0.185	0.02	1.6471e-226	OPC-α	chr9-5633969-5635390
1.24203e-231	3.61405	0.165	0.014	2.46558e-226	OPC-α	chr11-74521809-74523293
1.4736e-231	4.0272	0.142	0.009	2.92528e-226	OPC-α	chr3-41124605-41125674
2.02218e-231	3.63486	0.164	0.013	4.0143e-226	OPC-α	chr9-29749882-29751746
3.12123e-231	3.84981	0.144	0.011	6.19604e-226	OPC-α	chr2-160952949-160953817
3.5427e-231	3.31635	0.181	0.019	7.03272e-226	OPC-α	chr6-17142525-17143523
4.44943e-231	3.76269	0.155	0.012	8.83269e-226	OPC-α	chr12-79660892-79662079
7.31792e-231	4.58452	0.121	0.005	1.4527e-225	OPC-α	chr12-50549732-50550536
7.55512e-231	3.42397	0.17	0.017	1.49979e-225	OPC-α	chr15-26308130-26309945
8.73953e-231	3.34446	0.182	0.019	1.73491e-225	OPC-α	chr12-15639050-15640580
8.83597e-231	3.71126	0.157	0.012	1.75405e-225	OPC-α	chr4-24619799-24620905
9.51898e-231	4.41478	0.127	0.006	1.88964e-225	OPC-α	chr3-121464653-121465238
1.19172e-230	4.04846	0.141	0.009	2.36573e-225	OPC-α	chr8-120916351-120917518
1.39886e-230	4.81053	0.114	0.004	2.77693e-225	OPC-α	chr8-87836780-87837360
1.92856e-230	4.88864	0.112	0.004	3.82844e-225	OPC-α	chr18-11856869-11857552
2.16432e-230	2.70858	0.241	0.038	4.29646e-225	OPC-α	chr6-137251932-137253645
2.5902e-230	3.91135	0.149	0.01	5.14188e-225	OPC-α	chr10-127596209-127597713
2.75524e-230	3.3667	0.172	0.018	5.46951e-225	OPC-α	chr11-82929966-82932005
2.85107e-230	4.24465	0.133	0.007	5.65975e-225	OPC-α	chr1-183253506-183254307
3.7602e-230	4.94571	0.112	0.004	7.46448e-225	OPC-α	chr16-67871438-67872034
4.72492e-230	2.71995	0.239	0.038	9.37959e-225	OPC-α	chr9-61012519-61013918
4.86107e-230	5.13161	0.104	0.003	9.64986e-225	OPC-α	chr5-112597677-112598268
6.06476e-230	5.23679	0.105	0.003	1.20393e-224	OPC-α	chr2-84952093-84952943
8.93806e-230	4.52285	0.125	0.006	1.77432e-224	OPC-α	chr17-69671998-69673020
1.86249e-229	3.31222	0.179	0.019	3.69729e-224	OPC-α	chr9-68130629-68132154
2.19541e-229	4.79622	0.114	0.004	4.35817e-224	OPC-α	chr11-5165524-5166008
2.20744e-229	4.14559	0.139	0.008	4.38205e-224	OPC-α	chr4-13784690-13785992
2.27945e-229	2.45651	0.271	0.052	4.525e-224	OPC-α	chr14-64586973-64588788
2.7827e-229	5.18932	0.103	0.003	5.52401e-224	OPC-α	chr7-116122789-116123433
3.28945e-229	5.41142	0.101	0.002	6.52999e-224	OPC-α	chr9-23125774-23126527
4.60821e-229	3.43703	0.175	0.017	9.14789e-224	OPC-α	chr12-100265541-100266292
5.58849e-229	4.24255	0.132	0.007	1.10939e-223	OPC-α	chr11-96341705-96342267
6.07841e-229	3.4077	0.176	0.017	1.20664e-223	OPC-α	chr18-78122416-78124257
1.63627e-228	4.09985	0.137	0.008	3.24821e-223	OPC-α	chr5-124979454-124980788
1.71575e-228	2.10829	0.331	0.084	3.40598e-223	OPC-α	chr8-92628254-92630326
1.97432e-228	3.1978	0.188	0.022	3.91929e-223	OPC-α	chr7-109438189-109439622
2.17946e-228	1.95729	0.36	0.104	4.32651e-223	OPC-α	chr1-42538396-42540522
2.3545e-228	4.70754	0.116	0.005	4.674e-223	OPC-α	chr5-112603462-112604595
2.3964e-228	1.73769	0.408	0.142	4.75716e-223	OPC-α	chr13-119753733-119756455
3.14086e-228	4.32718	0.129	0.007	6.23501e-223	OPC-α	chr17-73221794-73222637
3.56563e-228	2.4413	0.262	0.054	7.07824e-223	OPC-α	chr4-46989723-46992081
5.01428e-228	4.04572	0.138	0.009	9.954e-223	OPC-α	chr2-113216154-113217711
7.94341e-228	3.445	0.171	0.016	1.57687e-222	OPC-α	chr12-80062077-80063289
7.96315e-228	3.52102	0.17	0.015	1.58079e-222	OPC-α	chr4-140236838-140238018
3.40729e-227	4.12088	0.136	0.008	6.76392e-222	OPC-α	chr7-89610776-89611637
3.8045e-227	2.55831	0.254	0.046	7.55242e-222	OPC-α	chr7-144941127-144941776
3.94134e-227	4.78398	0.113	0.004	7.82407e-222	OPC-α	chr2-72781265-72782039
4.74053e-227	4.7669	0.114	0.004	9.41056e-222	OPC-α	chr19-18597759-18598186
4.94655e-227	5.36377	0.1	0.002	9.81955e-222	OPC-α	chr15-45453581-45454222
6.87126e-227	4.89533	0.11	0.004	1.36403e-221	OPC-α	chr13-54309210-54309784
7.36687e-227	3.66616	0.159	0.013	1.46242e-221	OPC-α	chr3-121468517-121470174
9.68667e-227	4.49107	0.123	0.006	1.92293e-221	OPC-α	chr8-35196095-35196890
1.17493e-226	4.29669	0.127	0.007	2.33239e-221	OPC-α	chr14-105512594-105513818
1.27738e-226	4.22271	0.132	0.007	2.53577e-221	OPC-α	chr10-116415670-116417002
2.22851e-226	1.79689	0.388	0.128	4.42388e-221	OPC-α	chr9-64605165-64607301
3.27469e-226	4.01783	0.136	0.009	6.50069e-221	OPC-α	chr8-13538504-13539646
3.53093e-226	4.42083	0.124	0.006	7.00936e-221	OPC-α	chr5-44798016-44800101
7.75816e-226	3.55159	0.162	0.014	1.5401e-220	OPC-α	chr18-62814564-62815464
1.09964e-225	3.58545	0.162	0.014	2.18294e-220	OPC-α	chr12-108003783-108004315
2.09954e-225	4.95878	0.109	0.003	4.16787e-220	OPC-α	chr19-38459923-38461399
2.99222e-225	5.2515	0.1	0.003	5.93994e-220	OPC-α	chr2-128798529-128799071
4.70366e-225	2.49368	0.254	0.05	9.33737e-220	OPC-α	chr10-115584806-115588057
5.25325e-225	1.37952	0.51	0.245	1.04284e-219	OPC-α	chr16-21203790-21205919
6.0119e-225	1.92699	0.355	0.105	1.19344e-219	OPC-α	chr4-54635555-54637923
6.73041e-225	4.29097	0.128	0.007	1.33607e-219	OPC-α	chr2-178513083-178514068
7.05471e-225	2.14356	0.311	0.078	1.40045e-219	OPC-α	chr5-115436155-115437190
7.19e-225	2.66967	0.238	0.04	1.42731e-219	OPC-α	chr13-72638549-72640478
8.52295e-225	3.3426	0.174	0.018	1.69192e-219	OPC-α	chr18-80810907-80812147
1.19681e-224	3.5264	0.163	0.015	2.37582e-219	OPC-α	chr1-156838211-156839585
1.26064e-224	2.54673	0.245	0.046	2.50253e-219	OPC-α	chr1-135162718-135163004
1.26543e-224	2.16325	0.312	0.078	2.51205e-219	OPC-α	chr6-77242336-77244998
1.54113e-224	4.60576	0.12	0.005	3.05934e-219	OPC-α	chr12-29527031-29527849
1.62663e-224	2.32505	0.285	0.061	3.22907e-219	OPC-α	chr13-54948598-54950450
1.63436e-224	5.06273	0.107	0.003	3.24443e-219	OPC-α	chr10-58910928-58911698
1.80012e-224	4.79309	0.112	0.004	3.57347e-219	OPC-α	chr7-65104278-65105437
1.83185e-224	3.57383	0.158	0.014	3.63646e-219	OPC-α	chr15-12874551-12876151
2.65149e-224	2.57854	0.248	0.044	5.26356e-219	OPC-α	chr4-127167891-127169905
2.70043e-224	1.89148	0.36	0.11	5.3607e-219	OPC-α	chr3-35340359-35343085
4.03272e-224	1.76974	0.398	0.131	8.00548e-219	OPC-α	chr15-12738472-12740459
4.07861e-224	2.24254	0.294	0.068	8.09657e-219	OPC-α	chr3-122618293-122620700
6.67615e-224	3.64699	0.153	0.013	1.3253e-218	OPC-α	chr1-78590330-78591160
7.86786e-224	2.26768	0.295	0.066	1.56187e-218	OPC-α	chr12-80757376-80759410
1.08339e-223	1.9073	0.357	0.11	2.15067e-218	OPC-α	chr17-48931092-48933810
1.09125e-223	2.32757	0.284	0.062	2.16626e-218	OPC-α	chr3-27606753-27608549
1.20007e-223	3.11075	0.196	0.023	2.38229e-218	OPC-α	chr5-98029934-98031513
1.41792e-223	3.0647	0.198	0.025	2.81476e-218	OPC-α	chr8-121897978-121899371
2.41102e-223	5.01201	0.105	0.003	4.78619e-218	OPC-α	chr11-107222204-107223428
2.84057e-223	3.33597	0.17	0.018	5.6389e-218	OPC-α	chr9-35330581-35331868
2.85372e-223	3.23072	0.181	0.02	5.66501e-218	OPC-α	chr11-35979191-35980829
3.17888e-223	3.79874	0.149	0.011	6.31049e-218	OPC-α	chr12-73996950-73998366
4.46039e-223	2.76814	0.22	0.035	8.85446e-218	OPC-α	chr14-19919762-19920894
8.0156e-223	4.79057	0.111	0.004	1.5912e-217	OPC-α	chr15-68737910-68738634
9.29632e-223	3.58126	0.158	0.014	1.84544e-217	OPC-α	chr7-99544284-99544605
1.0768e-222	3.12444	0.188	0.023	2.13758e-217	OPC-α	chr14-16574689-16575896
1.26057e-222	4.09365	0.133	0.008	2.50239e-217	OPC-α	chr12-80736298-80737326
1.2699e-222	2.21876	0.294	0.071	2.52092e-217	OPC-α	chr3-52519138-52521439
2.8071e-222	3.27504	0.181	0.019	5.57245e-217	OPC-α	chr4-32888648-32890632
3.24834e-222	5.17891	0.103	0.003	6.44839e-217	OPC-α	chr8-9367858-9368873
4.39048e-222	2.43131	0.262	0.053	8.71567e-217	OPC-α	chr18-56561676-56562748
7.0014e-222	3.0648	0.195	0.024	1.38987e-216	OPC-α	chr12-105453183-105455399
8.00897e-222	4.14554	0.132	0.008	1.58988e-216	OPC-α	chr16-30154936-30156277
1.30456e-221	2.26716	0.282	0.066	2.58973e-216	OPC-α	chr7-46396084-46397733
1.61977e-221	4.80014	0.109	0.004	3.21545e-216	OPC-α	chr17-30934443-30935427
2.03769e-221	4.87837	0.108	0.004	4.04508e-216	OPC-α	chr3-114065363-114066268
4.1166e-221	2.4278	0.265	0.053	8.17199e-216	OPC-α	chr7-142371016-142372477
4.60216e-221	3.25477	0.181	0.02	9.13589e-216	OPC-α	chr3-121715522-121716676
5.23405e-221	3.78142	0.145	0.011	1.03903e-215	OPC-α	chr11-35892718-35893751
5.67609e-221	2.3459	0.277	0.059	1.12678e-215	OPC-α	chr1-136214302-136215291
6.67731e-221	2.28001	0.283	0.065	1.32553e-215	OPC-α	chr5-118293653-118294932
8.15444e-221	3.37892	0.17	0.017	1.61876e-215	OPC-α	chr5-115214584-115216088
8.2857e-221	3.52754	0.158	0.014	1.64482e-215	OPC-α	chr2-173413613-173414466
1.0314e-220	1.95831	0.346	0.099	2.04747e-215	OPC-α	chr10-116017452-116019620
1.76363e-220	3.76003	0.148	0.011	3.50103e-215	OPC-α	chr2-118733001-118733859
2.20141e-220	4.49281	0.116	0.005	4.37008e-215	OPC-α	chr8-88614585-88615320
2.41165e-220	4.98799	0.106	0.003	4.78744e-215	OPC-α	chr5-48718038-48718945
2.54134e-220	4.07965	0.133	0.008	5.04489e-215	OPC-α	chr11-102623801-102625059
3.37137e-220	5.1038	0.103	0.003	6.69261e-215	OPC-α	chr9-30184884-30185967
4.01525e-220	3.92608	0.14	0.01	7.97079e-215	OPC-α	chr14-60514659-60515874
4.74355e-220	2.87102	0.206	0.031	9.41657e-215	OPC-α	chr16-95092421-95094146
4.74885e-220	2.64422	0.232	0.04	9.42708e-215	OPC-α	chr15-89547359-89549637
5.02722e-220	2.96415	0.199	0.027	9.97969e-215	OPC-α	chr2-139676959-139678973
5.05176e-220	4.51689	0.117	0.005	1.00284e-214	OPC-α	chr7-73739952-73740988
5.88521e-220	3.54242	0.159	0.014	1.16829e-214	OPC-α	chr4-65838191-65840061
8.04993e-220	4.00376	0.137	0.009	1.59802e-214	OPC-α	chr17-80145029-80145682
8.61471e-220	3.44672	0.164	0.016	1.71013e-214	OPC-α	chr13-51155063-51156634
1.1332e-219	3.46407	0.166	0.015	2.24955e-214	OPC-α	chr11-101790642-101791680
1.19534e-219	2.75555	0.215	0.035	2.37291e-214	OPC-α	chr11-107511800-107513627
1.23145e-219	4.85925	0.107	0.004	2.4446e-214	OPC-α	chr5-66076618-66077756
1.65182e-219	2.72073	0.23	0.036	3.27908e-214	OPC-α	chr9-92541585-92543088
2.24244e-219	4.29645	0.124	0.007	4.45153e-214	OPC-α	chr2-5636692-5637797
2.35896e-219	4.7232	0.109	0.004	4.68284e-214	OPC-α	chr5-24981408-24982209
3.18197e-219	2.83027	0.21	0.031	6.31663e-214	OPC-α	chr2-96474726-96476403
3.71613e-219	2.57096	0.24	0.044	7.37701e-214	OPC-α	chr13-54371130-54373092
5.54455e-219	4.81802	0.108	0.004	1.10066e-213	OPC-α	chr17-7840016-7841003
6.14518e-219	3.54547	0.155	0.014	1.2199e-213	OPC-α	chr4-152724248-152726375
6.97821e-219	3.17076	0.182	0.022	1.38527e-213	OPC-α	chr15-84526230-84527392
8.56369e-219	3.04243	0.193	0.025	1.7e-213	OPC-α	chr9-32685157-32686667
9.47115e-219	3.24065	0.178	0.02	1.88015e-213	OPC-α	chr2-93520552-93522425
1.53051e-218	4.92979	0.105	0.004	3.03826e-213	OPC-α	chr4-46893953-46894776
1.71434e-218	4.79303	0.11	0.004	3.40318e-213	OPC-α	chr15-64380545-64380799
1.7777e-218	4.86498	0.108	0.004	3.52896e-213	OPC-α	chr5-39865402-39866164
2.48921e-218	2.55743	0.237	0.045	4.94141e-213	OPC-α	chr7-102000075-102001595
2.5079e-218	3.63437	0.152	0.013	4.97851e-213	OPC-α	chr6-135733788-135735084
2.67155e-218	2.3985	0.272	0.055	5.30338e-213	OPC-α	chr2-17729726-17732314
2.72716e-218	4.76234	0.108	0.004	5.41378e-213	OPC-α	chr13-72265588-72266792
3.87167e-218	5.02212	0.103	0.003	7.68576e-213	OPC-α	chr11-101883945-101884569
1.08406e-217	4.06333	0.133	0.008	2.152e-212	OPC-α	chr8-10052990-10054005
1.3734e-217	2.16925	0.299	0.074	2.72637e-212	OPC-α	chr7-134025934-134027720
1.44938e-217	3.58924	0.155	0.013	2.87721e-212	OPC-α	chr15-57765662-57766798
1.96422e-217	5.00762	0.105	0.003	3.89923e-212	OPC-α	chr15-90656286-90656889
2.29364e-217	2.04471	0.321	0.087	4.55318e-212	OPC-α	chr4-128898863-128900075
2.83528e-217	2.21635	0.295	0.069	5.62841e-212	OPC-α	chr10-82984778-82986582
2.9072e-217	3.30841	0.17	0.018	5.77117e-212	OPC-α	chr2-64171431-64173095
2.91755e-217	4.11758	0.129	0.008	5.79172e-212	OPC-α	chr15-93190776-93192141
5.64353e-217	2.22635	0.291	0.068	1.12031e-211	OPC-α	chr18-15148554-15151333
1.08522e-216	4.74893	0.108	0.004	2.15431e-211	OPC-α	chr4-135172834-135173180
1.09485e-216	2.12771	0.306	0.077	2.17343e-211	OPC-α	chr4-154854857-154856664
1.09856e-216	3.51009	0.154	0.015	2.18078e-211	OPC-α	chr8-70656420-70656989
1.20322e-216	5.1919	0.1	0.003	2.38855e-211	OPC-α	chr15-10947300-10948173
1.3678e-216	4.65448	0.11	0.005	2.71527e-211	OPC-α	chr12-59414174-59415418
1.42368e-216	4.18201	0.127	0.007	2.82619e-211	OPC-α	chr16-44665229-44666808
1.70545e-216	4.72795	0.109	0.004	3.38555e-211	OPC-α	chr10-77007809-77008943
2.25242e-216	2.89759	0.204	0.029	4.47135e-211	OPC-α	chr2-156697545-156698548
2.48393e-216	3.65667	0.152	0.012	4.93093e-211	OPC-α	chr3-80004471-80005572
3.22001e-216	3.3068	0.17	0.018	6.39213e-211	OPC-α	chr9-118798585-118799833
3.3896e-216	2.57183	0.239	0.043	6.72879e-211	OPC-α	chr5-139911615-139912714
3.82004e-216	2.25846	0.277	0.064	7.58328e-211	OPC-α	chr7-125392386-125394304
4.8642e-216	4.1032	0.13	0.008	9.65607e-211	OPC-α	chr1-6966883-6968248
5.18459e-216	3.95339	0.134	0.009	1.02921e-210	OPC-α	chr17-88620690-88622476
5.45981e-216	4.21184	0.127	0.007	1.08384e-210	OPC-α	chr10-107271309-107273046
6.94562e-216	2.83361	0.21	0.031	1.3788e-210	OPC-α	chr15-77152326-77154011
7.01719e-216	3.079	0.188	0.023	1.393e-210	OPC-α	chr11-16256815-16258608
7.23325e-216	2.31074	0.275	0.06	1.43589e-210	OPC-α	chr3-121722659-121724073
1.14142e-215	5.03042	0.104	0.003	2.26588e-210	OPC-α	chr13-89985814-89986396
1.14998e-215	4.86968	0.105	0.004	2.28286e-210	OPC-α	chr7-64679644-64680818
1.17381e-215	4.31913	0.121	0.006	2.33017e-210	OPC-α	chr16-6985652-6986714
1.35691e-215	4.44258	0.119	0.006	2.69364e-210	OPC-α	chr11-107728327-107729251
1.42637e-215	3.49049	0.16	0.015	2.83153e-210	OPC-α	chr6-103543163-103544277
1.6485e-215	3.14364	0.184	0.022	3.27249e-210	OPC-α	chr1-12691776-12693551
2.16656e-215	2.39193	0.261	0.055	4.30091e-210	OPC-α	chr18-61241059-61242593
2.37532e-215	4.76588	0.111	0.004	4.71532e-210	OPC-α	chr6-9886251-9887328
2.44456e-215	2.43409	0.257	0.051	4.85277e-210	OPC-α	chr2-152410668-152411391
3.32326e-215	2.10567	0.303	0.079	6.59709e-210	OPC-α	chr13-34813877-34815348
4.29697e-215	3.13253	0.182	0.022	8.53005e-210	OPC-α	chr6-138421111-138423338
4.6577e-215	4.75475	0.109	0.004	9.24613e-210	OPC-α	chr12-13167174-13168368
4.95112e-215	2.64925	0.229	0.039	9.82862e-210	OPC-α	chr15-27770175-27771910
5.15638e-215	1.58149	0.44	0.173	1.02361e-209	OPC-α	chr17-8523691-8526642
6.5388e-215	3.60111	0.152	0.013	1.29804e-209	OPC-α	chr4-55928123-55929636
9.40865e-215	3.75877	0.144	0.011	1.86774e-209	OPC-α	chr8-81451722-81452558
9.76415e-215	2.81636	0.209	0.032	1.93831e-209	OPC-α	chr12-50697472-50699867
1.54941e-214	3.02305	0.194	0.025	3.07578e-209	OPC-α	chr13-78937264-78938661
3.59044e-214	4.43785	0.119	0.006	7.12748e-209	OPC-α	chr2-14738864-14740786
4.80691e-214	3.63506	0.152	0.013	9.54233e-209	OPC-α	chr4-22497200-22498739
5.4898e-214	4.23613	0.126	0.007	1.0898e-208	OPC-α	chr1-123995456-123996147
7.00838e-214	2.50614	0.243	0.047	1.39125e-208	OPC-α	chr13-60613604-60614738
7.24934e-214	2.96509	0.196	0.026	1.43909e-208	OPC-α	chr2-128737722-128739693
7.78481e-214	2.32482	0.275	0.058	1.54539e-208	OPC-α	chr12-11435826-11438268
8.15243e-214	4.21548	0.123	0.007	1.61836e-208	OPC-α	chr1-172297811-172298166
9.98822e-214	3.457	0.159	0.015	1.98279e-208	OPC-α	chr11-68244119-68244996
1.11451e-213	3.4564	0.161	0.015	2.21245e-208	OPC-α	chr7-109141160-109142188
1.63901e-213	4.24794	0.122	0.007	3.25365e-208	OPC-α	chr8-108536196-108538161
1.69252e-213	5.05672	0.102	0.003	3.35987e-208	OPC-α	chr7-78497865-78498990
1.96458e-213	2.99299	0.193	0.026	3.89996e-208	OPC-α	chr1-38897086-38898306
1.97093e-213	2.45039	0.249	0.049	3.91256e-208	OPC-α	chr5-37027390-37029711
2.66711e-213	4.36022	0.119	0.006	5.29456e-208	OPC-α	chr11-31618884-31619808
2.99914e-213	4.69819	0.109	0.004	5.95368e-208	OPC-α	chr13-46571078-46573025
3.06534e-213	3.85228	0.139	0.01	6.0851e-208	OPC-α	chr5-104109616-104110819
3.49673e-213	2.11193	0.309	0.078	6.94147e-208	OPC-α	chr14-49782007-49783742
3.62127e-213	4.39673	0.116	0.006	7.18869e-208	OPC-α	chr11-101881381-101882052
4.289e-213	2.46821	0.243	0.049	8.51422e-208	OPC-α	chr9-59694923-59696020
6.41608e-213	1.54307	0.439	0.182	1.27367e-207	OPC-α	chr14-103777216-103779463
1.84475e-212	2.0516	0.321	0.085	3.66208e-207	OPC-α	chr15-90678275-90680360
1.97578e-212	4.53548	0.114	0.005	3.92218e-207	OPC-α	chr1-140245078-140246457
2.02849e-212	3.32176	0.165	0.017	4.02682e-207	OPC-α	chr5-75150835-75151414
2.59166e-212	3.92831	0.134	0.009	5.14478e-207	OPC-α	chr4-83830873-83831841
3.21993e-212	2.06582	0.308	0.084	6.39198e-207	OPC-α	chr9-67758627-67760801
3.46331e-212	2.25746	0.283	0.064	6.87513e-207	OPC-α	chr8-83164924-83166620
4.24258e-212	4.89862	0.104	0.003	8.42208e-207	OPC-α	chr10-24573038-24574084
5.73495e-212	4.27874	0.12	0.006	1.13846e-206	OPC-α	chr10-119054776-119055808
5.84872e-212	2.73547	0.212	0.035	1.16105e-206	OPC-α	chr8-14472238-14473922
1.38483e-211	4.73641	0.106	0.004	2.74907e-206	OPC-α	chr1-154196637-154197212
4.0317e-211	4.37781	0.116	0.006	8.00345e-206	OPC-α	chr14-75444517-75446610
4.26645e-211	3.35682	0.164	0.017	8.46947e-206	OPC-α	chr4-49058554-49060400
6.13195e-211	3.64832	0.149	0.012	1.21727e-205	OPC-α	chr11-12424910-12425408
1.02421e-210	2.57615	0.233	0.043	2.03318e-205	OPC-α	chr3-97800108-97801653
1.1294e-210	3.87953	0.135	0.01	2.24201e-205	OPC-α	chr18-38088595-38089674
1.14524e-210	4.82018	0.104	0.004	2.27346e-205	OPC-α	chr5-141747303-141748356
1.57498e-210	4.813	0.104	0.004	3.12654e-205	OPC-α	chr9-29864622-29865663
1.66718e-210	3.3504	0.164	0.017	3.30957e-205	OPC-α	chr10-42118506-42120252
1.96048e-210	3.94451	0.134	0.009	3.8918e-205	OPC-α	chr8-12662500-12663351
2.39931e-210	3.32378	0.167	0.017	4.76294e-205	OPC-α	chr4-74012137-74014391
3.37998e-210	2.85492	0.203	0.03	6.7097e-205	OPC-α	chr19-41683528-41684550
4.8943e-210	3.72465	0.145	0.011	9.71581e-205	OPC-α	chr8-84558964-84559756
6.06917e-210	4.65873	0.109	0.004	1.20481e-204	OPC-α	chr9-105774512-105775266
6.68062e-210	4.16456	0.123	0.007	1.32619e-204	OPC-α	chr11-62263564-62264286
9.5592e-210	2.21813	0.276	0.067	1.89762e-204	OPC-α	chr12-52428920-52430560
1.01189e-209	1.84221	0.354	0.113	2.00873e-204	OPC-α	chr1-120340141-120342944
1.01706e-209	3.06515	0.185	0.023	2.01899e-204	OPC-α	chr2-169620456-169621953
1.19845e-209	4.69174	0.11	0.004	2.37907e-204	OPC-α	chr4-44405853-44406864
1.24034e-209	1.85511	0.366	0.112	2.46223e-204	OPC-α	chr14-100283217-100286768
1.25328e-209	2.73985	0.211	0.034	2.48792e-204	OPC-α	chr9-66886498-66888865
1.31804e-209	4.60145	0.11	0.005	2.61648e-204	OPC-α	chr9-69326852-69327413
1.44638e-209	2.81671	0.21	0.031	2.87124e-204	OPC-α	chr9-107398879-107400547
1.67749e-209	2.04884	0.316	0.084	3.33005e-204	OPC-α	chr7-35214283-35215808
2.22184e-209	3.38238	0.161	0.016	4.41063e-204	OPC-α	chr1-81593065-81595090
2.33153e-209	1.67629	0.4	0.144	4.62838e-204	OPC-α	chr11-20858050-20860127
2.40556e-209	3.67021	0.146	0.012	4.77535e-204	OPC-α	chr8-110716037-110716347
2.69099e-209	2.91401	0.199	0.028	5.34196e-204	OPC-α	chr1-37564885-37566482
6.02179e-209	3.36433	0.163	0.016	1.1954e-203	OPC-α	chr7-113791497-113793167
8.22971e-209	4.44003	0.113	0.005	1.6337e-203	OPC-α	chr18-76010916-76012142
1.13373e-208	2.25793	0.27	0.062	2.2506e-203	OPC-α	chr3-101011550-101013272
1.36439e-208	3.79591	0.139	0.01	2.7085e-203	OPC-α	chrX-135885097-135886543
1.76541e-208	3.11645	0.18	0.022	3.50456e-203	OPC-α	chr10-77165208-77166754
2.15986e-208	3.28178	0.168	0.018	4.2876e-203	OPC-α	chr3-94477771-94479034
3.02816e-208	3.29775	0.169	0.017	6.0113e-203	OPC-α	chr8-31917538-31919880
3.58043e-208	2.92428	0.194	0.027	7.10762e-203	OPC-α	chr1-85927740-85928981
4.664e-208	3.34505	0.159	0.017	9.25865e-203	OPC-α	chr10-79968936-79969592
4.72366e-208	2.78752	0.205	0.032	9.37707e-203	OPC-α	chr5-143126970-143128340
5.20462e-208	3.13539	0.178	0.021	1.03318e-202	OPC-α	chr5-99036192-99037769
5.32093e-208	4.24412	0.119	0.007	1.05627e-202	OPC-α	chr3-120472191-120474029
9.82327e-208	3.78202	0.138	0.01	1.95005e-202	OPC-α	chr4-133116617-133118430
1.0043e-207	2.1802	0.279	0.069	1.99367e-202	OPC-α	chr13-59142837-59144861
1.02366e-207	4.23569	0.119	0.007	2.03209e-202	OPC-α	chr9-68672203-68674211
1.0788e-207	1.60726	0.404	0.158	2.14155e-202	OPC-α	chr15-76521768-76523897
1.1213e-207	4.61052	0.109	0.004	2.22593e-202	OPC-α	chr10-3393657-3394911
1.35113e-207	4.21884	0.119	0.007	2.68216e-202	OPC-α	chr12-26885243-26886787
1.57155e-207	4.71583	0.108	0.004	3.11973e-202	OPC-α	chr3-54894537-54895601
2.06073e-207	3.1866	0.174	0.02	4.09082e-202	OPC-α	chr12-61522297-61524663
2.4354e-207	3.7836	0.141	0.01	4.83459e-202	OPC-α	chr1-134019075-134020086
2.44383e-207	2.95029	0.191	0.026	4.85133e-202	OPC-α	chr6-80078636-80079985
2.75775e-207	2.60411	0.227	0.04	5.4745e-202	OPC-α	chr3-26330966-26332144
3.52308e-207	1.7599	0.368	0.126	6.99378e-202	OPC-α	chr16-84773201-84775635
3.66919e-207	4.82418	0.103	0.004	7.28381e-202	OPC-α	chr1-79806745-79807357
5.3353e-207	2.75174	0.207	0.033	1.05913e-201	OPC-α	chr6-72234373-72235609
5.51746e-207	3.46252	0.155	0.015	1.09529e-201	OPC-α	chr7-108971947-108972787
7.99329e-207	1.99588	0.314	0.089	1.58677e-201	OPC-α	chr2-54083825-54085947
8.33639e-207	3.70138	0.141	0.011	1.65488e-201	OPC-α	chr1-193338145-193339019
8.52715e-207	4.566	0.108	0.005	1.69275e-201	OPC-α	chr5-101425657-101426675
1.10569e-206	2.6444	0.224	0.037	2.19494e-201	OPC-α	chr15-90623090-90624992
1.32759e-206	3.4048	0.16	0.016	2.63544e-201	OPC-α	chr1-186665051-186666469
1.95339e-206	2.39193	0.259	0.052	3.87773e-201	OPC-α	chr13-69705455-69707096
1.95996e-206	2.51895	0.238	0.044	3.89078e-201	OPC-α	chr3-87173797-87175804
3.93734e-206	4.37454	0.113	0.006	7.81613e-201	OPC-α	chr12-49390966-49392030
4.9624e-206	3.95613	0.13	0.009	9.851e-201	OPC-α	chr6-97059089-97060674
5.78657e-206	2.05251	0.308	0.083	1.14871e-200	OPC-α	chr18-56813394-56814665
9.18924e-206	4.32503	0.116	0.006	1.82418e-200	OPC-α	chr9-56091658-56092365
2.61721e-205	4.29415	0.116	0.006	5.1955e-200	OPC-α	chr15-85792502-85793344
2.63987e-205	3.73026	0.137	0.011	5.24048e-200	OPC-α	chr12-37879939-37881812
2.65331e-205	3.63751	0.148	0.012	5.26716e-200	OPC-α	chr15-51591207-51593126
2.91121e-205	3.66548	0.14	0.012	5.77913e-200	OPC-α	chr4-154948246-154948842
3.0042e-205	4.71852	0.106	0.004	5.96373e-200	OPC-α	chr5-50195711-50196851
3.19932e-205	4.68021	0.105	0.004	6.35107e-200	OPC-α	chr7-58625944-58627768
4.15898e-205	2.12244	0.291	0.074	8.25611e-200	OPC-α	chr4-89293849-89295850
4.76692e-205	2.87828	0.196	0.028	9.46296e-200	OPC-α	chr14-48571636-48572823
7.84737e-205	2.52138	0.238	0.044	1.5578e-199	OPC-α	chr14-100749192-100751144
9.18604e-205	3.36862	0.159	0.016	1.82355e-199	OPC-α	chr9-27336802-27337556
1.09172e-204	4.78162	0.103	0.004	2.16721e-199	OPC-α	chr6-137464861-137465720
1.09857e-204	4.46666	0.112	0.005	2.1808e-199	OPC-α	chr12-29697649-29698385
1.37006e-204	2.67124	0.216	0.036	2.71974e-199	OPC-α	chr16-85899343-85902228
1.98871e-204	2.83293	0.198	0.03	3.94785e-199	OPC-α	chr10-114800302-114802692
2.05367e-204	3.05767	0.183	0.023	4.07681e-199	OPC-α	chr10-120744331-120746207
2.33241e-204	2.37174	0.252	0.053	4.63014e-199	OPC-α	chr15-56692197-56693792
3.3031e-204	3.13874	0.177	0.021	6.55709e-199	OPC-α	chr14-60008850-60010260
4.1306e-204	3.68385	0.142	0.011	8.19977e-199	OPC-α	chr2-80666950-80667837
4.78913e-204	3.51692	0.151	0.013	9.50705e-199	OPC-α	chr5-27261260-27263268
7.93008e-204	2.59312	0.226	0.039	1.57422e-198	OPC-α	chr1-87509200-87510950
1.01744e-203	3.14261	0.173	0.021	2.01976e-198	OPC-α	chr7-110773233-110774456
2.9061e-203	2.8819	0.193	0.028	5.76898e-198	OPC-α	chr16-19760029-19761952
3.38693e-203	4.33036	0.114	0.006	6.72349e-198	OPC-α	chr5-151296044-151296654
3.60847e-203	2.64713	0.217	0.037	7.16329e-198	OPC-α	chr2-172957851-172959636
3.80282e-203	4.70327	0.104	0.004	7.54909e-198	OPC-α	chr1-126895423-126896253
3.94291e-203	3.1661	0.171	0.02	7.8272e-198	OPC-α	chr1-157038205-157040182
4.60325e-203	4.86654	0.1	0.003	9.13805e-198	OPC-α	chr5-149403212-149403964
6.95759e-203	3.93434	0.128	0.009	1.38117e-197	OPC-α	chr15-97151201-97152797
9.10456e-203	4.00086	0.127	0.008	1.80737e-197	OPC-α	chr3-76073987-76074746
1.09993e-202	3.53027	0.145	0.013	2.18349e-197	OPC-α	chr5-146412812-146413443
1.559e-202	2.30077	0.259	0.058	3.09482e-197	OPC-α	chr11-101869727-101871812
1.90813e-202	1.84187	0.342	0.108	3.78789e-197	OPC-α	chr12-75175988-75178042
2.5119e-202	4.57704	0.107	0.005	4.98644e-197	OPC-α	chr11-107812042-107813524
5.00189e-202	3.95558	0.126	0.008	9.9294e-197	OPC-α	chr14-32855655-32857444
6.14706e-202	3.43847	0.151	0.015	1.22027e-196	OPC-α	chr15-31365774-31368051
7.50687e-202	4.45886	0.11	0.005	1.49021e-196	OPC-α	chr17-79500766-79501568
1.48847e-201	2.92921	0.188	0.026	2.95481e-196	OPC-α	chr9-96971541-96973491
1.74924e-201	2.53611	0.222	0.042	3.47248e-196	OPC-α	chr7-135578198-135579604
2.24086e-201	2.56028	0.23	0.041	4.4484e-196	OPC-α	chr15-23035200-23037012
2.36999e-201	2.78867	0.205	0.031	4.70475e-196	OPC-α	chr13-46633303-46634754
2.93275e-201	2.01182	0.308	0.086	5.82188e-196	OPC-α	chr16-11625520-11626652
3.42526e-201	3.89327	0.128	0.009	6.79958e-196	OPC-α	chr11-44664797-44666352
4.24928e-201	4.03183	0.123	0.008	8.43538e-196	OPC-α	chr1-190017549-190018907
5.45617e-201	4.77649	0.101	0.004	1.08312e-195	OPC-α	chr12-44480570-44481777
7.12085e-201	3.55034	0.143	0.013	1.41358e-195	OPC-α	chr11-114822467-114823405
1.07906e-200	3.6716	0.136	0.011	2.14208e-195	OPC-α	chr9-44819910-44821123
1.16184e-200	4.83018	0.101	0.004	2.30641e-195	OPC-α	chr8-90468670-90469289
1.95982e-200	1.40206	0.471	0.217	3.89049e-195	OPC-α	chr17-56184743-56186281
1.99654e-200	4.45865	0.111	0.005	3.9634e-195	OPC-α	chr16-5950312-5950975
2.07418e-200	2.78744	0.205	0.031	4.11752e-195	OPC-α	chr19-31409798-31411447
2.61627e-200	2.56795	0.228	0.04	5.19364e-195	OPC-α	chr11-16260281-16261556
2.73396e-200	2.71331	0.21	0.034	5.42726e-195	OPC-α	chr8-104756980-104758843
3.30756e-200	4.76738	0.1	0.004	6.56593e-195	OPC-α	chr17-52776014-52776934
3.33025e-200	3.12951	0.174	0.021	6.61097e-195	OPC-α	chr10-119452797-119455759
3.95006e-200	1.57228	0.409	0.163	7.84137e-195	OPC-α	chr2-128697721-128699680
6.01976e-200	2.16096	0.283	0.069	1.195e-194	OPC-α	chr14-33327871-33329055
6.51959e-200	4.67445	0.104	0.004	1.29422e-194	OPC-α	chr14-76882297-76883194
1.51756e-199	3.70425	0.136	0.011	3.01255e-194	OPC-α	chr11-119685342-119686022
1.70245e-199	2.68303	0.217	0.034	3.37959e-194	OPC-α	chr12-98561899-98563478
1.87374e-199	3.57352	0.145	0.013	3.71963e-194	OPC-α	chr14-103545467-103546489
4.25859e-199	3.71409	0.134	0.011	8.45385e-194	OPC-α	chr3-105585149-105586556
4.94258e-199	4.33767	0.112	0.006	9.81167e-194	OPC-α	chr11-68301865-68302951
6.79602e-199	2.73509	0.203	0.032	1.3491e-193	OPC-α	chr2-166362138-166362927
6.9503e-199	3.77763	0.132	0.01	1.37972e-193	OPC-α	chr4-130905944-130907020
7.74948e-199	4.43829	0.112	0.005	1.53837e-193	OPC-α	chr11-107777203-107777780
7.91259e-199	2.6688	0.218	0.036	1.57075e-193	OPC-α	chr5-70841811-70843654
8.24581e-199	2.2134	0.271	0.063	1.6369e-193	OPC-α	chr3-121635347-121637039
9.41549e-199	3.84082	0.129	0.009	1.8691e-193	OPC-α	chr19-53852293-53853498
1.31512e-198	2.92819	0.184	0.026	2.61069e-193	OPC-α	chr13-13783741-13785752
1.44627e-198	3.25587	0.164	0.018	2.87104e-193	OPC-α	chr13-54331769-54332757
1.50467e-198	3.56894	0.142	0.012	2.98696e-193	OPC-α	chr15-82968079-82969331
1.54915e-198	3.97469	0.121	0.008	3.07527e-193	OPC-α	chr13-59925651-59926494
1.91693e-198	4.6912	0.103	0.004	3.80536e-193	OPC-α	chr12-71398340-71399262
1.92232e-198	3.07886	0.172	0.022	3.81605e-193	OPC-α	chr11-96303053-96304131
2.06272e-198	2.53931	0.232	0.042	4.09477e-193	OPC-α	chr18-82989237-82990770
2.1522e-198	4.01989	0.121	0.008	4.2724e-193	OPC-α	chr11-6118923-6120856
2.5765e-198	2.6961	0.208	0.034	5.11469e-193	OPC-α	chr16-30900207-30901664
3.61273e-198	4.74546	0.1	0.004	7.17174e-193	OPC-α	chr11-87136154-87136750
4.56419e-198	3.22354	0.16	0.018	9.0605e-193	OPC-α	chr9-57814272-57815259
4.61848e-198	3.90713	0.128	0.009	9.16828e-193	OPC-α	chr2-167313901-167314570
4.86942e-198	4.2475	0.113	0.006	9.66644e-193	OPC-α	chr11-107965208-107966154
4.89681e-198	1.89977	0.336	0.097	9.72081e-193	OPC-α	chr7-114414277-114416789
8.98155e-198	3.74897	0.136	0.01	1.78295e-192	OPC-α	chr7-87583840-87584715
1.12615e-197	2.59097	0.216	0.039	2.23555e-192	OPC-α	chr8-114204893-114206995
1.31822e-197	4.58844	0.104	0.004	2.61683e-192	OPC-α	chr12-39301135-39302426
1.46661e-197	1.3769	0.485	0.225	2.91142e-192	OPC-α	chr10-99261074-99263998
1.54362e-197	3.21957	0.164	0.018	3.06428e-192	OPC-α	chr11-77947329-77948581
1.90048e-197	2.26373	0.261	0.058	3.7727e-192	OPC-α	chr14-118436629-118437961
2.22442e-197	2.52903	0.226	0.042	4.41575e-192	OPC-α	chr4-22476821-22478162
2.86721e-197	3.25049	0.157	0.018	5.69178e-192	OPC-α	chr4-106785718-106786538
3.0257e-197	3.92474	0.126	0.008	6.00641e-192	OPC-α	chr6-66099877-66102064
3.0806e-197	4.42341	0.108	0.005	6.11539e-192	OPC-α	chr1-186413164-186414114
3.47263e-197	4.423	0.107	0.005	6.89363e-192	OPC-α	chr3-139860058-139861291
4.95954e-197	3.96127	0.125	0.008	9.84534e-192	OPC-α	chr13-56225967-56226801
5.82296e-197	4.04524	0.12	0.008	1.15593e-191	OPC-α	chr2-106730105-106731389
8.15538e-197	2.81707	0.194	0.029	1.61895e-191	OPC-α	chr16-78301008-78302973
8.60799e-197	2.1167	0.284	0.073	1.7088e-191	OPC-α	chr3-95972753-95973860
8.9213e-197	4.31781	0.11	0.006	1.77099e-191	OPC-α	chr11-114639589-114640175
1.02752e-196	4.7045	0.102	0.004	2.03977e-191	OPC-α	chr14-56281117-56282032
1.32395e-196	3.80547	0.131	0.01	2.62821e-191	OPC-α	chr2-169790212-169791203
1.38459e-196	3.17662	0.164	0.019	2.74858e-191	OPC-α	chr2-160450806-160452289
1.40832e-196	4.27578	0.112	0.006	2.7957e-191	OPC-α	chr13-73838574-73839537
1.4497e-196	4.57045	0.104	0.004	2.87784e-191	OPC-α	chr17-8709968-8711229
1.58391e-196	3.99062	0.123	0.008	3.14427e-191	OPC-α	chr3-105538007-105539531
2.56028e-196	2.87888	0.186	0.027	5.08249e-191	OPC-α	chr7-34963621-34964570
2.7108e-196	2.58437	0.219	0.039	5.38129e-191	OPC-α	chr13-89741899-89742832
2.79896e-196	2.56982	0.219	0.039	5.55629e-191	OPC-α	chr2-157464442-157465271
3.98476e-196	3.64753	0.136	0.011	7.91027e-191	OPC-α	chr12-53981316-53982341
5.67559e-196	4.55261	0.105	0.005	1.12668e-190	OPC-α	chr13-3806783-3807822
7.02736e-196	2.39527	0.242	0.049	1.39502e-190	OPC-α	chr18-11900342-11901556
9.12145e-196	1.96144	0.319	0.09	1.81073e-190	OPC-α	chr10-83139753-83141042
1.49494e-195	2.11746	0.278	0.071	2.96766e-190	OPC-α	chr2-136711885-136714541
1.5043e-195	2.83206	0.194	0.028	2.98622e-190	OPC-α	chr9-58554294-58555790
1.6013e-195	2.44042	0.234	0.046	3.17878e-190	OPC-α	chr17-27240337-27242851
1.80564e-195	3.01781	0.177	0.023	3.58442e-190	OPC-α	chr6-86028168-86029605
1.93949e-195	2.739	0.201	0.032	3.85014e-190	OPC-α	chr4-130881009-130881869
2.70687e-195	3.46463	0.148	0.014	5.37348e-190	OPC-α	chr5-124922363-124923384
3.51842e-195	3.87324	0.125	0.009	6.98452e-190	OPC-α	chr13-31184799-31185919
3.71417e-195	4.12189	0.117	0.007	7.3731e-190	OPC-α	chr7-75575084-75575658
5.39488e-195	2.3929	0.239	0.049	1.07095e-189	OPC-α	chr12-16155748-16157028
5.69156e-195	4.50623	0.105	0.005	1.12985e-189	OPC-α	chr6-88942482-88942955
6.2329e-195	2.30897	0.253	0.055	1.23731e-189	OPC-α	chr16-35602355-35604144
6.50321e-195	2.76213	0.201	0.031	1.29097e-189	OPC-α	chr1-193150796-193151663
7.14412e-195	2.62961	0.213	0.036	1.4182e-189	OPC-α	chr7-138396645-138398915
8.91938e-195	4.12611	0.117	0.007	1.77061e-189	OPC-α	chr11-81844511-81845946
9.3591e-195	3.95169	0.123	0.008	1.8579e-189	OPC-α	chr4-128891138-128891516
9.66294e-195	4.08177	0.115	0.007	1.91822e-189	OPC-α	chr4-57854896-57856008
9.79925e-195	3.69734	0.133	0.011	1.94528e-189	OPC-α	chr5-74791901-74793156
1.21308e-194	3.04432	0.172	0.022	2.40812e-189	OPC-α	chr13-56221087-56222420
1.313e-194	4.7455	0.1	0.004	2.60648e-189	OPC-α	chr9-60972056-60972954
1.41105e-194	1.69398	0.374	0.133	2.80113e-189	OPC-α	chr15-99125688-99127344
1.41901e-194	1.93686	0.32	0.092	2.81691e-189	OPC-α	chr2-5712850-5715387
1.72924e-194	4.04512	0.118	0.007	3.43277e-189	OPC-α	chr15-12284427-12285826
1.7848e-194	4.40213	0.106	0.005	3.54306e-189	OPC-α	chr1-133311887-133312743
1.92993e-194	2.67248	0.212	0.034	3.83116e-189	OPC-α	chr1-90277256-90280079
2.57988e-194	2.09786	0.287	0.072	5.12139e-189	OPC-α	chr4-130861274-130862355
2.64313e-194	2.42611	0.237	0.047	5.24696e-189	OPC-α	chr6-8068192-8069572
3.91287e-194	2.18799	0.267	0.064	7.76756e-189	OPC-α	chr5-139907159-139909076
4.26377e-194	3.05833	0.171	0.022	8.46413e-189	OPC-α	chr11-65124514-65125629
5.17354e-194	3.72184	0.132	0.01	1.02701e-188	OPC-α	chr9-58541709-58542378
5.24777e-194	4.5964	0.102	0.004	1.04175e-188	OPC-α	chr16-29208655-29210559
5.97331e-194	4.39707	0.106	0.005	1.18578e-188	OPC-α	chr8-77723445-77724715
7.07816e-194	4.40054	0.105	0.005	1.40511e-188	OPC-α	chr13-43958047-43958863
9.41757e-194	2.28003	0.254	0.057	1.86951e-188	OPC-α	chr5-37823165-37824843
1.19858e-193	3.41402	0.148	0.014	2.37933e-188	OPC-α	chr2-44689897-44690979
1.344e-193	1.5267	0.428	0.171	2.66801e-188	OPC-α	chr1-119419832-119422937
1.39493e-193	3.12019	0.164	0.02	2.76912e-188	OPC-α	chr19-53676054-53677760
1.63718e-193	4.21968	0.113	0.006	3.25002e-188	OPC-α	chr9-92591199-92591983
1.74618e-193	4.35184	0.109	0.005	3.46639e-188	OPC-α	chr9-20703612-20704630
1.87147e-193	2.64402	0.208	0.036	3.7151e-188	OPC-α	chr16-45723430-45725042
1.97499e-193	2.87562	0.183	0.027	3.92061e-188	OPC-α	chr6-87111498-87112828
2.02226e-193	3.18502	0.16	0.019	4.01445e-188	OPC-α	chr12-108668037-108669086
2.48846e-193	2.17992	0.275	0.066	4.93992e-188	OPC-α	chr4-153453247-153454524
2.80196e-193	4.05933	0.117	0.007	5.56225e-188	OPC-α	chr9-121979266-121979959
2.91412e-193	3.52286	0.141	0.013	5.78491e-188	OPC-α	chr13-44100168-44102041
2.98016e-193	2.34952	0.241	0.051	5.916e-188	OPC-α	chr4-125486585-125487267
5.13797e-193	1.87494	0.327	0.099	1.01995e-187	OPC-α	chr5-84414932-84417807
1.00666e-192	2.66288	0.207	0.034	1.99836e-187	OPC-α	chr4-11703274-11705433
1.02403e-192	3.43611	0.145	0.014	2.03283e-187	OPC-α	chr7-112157549-112159312
1.09103e-192	4.56791	0.102	0.004	2.16584e-187	OPC-α	chr8-11885708-11887234
1.4602e-192	4.35396	0.108	0.005	2.89868e-187	OPC-α	chr7-115685652-115686516
1.58784e-192	3.62663	0.134	0.011	3.15207e-187	OPC-α	chr2-33546646-33547325
2.66965e-192	2.7152	0.201	0.032	5.2996e-187	OPC-α	chr7-109174382-109176088
4.93717e-192	3.49274	0.142	0.013	9.80092e-187	OPC-α	chr1-73241761-73242722
5.62012e-192	4.43169	0.106	0.005	1.11567e-186	OPC-α	chr6-144938701-144939278
6.19581e-192	3.93079	0.122	0.008	1.22995e-186	OPC-α	chr9-32443012-32444643
7.00932e-192	3.43855	0.145	0.014	1.39144e-186	OPC-α	chr15-85576230-85576656
9.90349e-192	2.70817	0.199	0.032	1.96597e-186	OPC-α	chr1-84153717-84156033
1.03757e-191	4.5608	0.103	0.004	2.05971e-186	OPC-α	chr2-84288968-84289503
1.06505e-191	3.38196	0.15	0.015	2.11426e-186	OPC-α	chr8-118378754-118380144
1.18617e-191	3.98367	0.119	0.008	2.35469e-186	OPC-α	chr18-12111267-12112121
1.3311e-191	3.94982	0.123	0.008	2.64241e-186	OPC-α	chr2-80128613-80129828
1.61793e-191	2.95489	0.176	0.024	3.2118e-186	OPC-α	chr11-29744455-29745208
1.65161e-191	3.85507	0.127	0.009	3.27866e-186	OPC-α	chr13-54345483-54346480
2.10181e-191	3.07151	0.171	0.021	4.17238e-186	OPC-α	chr9-103843324-103844410
2.66899e-191	3.88431	0.123	0.009	5.2983e-186	OPC-α	chr1-152935192-152935781
2.88859e-191	2.92787	0.177	0.025	5.73423e-186	OPC-α	chr6-125446841-125447956
3.44647e-191	3.45475	0.142	0.014	6.84169e-186	OPC-α	chr6-91234440-91234765
3.66969e-191	1.93705	0.319	0.09	7.28482e-186	OPC-α	chr1-21410759-21412485
4.49541e-191	3.51883	0.143	0.013	8.92398e-186	OPC-α	chr18-13941317-13942459
4.71912e-191	4.03843	0.118	0.007	9.36806e-186	OPC-α	chr11-96345447-96346353
4.72046e-191	3.55143	0.138	0.012	9.37072e-186	OPC-α	chr10-97265365-97266719
4.95118e-191	3.094	0.164	0.02	9.82874e-186	OPC-α	chr8-109983486-109984766
5.81743e-191	2.57161	0.211	0.038	1.15483e-185	OPC-α	chr8-97002016-97004694
9.83713e-191	4.24229	0.114	0.006	1.9528e-185	OPC-α	chr12-58429176-58430305
1.15395e-190	2.14191	0.272	0.066	2.29075e-185	OPC-α	chr3-101143923-101146681
1.17998e-190	2.22587	0.255	0.06	2.34242e-185	OPC-α	chr10-57783264-57785479
1.30196e-190	1.4048	0.457	0.208	2.58456e-185	OPC-α	chr14-11552539-11556727
1.72435e-190	4.41669	0.107	0.005	3.42305e-185	OPC-α	chr18-32928087-32928736
2.54981e-190	3.31629	0.146	0.016	5.06171e-185	OPC-α	chr6-51170507-51171238
2.95747e-190	4.24486	0.108	0.006	5.87097e-185	OPC-α	chr1-106702617-106703314
2.9893e-190	4.16466	0.113	0.006	5.93415e-185	OPC-α	chr15-89523250-89524244
3.59688e-190	2.8743	0.181	0.027	7.14028e-185	OPC-α	chr15-97671970-97672989
3.78318e-190	2.47864	0.22	0.043	7.51011e-185	OPC-α	chr9-72924674-72926228
5.14685e-190	4.30369	0.107	0.006	1.02172e-184	OPC-α	chr1-159566778-159567650
6.68276e-190	2.19924	0.27	0.061	1.32662e-184	OPC-α	chr5-35137156-35138541
6.73604e-190	2.90555	0.183	0.025	1.33719e-184	OPC-α	chr2-163918350-163919626
8.19088e-190	2.94883	0.176	0.024	1.626e-184	OPC-α	chr17-32127034-32128093
9.08877e-190	3.69992	0.132	0.01	1.80424e-184	OPC-α	chr14-117894828-117896693
1.05304e-189	2.3114	0.243	0.053	2.09043e-184	OPC-α	chr14-70888687-70890681
1.14826e-189	3.46662	0.14	0.013	2.27944e-184	OPC-α	chr18-43192901-43194254
1.62099e-189	2.28441	0.248	0.054	3.21787e-184	OPC-α	chr19-21741767-21742597
2.51332e-189	2.43358	0.231	0.045	4.98927e-184	OPC-α	chr18-43182209-43183699
3.44254e-189	3.55488	0.137	0.012	6.83389e-184	OPC-α	chr15-75565481-75567367
4.0157e-189	2.24665	0.252	0.058	7.97169e-184	OPC-α	chr15-62136585-62137742
4.53307e-189	3.87095	0.125	0.009	8.99874e-184	OPC-α	chrX-35888009-35889963
7.1087e-189	3.83235	0.127	0.009	1.41117e-183	OPC-α	chr6-7554061-7556582
8.02768e-189	3.51583	0.14	0.012	1.5936e-183	OPC-α	chr8-55034001-55034890
1.11423e-188	1.37982	0.46	0.211	2.2119e-183	OPC-α	chr17-9774623-9777231
1.11966e-188	3.07101	0.165	0.02	2.22266e-183	OPC-α	chr11-17305413-17306929
1.18459e-188	2.13762	0.27	0.067	2.35156e-183	OPC-α	chr14-33823863-33825160
1.29564e-188	2.98562	0.172	0.023	2.57202e-183	OPC-α	chr8-94770899-94772749
1.54899e-188	3.29129	0.151	0.016	3.07495e-183	OPC-α	chr7-111736206-111736814
2.33629e-188	4.11052	0.112	0.007	4.63783e-183	OPC-α	chr18-34982528-34983929
3.13713e-188	2.29058	0.247	0.055	6.22761e-183	OPC-α	chr7-113765117-113766997
4.29461e-188	2.96384	0.171	0.023	8.52536e-183	OPC-α	chr18-43437340-43438612
4.46815e-188	3.97532	0.119	0.008	8.86985e-183	OPC-α	chr7-120156506-120158358
4.53408e-188	2.93096	0.179	0.025	9.00074e-183	OPC-α	chr2-179536862-179538333
4.89669e-188	1.81719	0.333	0.106	9.72057e-183	OPC-α	chr8-90868191-90870886
5.25928e-188	4.50165	0.101	0.005	1.04403e-182	OPC-α	chr1-165321455-165322064
5.44727e-188	1.4927	0.423	0.175	1.08135e-182	OPC-α	chr15-40654038-40656391
8.21081e-188	3.89219	0.123	0.008	1.62995e-182	OPC-α	chr9-61343188-61343811
1.65145e-187	1.6592	0.363	0.133	3.27835e-182	OPC-α	chr7-145110953-145112122
2.24704e-187	4.04508	0.114	0.007	4.46067e-182	OPC-α	chr14-105377164-105378335
2.46019e-187	2.2428	0.25	0.058	4.8838e-182	OPC-α	chr9-67047846-67049968
3.30206e-187	4.05053	0.114	0.007	6.55501e-182	OPC-α	chr9-100573157-100573607
3.6919e-187	4.02762	0.114	0.007	7.3289e-182	OPC-α	chr6-85320018-85320994
4.14061e-187	2.38694	0.234	0.048	8.21965e-182	OPC-α	chr8-11335622-11337089
4.41627e-187	2.48491	0.223	0.042	8.76687e-182	OPC-α	chr3-32342870-32343842
4.88058e-187	3.25193	0.151	0.017	9.68859e-182	OPC-α	chr18-44660894-44662788
5.66637e-187	4.40597	0.102	0.005	1.12485e-181	OPC-α	chr1-180866025-180866300
5.80574e-187	2.37365	0.235	0.048	1.15252e-181	OPC-α	chr9-64493987-64495247
5.82594e-187	2.00158	0.298	0.082	1.15653e-181	OPC-α	chr17-67132806-67134658
6.39898e-187	3.42329	0.145	0.014	1.27028e-181	OPC-α	chr3-55248105-55249184
7.4235e-187	2.12443	0.265	0.067	1.47366e-181	OPC-α	chr7-101060915-101062708
7.77225e-187	2.98212	0.169	0.023	1.54289e-181	OPC-α	chr9-63283757-63285442
8.56247e-187	2.04257	0.287	0.077	1.69976e-181	OPC-α	chr7-4841789-4845291
1.4041e-186	4.43455	0.103	0.005	2.78733e-181	OPC-α	chr11-89717748-89719041
2.1801e-186	3.67438	0.131	0.011	4.32777e-181	OPC-α	chr12-108002543-108003197
2.53352e-186	2.42494	0.226	0.045	5.02937e-181	OPC-α	chr13-112165679-112167253
2.80023e-186	3.33278	0.149	0.015	5.55882e-181	OPC-α	chr12-72262934-72264187
3.93911e-186	4.16728	0.11	0.006	7.81965e-181	OPC-α	chr11-96292362-96293516
4.08753e-186	4.17533	0.108	0.006	8.11427e-181	OPC-α	chr14-76221087-76222507
5.86054e-186	2.08061	0.279	0.073	1.16339e-180	OPC-α	chr1-82831205-82832884
6.65816e-186	2.14465	0.269	0.065	1.32173e-180	OPC-α	chr18-42897397-42899879
6.81187e-186	2.26471	0.242	0.056	1.35224e-180	OPC-α	chr11-34111837-34114216
7.3117e-186	4.04193	0.115	0.007	1.45147e-180	OPC-α	chr5-104113446-104113986
8.68425e-186	4.31207	0.106	0.005	1.72394e-180	OPC-α	chr9-40539434-40540154
1.15542e-185	4.06033	0.113	0.007	2.29366e-180	OPC-α	chr11-72086189-72087218
1.50719e-185	1.98701	0.299	0.08	2.99196e-180	OPC-α	chr11-102945830-102947252
2.03218e-185	1.37062	0.473	0.215	4.03413e-180	OPC-α	chr7-117434903-117437165
2.67071e-185	2.33709	0.239	0.05	5.3017e-180	OPC-α	chr3-34837473-34838926
3.17198e-185	3.09532	0.16	0.02	6.29679e-180	OPC-α	chr16-35577259-35578015
5.02165e-185	4.25342	0.106	0.006	9.96862e-180	OPC-α	chr13-49100117-49101025
5.28161e-185	2.71469	0.19	0.031	1.04847e-179	OPC-α	chr11-120240295-120240561
5.55723e-185	1.76212	0.35	0.116	1.10318e-179	OPC-α	chr6-32586998-32588693
6.94536e-185	3.76662	0.126	0.009	1.37874e-179	OPC-α	chr18-52869575-52870752
8.64822e-185	4.51147	0.101	0.004	1.71679e-179	OPC-α	chr2-76283427-76284134
9.83694e-185	2.65717	0.196	0.034	1.95276e-179	OPC-α	chr1-86031764-86033061
1.07461e-184	2.05786	0.284	0.075	2.13325e-179	OPC-α	chr10-12866860-12869657
3.24143e-184	4.39874	0.104	0.005	6.43466e-179	OPC-α	chr8-109352317-109353726
4.6204e-184	2.81651	0.184	0.027	9.1721e-179	OPC-α	chr8-45762891-45764174
5.31055e-184	2.66737	0.201	0.033	1.05421e-178	OPC-α	chr6-51056923-51057688
7.29952e-184	2.94145	0.174	0.024	1.44905e-178	OPC-α	chr5-25099161-25101532
9.63387e-184	3.0256	0.165	0.022	1.91245e-178	OPC-α	chr19-33065105-33066201
9.6932e-184	4.22704	0.106	0.006	1.92423e-178	OPC-α	chr6-97101796-97103009
1.53644e-183	2.45483	0.218	0.043	3.05003e-178	OPC-α	chr1-21051762-21054009
2.27325e-183	2.15271	0.258	0.064	4.5127e-178	OPC-α	chr8-118283281-118285038
2.74517e-183	2.07589	0.276	0.071	5.44952e-178	OPC-α	chr4-143379317-143380903
3.10542e-183	3.99816	0.115	0.007	6.16465e-178	OPC-α	chr8-96446808-96447731
3.53088e-183	1.81834	0.324	0.103	7.00925e-178	OPC-α	chr17-56551670-56553311
4.01598e-183	2.53977	0.206	0.039	7.97224e-178	OPC-α	chr3-27781731-27782894
4.28426e-183	2.82275	0.178	0.027	8.50482e-178	OPC-α	chr9-62136358-62137959
4.30059e-183	3.18719	0.153	0.018	8.53722e-178	OPC-α	chr2-172933525-172934348
4.87869e-183	3.00274	0.166	0.022	9.68484e-178	OPC-α	chr13-56251195-56253106
7.26745e-183	4.42945	0.102	0.005	1.44268e-177	OPC-α	chr8-11277720-11278658
7.74631e-183	3.36534	0.143	0.014	1.53774e-177	OPC-α	chr19-36534173-36535311
8.70994e-183	4.42255	0.1	0.005	1.72904e-177	OPC-α	chr14-30261315-30262284
1.17829e-182	2.77904	0.187	0.028	2.33906e-177	OPC-α	chr5-64324607-64327560
1.29168e-182	3.72869	0.122	0.01	2.56415e-177	OPC-α	chr9-87729227-87731536
1.79226e-182	2.39578	0.231	0.046	3.55786e-177	OPC-α	chr7-100301502-100302932
2.26271e-182	2.55064	0.205	0.037	4.49178e-177	OPC-α	chr5-35278638-35280583
2.49371e-182	3.14031	0.157	0.019	4.95033e-177	OPC-α	chr16-10843538-10844425
2.93253e-182	2.87669	0.173	0.025	5.82145e-177	OPC-α	chr3-116890900-116892497
3.36324e-182	3.74829	0.122	0.01	6.67648e-177	OPC-α	chr4-123054206-123054560
3.51349e-182	3.9181	0.116	0.008	6.97473e-177	OPC-α	chr11-35864372-35866405
3.91997e-182	1.47892	0.418	0.175	7.78165e-177	OPC-α	chr18-36195584-36197966
4.8374e-182	4.26911	0.105	0.006	9.60287e-177	OPC-α	chr10-93767002-93767628
6.58394e-182	4.07657	0.109	0.007	1.307e-176	OPC-α	chr12-83301757-83303486
6.74131e-182	1.80852	0.326	0.105	1.33824e-176	OPC-α	chr10-60105384-60107763
8.32307e-182	4.30036	0.104	0.005	1.65224e-176	OPC-α	chr18-56259913-56261121
8.63299e-182	3.3201	0.143	0.015	1.71376e-176	OPC-α	chr3-118433384-118435309
8.83908e-182	1.88726	0.307	0.092	1.75467e-176	OPC-α	chr5-25613530-25614798
1.03538e-181	2.12369	0.269	0.066	2.05537e-176	OPC-α	chr4-33923198-33925260
1.4312e-181	2.88341	0.179	0.025	2.84113e-176	OPC-α	chr3-103575012-103577343
1.43788e-181	2.61117	0.204	0.035	2.85438e-176	OPC-α	chr1-25824039-25824996
1.64322e-181	3.94295	0.115	0.008	3.26201e-176	OPC-α	chr9-32455415-32456643
2.28496e-181	3.61025	0.127	0.011	4.53595e-176	OPC-α	chr11-32118469-32119580
2.50621e-181	2.14984	0.265	0.064	4.97516e-176	OPC-α	chr19-45614437-45616222
2.74809e-181	3.71182	0.123	0.01	5.45532e-176	OPC-α	chr16-86531625-86532418
2.96407e-181	4.02348	0.113	0.007	5.88407e-176	OPC-α	chr18-13809411-13810614
4.50208e-181	2.57119	0.205	0.036	8.93722e-176	OPC-α	chr6-80018424-80021124
5.56196e-181	2.70947	0.19	0.031	1.10412e-175	OPC-α	chr3-109339748-109341994
5.68523e-181	2.54201	0.211	0.038	1.12859e-175	OPC-α	chr13-16010771-16012703
6.08288e-181	3.03987	0.163	0.02	1.20753e-175	OPC-α	chr9-63855659-63857223
6.26358e-181	2.22397	0.248	0.057	1.2434e-175	OPC-α	chr7-134610919-134612709
7.43384e-181	2.32996	0.233	0.049	1.47571e-175	OPC-α	chr18-52767385-52769539
7.71186e-181	3.11929	0.156	0.019	1.53091e-175	OPC-α	chr19-36676793-36679699
8.31386e-181	2.54647	0.208	0.038	1.65041e-175	OPC-α	chr12-15565385-15566977
1.21426e-180	3.98289	0.112	0.007	2.41046e-175	OPC-α	chr19-34746126-34747598
1.39651e-180	2.87966	0.177	0.025	2.77226e-175	OPC-α	chr19-10277008-10277972
1.49353e-180	3.48291	0.135	0.012	2.96485e-175	OPC-α	chr13-46501626-46502897
1.87206e-180	3.61583	0.127	0.011	3.71628e-175	OPC-α	chr2-159080450-159081762
1.97392e-180	1.43895	0.448	0.187	3.91849e-175	OPC-α	chr2-160365994-160368187
2.5108e-180	2.17051	0.253	0.061	4.98426e-175	OPC-α	chr9-65140477-65142574
3.15986e-180	2.13118	0.271	0.067	6.27274e-175	OPC-α	chr9-71578505-71580606
3.22315e-180	2.19004	0.249	0.059	6.39837e-175	OPC-α	chr10-126844337-126846514
3.58502e-180	3.07761	0.159	0.02	7.11672e-175	OPC-α	chr7-137313256-137314730
4.1647e-180	2.06086	0.269	0.072	8.26746e-175	OPC-α	chr5-33692177-33692753
5.3326e-180	4.30971	0.1	0.005	1.05859e-174	OPC-α	chr11-75864666-75866176
6.60635e-180	3.2555	0.148	0.016	1.31145e-174	OPC-α	chr2-110949429-110950632
6.98726e-180	3.67406	0.126	0.01	1.38706e-174	OPC-α	chr11-84946748-84948328
7.28806e-180	3.39224	0.141	0.014	1.44677e-174	OPC-α	chr9-115915581-115916869
8.03529e-180	3.31369	0.143	0.015	1.59511e-174	OPC-α	chr1-55340869-55342163
9.17385e-180	3.2774	0.143	0.016	1.82113e-174	OPC-α	chr9-120263506-120264892
1.01981e-179	2.91925	0.175	0.024	2.02445e-174	OPC-α	chr11-16299540-16301224
1.50259e-179	3.97582	0.113	0.007	2.98284e-174	OPC-α	chr5-30525437-30526868
1.92784e-179	3.74989	0.123	0.009	3.82701e-174	OPC-α	chr12-61307154-61308210
2.02243e-179	2.79749	0.177	0.027	4.01478e-174	OPC-α	chr8-47412347-47414460
2.07196e-179	3.00081	0.168	0.021	4.11312e-174	OPC-α	chr14-93008738-93010080
2.14472e-179	4.14799	0.107	0.006	4.25754e-174	OPC-α	chr5-118444582-118445737
2.4745e-179	1.66783	0.357	0.129	4.91221e-174	OPC-α	chr8-57455329-57458086
4.08758e-179	3.90883	0.114	0.008	8.11437e-174	OPC-α	chr9-56700906-56701979
5.13313e-179	3.14882	0.153	0.018	1.01899e-173	OPC-α	chr15-41493272-41494861
5.49186e-179	3.53176	0.132	0.012	1.09021e-173	OPC-α	chr14-110753803-110755379
6.0415e-179	3.54524	0.131	0.011	1.19932e-173	OPC-α	chr9-68401791-68403308
1.15667e-178	2.54644	0.202	0.037	2.29615e-173	OPC-α	chr13-47247668-47248816
1.53352e-178	2.55121	0.206	0.037	3.04424e-173	OPC-α	chr9-110255043-110256857
1.80325e-178	2.19988	0.249	0.059	3.57968e-173	OPC-α	chr5-21175057-21176126
2.36694e-178	3.55729	0.129	0.011	4.69868e-173	OPC-α	chr7-79052215-79053775
2.4145e-178	2.42921	0.216	0.043	4.79309e-173	OPC-α	chr4-101436467-101437659
3.16652e-178	2.77127	0.184	0.028	6.28596e-173	OPC-α	chr7-89632229-89633298
3.31102e-178	3.97354	0.111	0.007	6.57281e-173	OPC-α	chr11-68215075-68215688
3.8189e-178	3.13956	0.155	0.018	7.58101e-173	OPC-α	chr7-129402466-129404242
3.94117e-178	1.59841	0.381	0.14	7.82374e-173	OPC-α	chr5-4755475-4758891
4.17096e-178	4.19695	0.104	0.006	8.2799e-173	OPC-α	chr15-25757998-25758246
5.04789e-178	3.08672	0.159	0.019	1.00207e-172	OPC-α	chr7-25787516-25789307
5.28552e-178	3.2904	0.144	0.015	1.04924e-172	OPC-α	chr8-11083622-11085626
5.80291e-178	1.48108	0.402	0.17	1.15195e-172	OPC-α	chr11-77849280-77851268
5.94937e-178	4.17124	0.106	0.006	1.18103e-172	OPC-α	chr1-15286118-15287502
1.47232e-177	3.35386	0.138	0.014	2.92275e-172	OPC-α	chr7-4477959-4479239
1.48544e-177	2.5299	0.206	0.037	2.9488e-172	OPC-α	chr7-113276736-113278144
3.02316e-177	1.63735	0.354	0.133	6.00136e-172	OPC-α	chr7-25178337-25180171
5.33804e-177	3.79378	0.119	0.009	1.05967e-171	OPC-α	chr12-72284682-72286281
8.37839e-177	3.87495	0.116	0.008	1.66322e-171	OPC-α	chr18-73932015-73933688
1.24119e-176	2.79304	0.178	0.027	2.46392e-171	OPC-α	chr4-45270516-45271671
1.85575e-176	2.00225	0.287	0.077	3.6839e-171	OPC-α	chr15-95789648-95791424
2.81463e-176	3.00386	0.158	0.021	5.58741e-171	OPC-α	chr8-11311672-11313755
2.81948e-176	2.9078	0.169	0.023	5.59704e-171	OPC-α	chr11-87760284-87760709
2.99962e-176	2.60694	0.192	0.034	5.95463e-171	OPC-α	chr3-89909485-89910244
3.95012e-176	4.19961	0.103	0.006	7.8415e-171	OPC-α	chr4-128491548-128492415
4.20182e-176	1.28079	0.476	0.239	8.34116e-171	OPC-α	chr17-45733043-45734232
6.76506e-176	4.21151	0.104	0.006	1.34295e-170	OPC-α	chr12-82232035-82232779
7.12231e-176	3.33312	0.14	0.014	1.41387e-170	OPC-α	chr3-130950582-130951859
8.29392e-176	1.73131	0.332	0.114	1.64645e-170	OPC-α	chr19-60755290-60757115
1.35825e-175	3.69054	0.122	0.01	2.69631e-170	OPC-α	chr12-117196381-117197203
1.39443e-175	2.0517	0.27	0.071	2.76812e-170	OPC-α	chr13-41338792-41340309
1.49388e-175	3.24581	0.142	0.016	2.96555e-170	OPC-α	chr5-96373325-96375028
1.67681e-175	2.55134	0.2	0.036	3.32869e-170	OPC-α	chr13-83523356-83525640
1.70587e-175	1.63066	0.359	0.134	3.38638e-170	OPC-α	chr14-76686215-76689001
2.3947e-175	2.32448	0.22	0.049	4.75378e-170	OPC-α	chr11-53930306-53932579
2.57069e-175	3.386	0.135	0.013	5.10316e-170	OPC-α	chr19-30174115-30175757
3.03498e-175	3.1743	0.147	0.017	6.02484e-170	OPC-α	chr14-19904922-19906095
4.31527e-175	2.74494	0.183	0.028	8.56638e-170	OPC-α	chr2-106866333-106867334
5.001e-175	3.6522	0.123	0.01	9.92763e-170	OPC-α	chr8-47634553-47636327
5.92437e-175	4.08321	0.105	0.006	1.17607e-169	OPC-α	chr5-142761186-142761598
6.21736e-175	2.55573	0.198	0.036	1.23423e-169	OPC-α	chr5-38158167-38160143
7.44789e-175	2.38392	0.217	0.045	1.4785e-169	OPC-α	chr19-36206366-36208719
7.99077e-175	2.85343	0.168	0.025	1.58627e-169	OPC-α	chr9-67830539-67831813
9.09306e-175	4.04122	0.105	0.007	1.80509e-169	OPC-α	chr11-49763241-49764987
9.74104e-175	1.46014	0.404	0.178	1.93372e-169	OPC-α	chr17-29886750-29889592
1.00265e-174	2.249	0.234	0.054	1.99039e-169	OPC-α	chr7-144939580-144940299
1.12002e-174	2.06854	0.269	0.068	2.22338e-169	OPC-α	chr19-25439217-25440445
1.41828e-174	1.81587	0.32	0.098	2.81546e-169	OPC-α	chr4-125489928-125491919
1.71813e-174	3.69191	0.12	0.01	3.41071e-169	OPC-α	chr4-148121168-148121765
1.96343e-174	2.98837	0.164	0.021	3.89766e-169	OPC-α	chr3-101211684-101213454
3.20156e-174	3.54562	0.125	0.011	6.35552e-169	OPC-α	chr11-61658570-61659896
3.33993e-174	3.78233	0.118	0.009	6.63019e-169	OPC-α	chr12-27060871-27062481
3.54912e-174	4.29775	0.1	0.005	7.04546e-169	OPC-α	chr1-62526145-62527066
3.58918e-174	2.55874	0.2	0.035	7.12499e-169	OPC-α	chr17-91092153-91093484
4.2479e-174	2.85502	0.172	0.025	8.43263e-169	OPC-α	chr13-90279124-90280445
4.43271e-174	2.42381	0.212	0.042	8.7995e-169	OPC-α	chr8-125994676-125996815
5.52404e-174	1.95471	0.287	0.079	1.09659e-168	OPC-α	chr6-113889928-113891924
7.07241e-174	3.7822	0.116	0.009	1.40396e-168	OPC-α	chr2-109677059-109678387
8.68113e-174	3.41048	0.133	0.013	1.72332e-168	OPC-α	chr11-28947572-28948778
9.48937e-174	3.36376	0.136	0.014	1.88376e-168	OPC-α	chr7-112427021-112428617
9.79634e-174	3.33968	0.136	0.014	1.9447e-168	OPC-α	chr9-89622073-89623981
1.15698e-173	3.74103	0.119	0.009	2.29676e-168	OPC-α	chr9-32408612-32409968
1.20149e-173	2.86724	0.167	0.024	2.38511e-168	OPC-α	chr5-115203596-115205564
1.85906e-173	2.54951	0.2	0.036	3.69047e-168	OPC-α	chr18-82725134-82726416
2.17721e-173	2.69782	0.182	0.03	4.32205e-168	OPC-α	chr12-79961714-79962289
2.83224e-173	2.38494	0.218	0.044	5.62236e-168	OPC-α	chr16-88111463-88113460
2.93492e-173	4.17006	0.1	0.006	5.8262e-168	OPC-α	chr14-11960195-11961371
5.17372e-173	3.37715	0.136	0.013	1.02705e-167	OPC-α	chr8-17557717-17559058
5.35981e-173	2.8259	0.171	0.025	1.06399e-167	OPC-α	chr11-94957713-94958682
5.96956e-173	3.46826	0.132	0.012	1.18504e-167	OPC-α	chr3-118062968-118064254
7.08969e-173	3.83936	0.113	0.008	1.40739e-167	OPC-α	chr19-34232535-34234331
7.19006e-173	4.26659	0.1	0.005	1.42732e-167	OPC-α	chr12-109608043-109609330
1.0161e-172	1.88159	0.304	0.089	2.01708e-167	OPC-α	chr8-84413971-84416247
1.04171e-172	3.49405	0.134	0.012	2.06793e-167	OPC-α	chr6-144883109-144884651
1.06164e-172	2.39511	0.214	0.044	2.1075e-167	OPC-α	chr8-125053416-125054878
1.11523e-172	2.86813	0.167	0.024	2.21387e-167	OPC-α	chr4-136781565-136782896
1.76845e-172	1.94551	0.289	0.081	3.5106e-167	OPC-α	chr10-60150775-60151879
1.8791e-172	3.17417	0.148	0.017	3.73026e-167	OPC-α	chr5-88929279-88930265
2.43338e-172	2.20151	0.238	0.056	4.83058e-167	OPC-α	chr2-21366844-21369059
2.4651e-172	2.16224	0.251	0.059	4.89355e-167	OPC-α	chr11-20395452-20396846
2.53963e-172	3.10682	0.148	0.018	5.04149e-167	OPC-α	chr7-122404178-122405333
2.92417e-172	2.26208	0.229	0.052	5.80486e-167	OPC-α	chr13-15758602-15760149
3.03141e-172	2.05958	0.265	0.067	6.01775e-167	OPC-α	chr2-80730970-80732296
3.47544e-172	2.77091	0.168	0.027	6.8992e-167	OPC-α	chr8-84712113-84712734
4.28404e-172	3.12365	0.15	0.018	8.50438e-167	OPC-α	chr6-141248940-141250520
6.38255e-172	2.98472	0.159	0.021	1.26702e-166	OPC-α	chr16-89896463-89898503
6.64181e-172	4.22524	0.1	0.006	1.31849e-166	OPC-α	chr8-40436880-40437226
8.35058e-172	2.53622	0.199	0.036	1.6577e-166	OPC-α	chr6-147144635-147145970
1.60939e-171	4.18542	0.1	0.006	3.19484e-166	OPC-α	chr17-67089781-67091311
1.66078e-171	3.8871	0.109	0.008	3.29686e-166	OPC-α	chr3-88238690-88239767
2.37388e-171	3.93112	0.11	0.007	4.71246e-166	OPC-α	chr14-29040063-29041430
2.43749e-171	1.63701	0.356	0.129	4.83874e-166	OPC-α	chr13-34650544-34653666
2.90141e-171	3.45236	0.127	0.012	5.75967e-166	OPC-α	chr19-55176045-55178029
3.61859e-171	1.64899	0.346	0.126	7.18337e-166	OPC-α	chr7-116030907-116034739
3.93133e-171	3.35803	0.133	0.014	7.80421e-166	OPC-α	chr18-81151845-81154224
3.98838e-171	3.90804	0.111	0.007	7.91746e-166	OPC-α	chr19-44881953-44883064
4.5816e-171	1.9654	0.28	0.078	9.09506e-166	OPC-α	chr1-66467453-66468972
4.88383e-171	2.18396	0.242	0.058	9.69504e-166	OPC-α	chr5-64159138-64161038
6.71538e-171	1.80874	0.305	0.099	1.33309e-165	OPC-α	chr4-134429749-134431724
1.09896e-170	3.49149	0.129	0.012	2.18158e-165	OPC-α	chr12-12355910-12356937
1.11524e-170	3.29051	0.139	0.015	2.21389e-165	OPC-α	chr19-25396663-25397326
1.20197e-170	3.19997	0.142	0.016	2.38606e-165	OPC-α	chr12-16643309-16644543
1.29179e-170	2.31696	0.22	0.047	2.56437e-165	OPC-α	chr2-84742353-84744248
1.55442e-170	2.82884	0.172	0.025	3.08573e-165	OPC-α	chr4-131920150-131922156
1.65527e-170	2.32453	0.222	0.047	3.28593e-165	OPC-α	chr14-66634917-66637592
1.74137e-170	2.50744	0.201	0.037	3.45685e-165	OPC-α	chr17-69156090-69157723
1.97592e-170	2.5126	0.199	0.036	3.92247e-165	OPC-α	chr1-177338064-177339329
3.65324e-170	2.34608	0.218	0.046	7.25215e-165	OPC-α	chr7-44970052-44970709
3.97724e-170	3.39307	0.129	0.013	7.89534e-165	OPC-α	chr1-193086547-193087507
5.29938e-170	3.74315	0.115	0.009	1.052e-164	OPC-α	chr11-4099463-4099751
5.58217e-170	2.81627	0.167	0.025	1.10813e-164	OPC-α	chr3-79903131-79904838
7.06668e-170	2.74945	0.174	0.027	1.40283e-164	OPC-α	chr9-64609396-64610053
1.28631e-169	2.64167	0.184	0.031	2.5535e-164	OPC-α	chr14-79199625-79200477
1.31672e-169	2.91857	0.158	0.022	2.61386e-164	OPC-α	chr6-84805721-84806841
1.78604e-169	3.87747	0.11	0.008	3.54553e-164	OPC-α	chr6-56616161-56617818
2.27013e-169	3.01397	0.154	0.02	4.5065e-164	OPC-α	chr12-12495984-12497578
3.05431e-169	1.39898	0.431	0.194	6.06319e-164	OPC-α	chr2-153527628-153530587
5.10568e-169	1.84943	0.303	0.093	1.01354e-163	OPC-α	chr17-31766578-31768168
5.24421e-169	2.85228	0.162	0.024	1.04104e-163	OPC-α	chr12-112664120-112664504
5.35394e-169	3.9613	0.106	0.007	1.06283e-163	OPC-α	chr6-32016668-32018482
5.51066e-169	1.72968	0.334	0.11	1.09394e-163	OPC-α	chr16-95701443-95703102
5.55929e-169	3.61299	0.12	0.01	1.10359e-163	OPC-α	chr9-32671902-32672725
5.97032e-169	2.59185	0.188	0.033	1.18519e-163	OPC-α	chr15-103513522-103515139
7.21213e-169	1.90416	0.292	0.084	1.4317e-163	OPC-α	chr2-179441186-179444147
1.03407e-168	3.49708	0.124	0.011	2.05276e-163	OPC-α	chr9-101861767-101863404
1.15584e-168	3.52858	0.121	0.011	2.29449e-163	OPC-α	chr10-84357585-84358649
1.42665e-168	3.19765	0.141	0.016	2.83209e-163	OPC-α	chr11-98963427-98963838
2.11378e-168	2.62848	0.187	0.031	4.19612e-163	OPC-α	chr1-90997573-90999586
2.24724e-168	2.97938	0.158	0.021	4.46107e-163	OPC-α	chr3-54988857-54990387
2.46264e-168	3.22427	0.14	0.015	4.88866e-163	OPC-α	chr1-156748232-156748975
2.53514e-168	1.82558	0.3	0.095	5.03257e-163	OPC-α	chr2-27885348-27887452
3.37183e-168	3.3437	0.133	0.013	6.69352e-163	OPC-α	chr7-28464387-28465286
3.48485e-168	3.79958	0.112	0.008	6.91789e-163	OPC-α	chr19-5595702-5596262
5.65791e-168	2.78928	0.171	0.026	1.12317e-162	OPC-α	chr5-139930615-139933071
6.31881e-168	3.0377	0.15	0.019	1.25437e-162	OPC-α	chr2-25656054-25657779
6.66153e-168	3.75466	0.115	0.009	1.3224e-162	OPC-α	chr1-120206957-120208071
7.90165e-168	4.10192	0.101	0.006	1.56858e-162	OPC-α	chr2-11391569-11392350
9.04197e-168	2.98858	0.157	0.02	1.79495e-162	OPC-α	chr4-142460177-142461207
9.53935e-168	2.69426	0.178	0.029	1.89369e-162	OPC-α	chr11-66167001-66168745
9.97505e-168	2.23907	0.232	0.052	1.98018e-162	OPC-α	chr10-96479664-96481328
1.14725e-167	3.40619	0.129	0.013	2.27744e-162	OPC-α	chr12-106173543-106175490
1.16724e-167	3.57981	0.12	0.01	2.31713e-162	OPC-α	chr10-59771174-59772249
1.19104e-167	3.08633	0.146	0.018	2.36437e-162	OPC-α	chr4-21688298-21689620
1.78682e-167	2.83608	0.165	0.024	3.54706e-162	OPC-α	chr3-97740978-97742594
2.00262e-167	2.80715	0.169	0.025	3.97546e-162	OPC-α	chr3-144423789-144425798
2.03113e-167	1.48785	0.397	0.162	4.03206e-162	OPC-α	chr9-110244588-110246681
2.13649e-167	3.43456	0.128	0.012	4.2412e-162	OPC-α	chr8-10825344-10826378
2.80246e-167	3.00732	0.155	0.02	5.56325e-162	OPC-α	chr2-179786762-179788111
3.0072e-167	2.09828	0.252	0.063	5.96968e-162	OPC-α	chr5-134671232-134672201
3.19183e-167	3.05905	0.148	0.019	6.3362e-162	OPC-α	chr8-12400732-12402033
3.88863e-167	2.56306	0.187	0.034	7.71944e-162	OPC-α	chr12-112333547-112334657
5.52912e-167	1.91168	0.283	0.083	1.0976e-161	OPC-α	chr9-103442881-103444510
8.81617e-167	3.79338	0.109	0.008	1.75013e-161	OPC-α	chr5-132135369-132136821
1.06536e-166	2.10647	0.249	0.062	2.11488e-161	OPC-α	chr1-152954228-152956569
1.10291e-166	3.4955	0.119	0.012	2.18942e-161	OPC-α	chr7-96717938-96719260
1.10547e-166	4.12145	0.102	0.006	2.19451e-161	OPC-α	chr18-30766373-30767029
1.16335e-166	1.29223	0.444	0.218	2.30941e-161	OPC-α	chr8-92357258-92358275
1.33649e-166	3.50209	0.123	0.011	2.6531e-161	OPC-α	chr5-111119380-111120183
1.41287e-166	2.01427	0.259	0.071	2.80473e-161	OPC-α	chr17-56501979-56502962
1.42954e-166	4.07959	0.1	0.006	2.83782e-161	OPC-α	chr4-143348474-143350710
2.13164e-166	1.81402	0.298	0.095	4.23158e-161	OPC-α	chr18-55121458-55122837
3.14807e-166	3.59407	0.123	0.01	6.24932e-161	OPC-α	chr5-148965449-148966176
3.60647e-166	2.87505	0.164	0.023	7.15931e-161	OPC-α	chr16-7038586-7040162
4.79007e-166	4.01842	0.104	0.006	9.50892e-161	OPC-α	chr18-47941565-47942621
7.61394e-166	2.64392	0.179	0.031	1.51147e-160	OPC-α	chr12-116192781-116194254
9.07147e-166	3.58975	0.118	0.01	1.8008e-160	OPC-α	chr4-123218226-123218955
9.20483e-166	2.4781	0.197	0.037	1.82728e-160	OPC-α	chr15-78709751-78710954
1.19574e-165	2.64128	0.179	0.03	2.37371e-160	OPC-α	chr2-136107571-136109342
1.22216e-165	2.21423	0.232	0.053	2.42615e-160	OPC-α	chr10-94990383-94992515
1.28083e-165	3.66815	0.116	0.009	2.54261e-160	OPC-α	chr17-88628765-88630801
1.40296e-165	1.84442	0.284	0.09	2.78505e-160	OPC-α	chr7-18949616-18951653
1.46035e-165	1.70726	0.325	0.111	2.89898e-160	OPC-α	chr5-146313618-146316402
1.47538e-165	2.67631	0.179	0.029	2.92882e-160	OPC-α	chr2-166261005-166262163
1.64078e-165	1.3	0.454	0.219	3.25716e-160	OPC-α	chr16-4592931-4596311
2.16964e-165	3.27316	0.136	0.014	4.30702e-160	OPC-α	chr17-35051075-35052055
2.34827e-165	3.63465	0.113	0.01	4.66162e-160	OPC-α	chr2-28432393-28433993
2.48103e-165	3.22205	0.138	0.015	4.92516e-160	OPC-α	chr7-79591838-79593109
2.54615e-165	3.9314	0.105	0.007	5.05444e-160	OPC-α	chr13-32614797-32616150
2.84383e-165	2.25813	0.22	0.051	5.64538e-160	OPC-α	chr5-119915638-119917411
3.9763e-165	2.83286	0.166	0.024	7.89348e-160	OPC-α	chr9-15044357-15045968
4.16219e-165	3.61042	0.118	0.01	8.2625e-160	OPC-α	chr4-140108567-140109686
4.58028e-165	2.88656	0.162	0.023	9.09244e-160	OPC-α	chr18-12304826-12306132
9.12327e-165	2.85706	0.162	0.023	1.81109e-159	OPC-α	chr15-66353003-66354800
1.08645e-164	2.68132	0.175	0.029	2.15674e-159	OPC-α	chr11-113971585-113973136
1.77047e-164	2.56645	0.189	0.033	3.51461e-159	OPC-α	chr2-60961877-60963942
1.93879e-164	2.70175	0.172	0.028	3.84875e-159	OPC-α	chr19-6976087-6976341
2.2416e-164	1.99836	0.263	0.072	4.44988e-159	OPC-α	chr15-63670446-63672023
2.84906e-164	3.72771	0.114	0.009	5.65576e-159	OPC-α	chr8-92493231-92493769
3.06644e-164	3.85198	0.109	0.008	6.08728e-159	OPC-α	chr13-15462529-15464963
4.81288e-164	2.65615	0.177	0.029	9.5542e-159	OPC-α	chr7-3389499-3392156
5.34961e-164	3.55216	0.118	0.011	1.06197e-158	OPC-α	chr7-116269315-116270178
5.49056e-164	2.70029	0.172	0.028	1.08995e-158	OPC-α	chr1-165281197-165282909
5.61575e-164	1.69414	0.324	0.114	1.1148e-158	OPC-α	chr7-40898007-40900296
6.69588e-164	3.98673	0.104	0.007	1.32922e-158	OPC-α	chr17-26584437-26585079
6.90881e-164	2.89241	0.156	0.022	1.37149e-158	OPC-α	chr10-83722224-83723459
6.95399e-164	3.41456	0.123	0.012	1.38046e-158	OPC-α	chr13-46417776-46420313
7.49707e-164	3.05784	0.143	0.018	1.48827e-158	OPC-α	chr19-43440066-43441868
9.10673e-164	3.79582	0.111	0.008	1.8078e-158	OPC-α	chr8-122194417-122194705
9.71018e-164	3.64025	0.113	0.01	1.9276e-158	OPC-α	chr19-10289930-10290817
1.07845e-163	2.883	0.162	0.022	2.14087e-158	OPC-α	chr11-83409087-83410369
1.19532e-163	2.48552	0.193	0.037	2.37287e-158	OPC-α	chr18-35358489-35360111
1.7108e-163	3.92038	0.104	0.007	3.39616e-158	OPC-α	chr11-108933734-108934161
1.90559e-163	3.41808	0.125	0.012	3.78284e-158	OPC-α	chr4-127485857-127486771
2.65919e-163	3.40047	0.127	0.012	5.27883e-158	OPC-α	chr1-136228062-136228698
3.31043e-163	1.48047	0.377	0.157	6.57163e-158	OPC-α	chr18-31949724-31950296
4.84672e-163	3.08166	0.142	0.018	9.62136e-158	OPC-α	chr9-89909224-89911120
4.98596e-163	2.18395	0.24	0.055	9.89778e-158	OPC-α	chr1-192854224-192856235
5.3326e-163	1.52044	0.382	0.148	1.05859e-157	OPC-α	chr15-39196613-39199446
5.74428e-163	3.75951	0.112	0.008	1.14031e-157	OPC-α	chr1-166308678-166309635
6.47108e-163	3.89752	0.108	0.007	1.28459e-157	OPC-α	chr10-95239261-95239877
7.29792e-163	3.073	0.147	0.018	1.44873e-157	OPC-α	chr7-137085546-137086632
1.06122e-162	3.6987	0.112	0.009	2.10666e-157	OPC-α	chr4-143298509-143299669
1.17882e-162	3.27953	0.133	0.014	2.34011e-157	OPC-α	chr5-112551504-112552663
1.22059e-162	2.94155	0.154	0.021	2.42303e-157	OPC-α	chr2-169667493-169668345
1.29692e-162	1.77412	0.313	0.1	2.57456e-157	OPC-α	chr12-81970791-81972664
1.31994e-162	3.29655	0.132	0.014	2.62025e-157	OPC-α	chr1-72738856-72740319
1.64671e-162	1.24978	0.462	0.233	3.26893e-157	OPC-α	chr14-51912454-51915259
2.31021e-162	2.65161	0.177	0.029	4.58606e-157	OPC-α	chr8-11094047-11095317
2.58323e-162	1.52454	0.371	0.147	5.12804e-157	OPC-α	chr6-17169641-17172397
3.11528e-162	1.88837	0.281	0.083	6.18424e-157	OPC-α	chr5-142701040-142704043
3.49831e-162	1.63703	0.338	0.122	6.94459e-157	OPC-α	chr15-82920930-82922940
3.51279e-162	2.42343	0.197	0.039	6.97335e-157	OPC-α	chr4-124880841-124882798
3.89921e-162	3.16855	0.135	0.016	7.74044e-157	OPC-α	chr5-140121729-140122483
4.55491e-162	2.66446	0.173	0.029	9.04209e-157	OPC-α	chr1-86017698-86020045
5.62428e-162	1.6826	0.329	0.113	1.11649e-156	OPC-α	chr2-166682479-166683703
5.94335e-162	3.56254	0.115	0.01	1.17983e-156	OPC-α	chr5-108549037-108550186
6.39177e-162	2.10854	0.242	0.06	1.26885e-156	OPC-α	chr17-46628422-46630446
1.11775e-161	2.76495	0.167	0.026	2.21887e-156	OPC-α	chr1-86294155-86295211
1.20539e-161	3.78131	0.107	0.008	2.39285e-156	OPC-α	chr18-62862707-62863870
1.33236e-161	3.68331	0.114	0.009	2.6449e-156	OPC-α	chr1-126670195-126671693
1.39717e-161	3.69814	0.112	0.009	2.77357e-156	OPC-α	chr10-111672423-111673023
1.49465e-161	3.35112	0.127	0.013	2.96708e-156	OPC-α	chr13-72623823-72624441
1.64288e-161	3.93569	0.102	0.007	3.26132e-156	OPC-α	chr10-43722304-43723904
1.92043e-161	2.58068	0.178	0.032	3.81231e-156	OPC-α	chr3-101783850-101784428
3.45937e-161	1.27644	0.442	0.223	6.8673e-156	OPC-α	chr10-127078463-127082284
3.677e-161	1.60512	0.343	0.129	7.29933e-156	OPC-α	chr9-27191250-27193960
4.51654e-161	4.07437	0.1	0.006	8.96593e-156	OPC-α	chr10-118048690-118049732
5.02069e-161	2.83374	0.162	0.024	9.96671e-156	OPC-α	chr11-108973038-108974509
5.03819e-161	3.42145	0.126	0.012	1.00015e-155	OPC-α	chr10-128889075-128889691
5.07975e-161	2.81618	0.162	0.024	1.0084e-155	OPC-α	chr5-111769306-111770971
5.23028e-161	1.97169	0.262	0.073	1.03828e-155	OPC-α	chr15-39734273-39736740
7.26287e-161	2.37467	0.199	0.041	1.44177e-155	OPC-α	chr7-28301239-28302469
8.2465e-161	1.58136	0.35	0.133	1.63704e-155	OPC-α	chr11-61528927-61529593
8.76928e-161	1.97585	0.261	0.072	1.74082e-155	OPC-α	chr13-95890082-95892760
9.56797e-161	2.34352	0.213	0.044	1.89937e-155	OPC-α	chr2-79541979-79542793
9.76878e-161	2.25443	0.224	0.049	1.93923e-155	OPC-α	chr2-127853944-127855247
1.04032e-160	2.38889	0.201	0.041	2.06517e-155	OPC-α	chr2-92987126-92988805
1.19789e-160	3.24914	0.134	0.014	2.37797e-155	OPC-α	chr9-92456738-92458773
1.4563e-160	2.62172	0.175	0.03	2.89095e-155	OPC-α	chr4-54757492-54758704
1.47086e-160	3.64627	0.112	0.009	2.91985e-155	OPC-α	chr1-36830447-36831670
1.64842e-160	2.70721	0.166	0.027	3.27234e-155	OPC-α	chr13-26587042-26588478
1.89683e-160	3.34923	0.124	0.013	3.76545e-155	OPC-α	chr2-92312204-92313388
2.1538e-160	2.25716	0.216	0.048	4.27558e-155	OPC-α	chr4-98108048-98109402
2.53219e-160	1.65926	0.333	0.118	5.02673e-155	OPC-α	chr10-58811507-58814217
2.94794e-160	3.92513	0.102	0.007	5.85204e-155	OPC-α	chr8-12914989-12916023
3.39257e-160	2.44965	0.196	0.037	6.7347e-155	OPC-α	chr10-90576190-90578041
3.5301e-160	2.0777	0.248	0.062	7.00772e-155	OPC-α	chr13-8202155-8204123
4.1562e-160	2.21719	0.225	0.051	8.2506e-155	OPC-α	chr6-124862774-124864225
5.08096e-160	3.34873	0.127	0.013	1.00864e-154	OPC-α	chr15-57862987-57864008
5.08731e-160	3.00569	0.146	0.019	1.0099e-154	OPC-α	chr13-97382834-97383756
5.54396e-160	3.71667	0.11	0.009	1.10055e-154	OPC-α	chr8-10457831-10458712
8.54776e-160	3.87347	0.103	0.007	1.69684e-154	OPC-α	chr17-31450197-31451961
8.99158e-160	3.02036	0.144	0.019	1.78495e-154	OPC-α	chr9-95070898-95072617
9.89984e-160	2.57333	0.179	0.032	1.96525e-154	OPC-α	chr17-73709041-73710718
1.27106e-159	3.80195	0.106	0.008	2.52322e-154	OPC-α	chr11-52764344-52766651
1.43729e-159	3.04358	0.141	0.018	2.85321e-154	OPC-α	chr11-76570135-76571795
1.49378e-159	2.56451	0.182	0.032	2.96535e-154	OPC-α	chr7-112335936-112337211
1.51265e-159	1.38806	0.412	0.181	3.0028e-154	OPC-α	chr15-78913495-78914400
1.56378e-159	2.46269	0.192	0.037	3.1043e-154	OPC-α	chr9-27261247-27262849
1.67033e-159	2.9301	0.153	0.021	3.31583e-154	OPC-α	chr1-187650904-187652690
1.69694e-159	2.43334	0.197	0.039	3.36865e-154	OPC-α	chr7-93061451-93062804
2.14965e-159	2.49922	0.188	0.035	4.26734e-154	OPC-α	chr1-93685189-93686953
2.35923e-159	2.53921	0.183	0.033	4.68338e-154	OPC-α	chr8-32007930-32010175
3.57699e-159	2.22785	0.222	0.05	7.1008e-154	OPC-α	chr14-30351815-30354481
3.73071e-159	2.3158	0.208	0.045	7.40594e-154	OPC-α	chr2-102598713-102600735
4.21215e-159	2.16776	0.23	0.054	8.36166e-154	OPC-α	chr6-114328796-114330486
5.98789e-159	2.01168	0.251	0.068	1.18867e-153	OPC-α	chr12-86644219-86645852
7.33077e-159	2.98185	0.149	0.019	1.45525e-153	OPC-α	chr11-12384520-12385282
1.18576e-158	2.92454	0.146	0.021	2.35389e-153	OPC-α	chr3-98062520-98064343
1.70081e-158	3.38815	0.121	0.012	3.37633e-153	OPC-α	chr14-34331600-34332900
1.96316e-158	2.54182	0.181	0.033	3.89714e-153	OPC-α	chr18-43058126-43060887
2.24746e-158	3.10215	0.139	0.017	4.46151e-153	OPC-α	chr2-169754773-169756098
2.30121e-158	1.93467	0.267	0.076	4.5682e-153	OPC-α	chr18-5818647-5820567
2.90567e-158	2.09803	0.238	0.06	5.76813e-153	OPC-α	chr11-99039596-99041739
4.31738e-158	3.55166	0.115	0.01	8.57055e-153	OPC-α	chr11-117436480-117437241
4.68736e-158	3.78633	0.106	0.008	9.30503e-153	OPC-α	chr15-51774681-51775465
5.62091e-158	2.36827	0.197	0.041	1.11582e-152	OPC-α	chr2-160785689-160786692
5.73645e-158	2.61685	0.175	0.03	1.13876e-152	OPC-α	chr16-78236313-78238747
6.79356e-158	2.83557	0.157	0.023	1.34861e-152	OPC-α	chr11-105566742-105567854
7.08923e-158	3.81776	0.104	0.008	1.4073e-152	OPC-α	chrX-101317280-101318527
8.61155e-158	2.24805	0.216	0.049	1.70951e-152	OPC-α	chr3-45384974-45385374
1.05457e-157	3.26453	0.131	0.014	2.09345e-152	OPC-α	chr17-55445036-55446450
1.13356e-157	3.30245	0.125	0.013	2.25026e-152	OPC-α	chr6-50357702-50358842
1.65501e-157	2.99658	0.145	0.019	3.28541e-152	OPC-α	chr9-45470551-45470935
1.96299e-157	3.89929	0.101	0.007	3.89679e-152	OPC-α	chr7-46543829-46544765
2.38673e-157	2.03679	0.257	0.065	4.73796e-152	OPC-α	chrX-60891617-60894682
3.21282e-157	1.65493	0.32	0.116	6.37786e-152	OPC-α	chr8-94152189-94154933
4.11906e-157	3.6036	0.11	0.009	8.17687e-152	OPC-α	chr4-136716301-136717042
4.48362e-157	3.30373	0.126	0.013	8.90057e-152	OPC-α	chr5-118513500-118515101
5.53417e-157	3.06434	0.142	0.017	1.09861e-151	OPC-α	chr16-5911159-5912457
9.34649e-157	2.37308	0.201	0.041	1.8554e-151	OPC-α	chr7-91261290-91263429
9.64542e-157	2.45689	0.196	0.036	1.91474e-151	OPC-α	chrX-66652112-66653712
1.1558e-156	2.16161	0.228	0.055	2.29441e-151	OPC-α	chr18-80655138-80656859
1.23579e-156	3.06967	0.14	0.017	2.4532e-151	OPC-α	chr12-117199992-117200805
1.42093e-156	3.22674	0.132	0.015	2.82073e-151	OPC-α	chr11-80283090-80284178
2.28071e-156	2.15704	0.232	0.055	4.52751e-151	OPC-α	chr19-34191758-34193393
2.28122e-156	1.45832	0.379	0.16	4.52851e-151	OPC-α	chr11-117016699-117018899
2.68385e-156	2.49477	0.191	0.035	5.32779e-151	OPC-α	chr2-70508296-70509850
2.97815e-156	1.7539	0.306	0.098	5.91202e-151	OPC-α	chr4-133659490-133661160
3.50165e-156	1.41215	0.395	0.171	6.95123e-151	OPC-α	chr19-5740506-5742655
4.73279e-156	2.32319	0.209	0.044	9.3952e-151	OPC-α	chr11-117515376-117517046
6.05838e-156	3.16962	0.134	0.015	1.20267e-150	OPC-α	chr9-92373849-92375716
6.95049e-156	3.39072	0.12	0.012	1.37976e-150	OPC-α	chr4-63458996-63459845
7.00044e-156	2.6636	0.168	0.028	1.38968e-150	OPC-α	chr9-56089584-56090775
7.64791e-156	1.84899	0.281	0.085	1.51821e-150	OPC-α	chr6-21213360-21215917
1.35807e-155	1.92595	0.272	0.075	2.69595e-150	OPC-α	chr16-26104359-26106869
1.47362e-155	2.178	0.222	0.053	2.92533e-150	OPC-α	chr8-48151733-48154331
1.99627e-155	1.76226	0.298	0.096	3.96285e-150	OPC-α	chr12-65412717-65414776
2.3712e-155	3.83599	0.101	0.007	4.70714e-150	OPC-α	chr8-92459973-92461045
2.62111e-155	1.79556	0.291	0.09	5.20324e-150	OPC-α	chr6-124463364-124465854
2.66484e-155	3.0596	0.138	0.017	5.29004e-150	OPC-α	chrX-101993344-101994536
2.84028e-155	2.28661	0.207	0.045	5.63833e-150	OPC-α	chr7-113058697-113059899
4.387e-155	2.23776	0.215	0.048	8.70876e-150	OPC-α	chr1-156179195-156180555
5.00518e-155	3.12901	0.134	0.016	9.93594e-150	OPC-α	chr6-113965410-113966718
9.4863e-155	3.6559	0.106	0.009	1.88315e-149	OPC-α	chr11-105030548-105031751
9.80537e-155	3.3295	0.122	0.013	1.94649e-149	OPC-α	chr8-78435188-78438513
9.8838e-155	3.35408	0.121	0.012	1.96206e-149	OPC-α	chr9-56871260-56871497
1.03723e-154	2.33411	0.199	0.042	2.05904e-149	OPC-α	chr6-17213948-17215591
1.22584e-154	2.35557	0.196	0.041	2.43346e-149	OPC-α	chr14-21968315-21969885
1.84508e-154	1.40245	0.4	0.173	3.66273e-149	OPC-α	chr11-107468627-107471001
2.11235e-154	2.64991	0.162	0.028	4.19329e-149	OPC-α	chr11-62191908-62192604
2.2799e-154	2.24711	0.21	0.047	4.52589e-149	OPC-α	chr9-29961284-29963454
2.38563e-154	2.40155	0.193	0.038	4.73579e-149	OPC-α	chr12-89811210-89813570
3.55109e-154	1.95409	0.255	0.073	7.04938e-149	OPC-α	chr2-104366699-104368714
[truncated: 75,446 more rows]

## Sheet: DGA_subOLG
Marker genes/promoters differentially accessible in each subOLG population
p_val	avg_log2FC	pct.1	pct.2	p_val_adj	cluster	gene/promoter
0	4.25818	0.764	0.126	0	OPC-α	Cacng4
0	3.86939	0.649	0.112	0	OPC-α	Gm3764
0	3.68452	0.615	0.094	0	OPC-α	Runx1t1
0	3.71894	0.63	0.112	0	OPC-α	Myt1
0	3.17214	0.693	0.181	0	OPC-α	Rtn1
0	3.06316	0.737	0.226	0	OPC-α	1810041L15Rik
0	3.26832	0.663	0.154	0	OPC-α	Brinp1
0	3.19115	0.662	0.158	0	OPC-α	Fam110b
0	3.89562	0.59	0.087	0	OPC-α	Fli1
0	2.92389	0.822	0.334	0	OPC-α	Igsf21
0	3.18155	0.654	0.167	0	OPC-α	Ntrk3
0	3.07392	0.67	0.194	0	OPC-α	Gm26883
0	3.9169	0.537	0.064	0	OPC-α	Pou3f2
0	3.63383	0.558	0.089	0	OPC-α	Ildr2
0	2.95056	0.742	0.273	0	OPC-α	Tshz2
0	3.06799	0.627	0.159	0	OPC-α	Plce1
0	4.72398	0.482	0.034	0	OPC-α	Neu4
0	2.93656	0.587	0.14	0	OPC-α	Lrrc7
0	3.00224	0.595	0.148	0	OPC-α	Cpne8
0	2.85107	0.646	0.201	0	OPC-α	Pde7b
0	2.72974	0.615	0.17	0	OPC-α	Rgs7
0	3.01741	0.567	0.123	0	OPC-α	Kcnk10
0	3.04874	0.85	0.408	0	OPC-α	Chst11
0	2.88828	0.707	0.266	0	OPC-α	Pdgfra
0	3.66026	0.522	0.082	0	OPC-α	Ppapdc1a
0	2.88603	0.618	0.179	0	OPC-α	Slc4a4
0	2.96319	0.607	0.168	0	OPC-α	Mertk
0	3.26082	0.546	0.111	0	OPC-α	Nell2
0	3.21439	0.522	0.09	0	OPC-α	Irx2
0	3.71506	0.504	0.072	0	OPC-α	Rnf165
0	3.5436	0.504	0.077	0	OPC-α	Tunar
0	2.84354	0.612	0.186	0	OPC-α	Rap1gap2
0	2.85377	0.632	0.208	0	OPC-α	Jakmip1
0	3.19849	0.54	0.117	0	OPC-α	Lgr5
0	3.21871	0.536	0.114	0	OPC-α	Fbn1
0	3.48599	0.502	0.081	0	OPC-α	Boc
0	2.89969	0.58	0.159	0	OPC-α	Ppp1r14c
0	3.46284	0.507	0.087	0	OPC-α	Prrx1
0	2.72957	0.622	0.203	0	OPC-α	Bmp7
0	3.95763	0.471	0.053	0	OPC-α	Vwc2
0	2.96575	0.559	0.142	0	OPC-α	Gsg1l
0	2.89275	0.649	0.233	0	OPC-α	Ror2
0	3.04992	0.543	0.128	0	OPC-α	Ptprz1
0	2.61152	0.661	0.246	0	OPC-α	Pid1
0	3.46672	0.5	0.086	0	OPC-α	Kcnk3
0	2.68372	0.595	0.185	0	OPC-α	3632451O06Rik
0	3.32778	0.511	0.102	0	OPC-α	Rimbp2
0	2.4363	0.642	0.233	0	OPC-α	Nebl
0	2.80286	0.546	0.138	0	OPC-α	Kcnh8
0	2.60556	0.772	0.365	0	OPC-α	Ntrk2
0	3.0277	0.525	0.118	0	OPC-α	5930403N24Rik
0	3.44301	0.478	0.073	0	OPC-α	Sox11
0	2.56321	0.739	0.336	0	OPC-α	Ntn1
0	2.60965	0.583	0.18	0	OPC-α	Ano6
0	2.68008	0.567	0.165	0	OPC-α	Fads2
0	3.25637	0.514	0.113	0	OPC-α	Gad1
0	2.6423	0.612	0.212	0	OPC-α	Reep1
0	2.48396	0.638	0.238	0	OPC-α	Spsb4
0	2.42561	0.647	0.247	0	OPC-α	Arpp21
0	2.94599	0.544	0.145	0	OPC-α	Cap2
0	4.14618	0.437	0.038	0	OPC-α	Dbx2
0	2.57894	0.694	0.295	0	OPC-α	Pitpnc1
0	3.90636	0.457	0.059	0	OPC-α	Pax3
0	2.92021	0.531	0.134	0	OPC-α	Mpped1
0	2.47815	0.599	0.202	0	OPC-α	Utrn
0	2.72238	0.545	0.149	0	OPC-α	Fstl4
0	2.4953	0.625	0.229	0	OPC-α	Trim9
0	2.41632	0.709	0.313	0	OPC-α	Cdh4
0	2.6736	0.599	0.204	0	OPC-α	Elfn1
0	3.01776	0.5	0.107	0	OPC-α	Shisa6
0	3.34074	0.48	0.088	0	OPC-α	D030068K23Rik
0	2.6457	0.577	0.186	0	OPC-α	Ebf1
0	2.47292	0.592	0.201	0	OPC-α	Ube2ql1
0	2.24118	0.68	0.29	0	OPC-α	9530026P05Rik
0	2.98741	0.499	0.109	0	OPC-α	Gas1
0	2.28592	0.771	0.381	0	OPC-α	Zfp423
0	3.17614	0.49	0.1	0	OPC-α	Stambpl1
0	2.51092	0.653	0.264	0	OPC-α	Atp2b2
0	2.88325	0.521	0.133	0	OPC-α	Rgs7bp
0	2.75217	0.514	0.127	0	OPC-α	Vstm2a
0	3.03275	0.496	0.109	0	OPC-α	Cacnb2
0	2.46448	0.693	0.306	0	OPC-α	Camk2b
0	4.18164	0.425	0.039	0	OPC-α	Tmem132e
0	4.06857	0.429	0.043	0	OPC-α	Hoxb3
0	3.34806	0.469	0.083	0	OPC-α	Sparcl1
0	2.41901	0.676	0.291	0	OPC-α	Gm10530
0	2.88894	0.527	0.142	0	OPC-α	Shisa9
0	2.58273	0.563	0.178	0	OPC-α	Serpine2
0	2.43075	0.593	0.21	0	OPC-α	Eps8
0	2.47776	0.601	0.218	0	OPC-α	Sh3rf3
0	2.9892	0.5	0.117	0	OPC-α	Adcy8
0	2.33601	0.686	0.304	0	OPC-α	Ephb3
0	3.36829	0.462	0.08	0	OPC-α	Gm21798
0	2.68552	0.521	0.141	0	OPC-α	Gabrb3
0	3.24125	0.492	0.112	0	OPC-α	Gmpr
0	2.47058	0.746	0.367	0	OPC-α	Spon1
0	2.76011	0.524	0.145	0	OPC-α	Lrfn2
0	2.68964	0.535	0.156	0	OPC-α	Mcc
0	2.51387	0.555	0.177	0	OPC-α	Elavl4
0	2.50892	0.597	0.219	0	OPC-α	5730559C18Rik
0	2.4322	0.723	0.346	0	OPC-α	Kcnd3
0	2.41649	0.576	0.2	0	OPC-α	Myo3b
0	2.66267	0.578	0.202	0	OPC-α	Slc1a2
0	3.1802	0.454	0.082	0	OPC-α	Col11a1
0	2.50817	0.568	0.197	0	OPC-α	Arhgef26
0	2.30737	0.65	0.28	0	OPC-α	Sdc3
0	3.3068	0.448	0.078	0	OPC-α	Unc13c
0	2.29164	0.611	0.241	0	OPC-α	Kif26b
0	2.43558	0.56	0.191	0	OPC-α	Me3
0	2.98276	0.473	0.105	0	OPC-α	Btbd17
0	2.35111	0.533	0.165	0	OPC-α	Fbxl7
0	2.59841	0.515	0.148	0	OPC-α	Sulf1
0	3.13311	0.467	0.101	0	OPC-α	Tspan11
0	3.77058	0.424	0.058	0	OPC-α	Kcnq2
0	2.9237	0.488	0.122	0	OPC-α	Adra1a
0	2.49756	0.562	0.197	0	OPC-α	Hrk
0	4.80087	0.385	0.02	0	OPC-α	Gm11650
0	2.93044	0.472	0.107	0	OPC-α	1500017E21Rik
0	2.32249	0.676	0.312	0	OPC-α	Ampd3
0	2.44634	0.569	0.205	0	OPC-α	Cit
0	2.58561	0.522	0.159	0	OPC-α	Rnf180
0	2.18712	0.703	0.341	0	OPC-α	AI854517
0	2.18877	0.659	0.298	0	OPC-α	Nol4
0	2.4665	0.552	0.191	0	OPC-α	Prkd1
0	2.37042	0.59	0.229	0	OPC-α	Kcnn2
0	2.76917	0.504	0.147	0	OPC-α	Shank3
0	3.06426	0.436	0.08	0	OPC-α	Syt6
0	5.15097	0.372	0.016	0	OPC-α	Ascl1
0	3.97615	0.398	0.043	0	OPC-α	Meox1
0	3.03477	0.451	0.096	0	OPC-α	Susd5
0	2.7391	0.485	0.13	0	OPC-α	Lrrn2
0	2.58623	0.499	0.144	0	OPC-α	Kcnk2
0	3.38093	0.421	0.067	0	OPC-α	Rnf182
0	3.17204	0.433	0.079	0	OPC-α	Gm26703
0	2.68887	0.503	0.149	0	OPC-α	Neurl1a
0	2.65183	0.47	0.117	0	OPC-α	Neto1
0	2.12467	0.716	0.363	0	OPC-α	Nrcam
0	3.62944	0.408	0.056	0	OPC-α	Igfbp3
0	3.53764	0.41	0.058	0	OPC-α	Gabrb2
0	2.55487	0.503	0.151	0	OPC-α	Grin2b
0	2.41771	0.53	0.179	0	OPC-α	Gng2
0	2.1469	0.63	0.279	0	OPC-α	Ptpn14
0	2.39815	0.524	0.177	0	OPC-α	Arhgap10
0	2.16007	0.667	0.32	0	OPC-α	Nfatc1
0	2.18145	0.694	0.347	0	OPC-α	Bcl11b
0	3.67057	0.393	0.047	0	OPC-α	Irx1
0	4.21174	0.386	0.04	0	OPC-α	Sox1
0	2.90216	0.447	0.101	0	OPC-α	C1ql1
0	2.29357	0.625	0.281	0	OPC-α	Frmpd1
0	2.85875	0.45	0.108	0	OPC-α	Mybpc1
0	2.34971	0.515	0.173	0	OPC-α	Slc7a5
0	4.4878	0.365	0.024	0	OPC-α	Gm29465
0	2.07304	0.635	0.295	0	OPC-α	Nxph1
0	2.05717	0.636	0.296	0	OPC-α	Pde8b
0	2.16855	0.633	0.293	0	OPC-α	Lrp5
0	2.9701	0.431	0.091	0	OPC-α	Adcy2
0	2.10653	0.7	0.36	0	OPC-α	Sez6l
0	4.09877	0.372	0.032	0	OPC-α	A930009A15Rik
0	2.00876	0.68	0.341	0	OPC-α	Ppp2r2b
0	3.80965	0.38	0.043	0	OPC-α	1600002D24Rik
0	1.94275	0.658	0.321	0	OPC-α	Slit1
0	2.53056	0.476	0.14	0	OPC-α	Adcyap1r1
0	2.12428	0.734	0.398	0	OPC-α	Pitpnm2
0	2.93307	0.433	0.099	0	OPC-α	Wnt7a
0	2.15535	0.581	0.247	0	OPC-α	Slc1a1
0	3.3897	0.39	0.057	0	OPC-α	Adcy1
0	3.96067	0.37	0.037	0	OPC-α	Siah3
0	2.08743	0.642	0.31	0	OPC-α	Gabbr2
0	2.03019	0.56	0.229	0	OPC-α	Basp1
0	2.32941	0.529	0.198	0	OPC-α	Asic4
0	3.10516	0.418	0.087	0	OPC-α	Lama1
0	2.53257	0.469	0.139	0	OPC-α	Adamts3
0	2.45129	0.479	0.149	0	OPC-α	Jph3
0	2.06374	0.755	0.426	0	OPC-α	Ets1
0	3.67061	0.377	0.048	0	OPC-α	Nat8l
0	2.36256	0.486	0.157	0	OPC-α	Trabd2b
0	2.09122	0.609	0.28	0	OPC-α	Mcf2l
0	2.62672	0.469	0.14	0	OPC-α	Speg
0	2.11207	0.546	0.218	0	OPC-α	Ptgfrn
0	2.87634	0.427	0.099	0	OPC-α	Dab2
0	2.5204	0.476	0.148	0	OPC-α	Efcab6
0	2.61933	0.452	0.125	0	OPC-α	Tril
0	2.36402	0.525	0.199	0	OPC-α	Chst15
0	2.58219	0.453	0.127	0	OPC-α	Irx3
0	2.34873	0.499	0.173	0	OPC-α	Gm29595
0	2.50922	0.476	0.15	0	OPC-α	Rab3c
0	2.0891	0.551	0.226	0	OPC-α	Khdrbs2
0	2.92318	0.403	0.078	0	OPC-α	Plod2
0	3.11547	0.391	0.068	0	OPC-α	Cntn6
0	2.25685	0.511	0.189	0	OPC-α	Slc2a9
0	2.25939	0.489	0.168	0	OPC-α	Stk32a
0	2.09703	0.506	0.186	0	OPC-α	Vav3
0	2.56115	0.447	0.127	0	OPC-α	Gm9934
0	2.20685	0.483	0.165	0	OPC-α	Dok5
0	2.02994	0.589	0.271	0	OPC-α	Ralgps2
0	1.74156	0.76	0.443	0	OPC-α	Kank1
0	2.00042	0.715	0.398	0	OPC-α	Celf4
0	1.98011	0.552	0.236	0	OPC-α	Chl1
0	2.04547	0.554	0.238	0	OPC-α	Lmcd1
0	2.0597	0.604	0.288	0	OPC-α	Trim67
0	2.03128	0.645	0.329	0	OPC-α	Fam49a
0	2.80921	0.415	0.099	0	OPC-α	Plcd1
0	2.75669	0.405	0.09	0	OPC-α	Dok6
0	3.29329	0.381	0.066	0	OPC-α	Sox21
0	3.4162	0.361	0.046	0	OPC-α	1700113H08Rik
0	2.02011	0.593	0.278	0	OPC-α	Zbtb7c
0	2.06045	0.538	0.224	0	OPC-α	Il17d
0	2.15188	0.544	0.23	0	OPC-α	Atp1a2
0	3.66167	0.356	0.042	0	OPC-α	Nefm
0	2.82706	0.4	0.088	0	OPC-α	Gm17482
0	2.00976	0.56	0.248	0	OPC-α	Cacna1e
0	2.29547	0.47	0.158	0	OPC-α	Suclg2
0	2.04645	0.717	0.405	0	OPC-α	Ankrd6
0	2.11055	0.537	0.226	0	OPC-α	Osbpl3
0	3.40431	0.357	0.046	0	OPC-α	Tmem176b
0	2.27285	0.482	0.171	0	OPC-α	PCDHA9.4
0	1.97329	0.572	0.261	0	OPC-α	Susd4
0	2.04798	0.531	0.221	0	OPC-α	Bmper
0	2.45354	0.446	0.136	0	OPC-α	Irx3os
0	2.0775	0.568	0.258	0	OPC-α	Adamts9
0	2.17112	0.5	0.191	0	OPC-α	PCDHA9.3
0	2.22066	0.48	0.171	0	OPC-α	Epha5
0	3.57853	0.358	0.05	0	OPC-α	Map3k7cl
0	2.36443	0.465	0.158	0	OPC-α	Bcan
0	2.30116	0.511	0.204	0	OPC-α	Pstpip1
0	2.10755	0.522	0.215	0	OPC-α	Prr5
0	2.10618	0.511	0.204	0	OPC-α	PCDHA9.2
0	1.99256	0.645	0.338	0	OPC-α	Dpysl3
0	2.07213	0.57	0.263	0	OPC-α	Gap43
0	1.84579	0.691	0.384	0	OPC-α	Ptpro
0	2.01349	0.631	0.326	0	OPC-α	Syn2
0	1.95193	0.596	0.291	0	OPC-α	Lppr1
0	2.81756	0.412	0.107	0	OPC-α	Tecta
0	2.01394	0.533	0.229	0	OPC-α	Prkg2
0	2.86356	0.382	0.078	0	OPC-α	Lama4
0	2.62998	0.415	0.111	0	OPC-α	Vsnl1
0	2.80448	0.397	0.094	0	OPC-α	Gabrb1
0	2.17257	0.478	0.175	0	OPC-α	Unc5a
0	2.12001	0.517	0.215	0	OPC-α	Adamts12
0	2.16885	0.493	0.191	0	OPC-α	3110035E14Rik
0	2.16432	0.466	0.165	0	OPC-α	Kirrel
0	2.0352	0.517	0.216	0	OPC-α	Pcdha10
0	2.00127	0.615	0.314	0	OPC-α	Btbd11
0	1.99866	0.54	0.24	0	OPC-α	Cspg5
0	2.68666	0.407	0.107	0	OPC-α	Grid2ip
0	2.13226	0.482	0.182	0	OPC-α	Fam124a
0	3.77331	0.34	0.041	0	OPC-α	Ina
0	3.07361	0.37	0.071	0	OPC-α	Rbm47
0	3.28277	0.352	0.054	0	OPC-α	Cmklr1
0	2.1507	0.47	0.172	0	OPC-α	Samd12
0	2.74116	0.39	0.093	0	OPC-α	Gm26871
0	2.68596	0.386	0.089	0	OPC-α	Ano3
0	3.73741	0.334	0.037	0	OPC-α	Adrb1
0	2.6116	0.421	0.124	0	OPC-α	Slc12a5
0	2.7128	0.371	0.076	0	OPC-α	Atp10a
0	3.44833	0.349	0.054	0	OPC-α	Gm4675
0	3.64837	0.332	0.038	0	OPC-α	Gm15326
0	2.17844	0.475	0.181	0	OPC-α	Lmo1
0	2.16777	0.842	0.548	0	OPC-α	Itga9
0	1.90557	0.639	0.346	0	OPC-α	Pax5
0	2.20153	0.482	0.189	0	OPC-α	Ankrd33b
0	3.29362	0.351	0.058	0	OPC-α	Pde1b
0	2.14596	0.48	0.189	0	OPC-α	Frem1
0	2.68161	0.393	0.103	0	OPC-α	Kcnc1
0	2.17666	0.459	0.169	0	OPC-α	Ntn4
0	2.23747	0.466	0.177	0	OPC-α	Has2os
0	2.60772	0.397	0.108	0	OPC-α	2810459M11Rik
0	3.09498	0.35	0.061	0	OPC-α	Flrt2
0	2.54121	0.41	0.122	0	OPC-α	Adora2b
0	4.08747	0.318	0.031	0	OPC-α	Slc22a20
0	2.29794	0.436	0.151	0	OPC-α	Spock2
0	1.97948	0.44	0.155	0	OPC-α	Gpm6a
0	3.16693	0.347	0.062	0	OPC-α	Inhba
0	2.87486	0.354	0.069	0	OPC-α	Pax7
0	4.06358	0.313	0.028	0	OPC-α	Scara3
0	2.84385	0.37	0.086	0	OPC-α	F3
0	2.5307	0.393	0.109	0	OPC-α	Cxadr
0	2.47958	0.396	0.112	0	OPC-α	A930011O12Rik
0	2.95341	0.358	0.074	0	OPC-α	Slc14a1
0	4.24575	0.31	0.027	0	OPC-α	Lipg
0	2.2572	0.405	0.123	0	OPC-α	2310014F06Rik
0	3.01644	0.342	0.06	0	OPC-α	Gm13481
0	3.70124	0.32	0.039	0	OPC-α	Gm2018
0	2.44269	0.393	0.112	0	OPC-α	PCDHA9.5
0	2.46693	0.42	0.14	0	OPC-α	Fxyd6
0	4.23346	0.303	0.024	0	OPC-α	Mir124-2hg
0	1.90987	0.783	0.505	0	OPC-α	Sema5b
0	4.09855	0.305	0.027	0	OPC-α	Gm9913
0	4.82908	0.292	0.014	0	OPC-α	3110039M20Rik
0	3.28952	0.328	0.051	0	OPC-α	Ndst3
0	3.27376	0.319	0.042	0	OPC-α	Tmem176a
0	2.67936	0.378	0.101	0	OPC-α	9330179D12Rik
0	2.50709	0.387	0.11	0	OPC-α	Lmo3
0	2.28663	0.415	0.138	0	OPC-α	Gm20488
0	2.52005	0.384	0.108	0	OPC-α	Has2
0	3.17238	0.338	0.064	0	OPC-α	1700006J14Rik
0	2.22028	0.417	0.143	0	OPC-α	Sall3
0	3.61369	0.312	0.038	0	OPC-α	Plekhs1
0	2.2921	0.416	0.143	0	OPC-α	Iqcj
0	2.89721	0.336	0.063	0	OPC-α	Slc9a7
0	2.55847	0.375	0.102	0	OPC-α	Hapln1
0	2.94798	0.334	0.061	0	OPC-α	Dyrk2
0	3.74922	0.307	0.035	0	OPC-α	Gm15984
0	5.83695	0.279	0.007	0	OPC-α	Sstr1
0	4.54144	0.288	0.016	0	OPC-α	Gm2824
0	2.22145	0.4	0.129	0	OPC-α	Gucy1a2
0	4.43405	0.29	0.019	0	OPC-α	Sertm1
0	2.58536	0.369	0.099	0	OPC-α	Cacng8
0	2.6146	0.338	0.068	0	OPC-α	Slitrk1
0	2.81486	0.349	0.079	0	OPC-α	Gm5468
0	2.166	0.402	0.133	0	OPC-α	Bnc2
0	2.4371	0.387	0.118	0	OPC-α	Cd276
0	3.56069	0.305	0.038	0	OPC-α	Fam174b
0	2.34148	0.384	0.117	0	OPC-α	Neurl1b
0	3.55782	0.301	0.036	0	OPC-α	Gsx1
0	3.38447	0.308	0.043	0	OPC-α	Vstm4
0	4.60771	0.278	0.015	0	OPC-α	Chst7
0	2.8674	0.338	0.075	0	OPC-α	Col6a6
0	2.38269	0.363	0.101	0	OPC-α	Erg
0	2.50829	0.358	0.096	0	OPC-α	P4ha3
0	3.66005	0.302	0.04	0	OPC-α	Chrnb4
0	2.63332	0.338	0.077	0	OPC-α	Col24a1
0	2.64934	0.352	0.091	0	OPC-α	Fndc1
0	3.40124	0.304	0.044	0	OPC-α	6030419C18Rik
0	2.43826	0.375	0.115	0	OPC-α	Kcnk1
0	2.62919	0.362	0.102	0	OPC-α	Scrt1
0	2.96487	0.323	0.063	0	OPC-α	Atp1b1
0	2.70238	0.323	0.064	0	OPC-α	Slitrk2
0	2.45503	0.38	0.121	0	OPC-α	Ccl1
0	3.57227	0.297	0.038	0	OPC-α	Irx6
0	4.06894	0.285	0.026	0	OPC-α	Gm28713
0	2.70861	0.344	0.085	0	OPC-α	Hoxc9
0	3.65597	0.296	0.038	0	OPC-α	Diras2
0	3.45992	0.301	0.043	0	OPC-α	Cdo1
0	3.12071	0.313	0.055	0	OPC-α	Prr16
0	2.66887	0.347	0.091	0	OPC-α	Tmem63c
0	3.04404	0.309	0.054	0	OPC-α	Prmt8
0	3.10468	0.302	0.047	0	OPC-α	Nrg1
0	3.68883	0.285	0.031	0	OPC-α	Gm9885
0	2.49457	0.358	0.104	0	OPC-α	Gfap
0	2.25314	0.367	0.113	0	OPC-α	Neu2
0	1.69365	0.755	0.502	0	OPC-α	Kcnip3
0	2.47635	0.342	0.089	0	OPC-α	Prex2
0	5.08102	0.263	0.011	0	OPC-α	Gm12114
0	2.44442	0.363	0.111	0	OPC-α	Pla2g5
0	2.76854	0.318	0.066	0	OPC-α	Rcn1
0	2.75115	0.329	0.077	0	OPC-α	Chgb
0	2.93757	0.307	0.056	0	OPC-α	Gm12296
0	3.54994	0.289	0.038	0	OPC-α	Hoxb6
0	2.34668	0.362	0.111	0	OPC-α	Eln
0	3.60046	0.283	0.032	0	OPC-α	Eef1a2
0	2.11604	0.901	0.65	0	OPC-α	Trio
0	2.91826	0.311	0.06	0	OPC-α	Pced1b
0	1.44278	0.802	0.552	0	OPC-α	Sdk2
0	3.6204	0.279	0.029	0	OPC-α	Ednrb
0	3.61638	0.284	0.035	0	OPC-α	Gm26752
0	2.24295	0.35	0.102	0	OPC-α	Lrp3
0	2.9055	0.319	0.071	0	OPC-α	Maf
0	4.09555	0.269	0.022	0	OPC-α	2310026I22Rik
0	2.87369	0.31	0.064	0	OPC-α	Mamdc2
0	3.14968	0.287	0.043	0	OPC-α	Ephb6
0	4.20934	0.262	0.019	0	OPC-α	Tac1
0	2.74263	0.31	0.067	0	OPC-α	Gli3
0	3.34101	0.284	0.041	0	OPC-α	1700054K19Rik
0	2.42519	0.319	0.077	0	OPC-α	Pax2
0	2.44536	0.332	0.091	0	OPC-α	Cdkn2a
0	2.96798	0.294	0.053	0	OPC-α	Sfxn1
0	2.62294	0.319	0.078	0	OPC-α	Mmp14
0	1.79237	0.785	0.545	0	OPC-α	Pknox2
0	2.80235	0.295	0.056	0	OPC-α	Antxr2
0	2.38807	0.329	0.091	0	OPC-α	Camk4
0	2.34662	0.322	0.084	0	OPC-α	Veph1
0	3.25916	0.273	0.037	0	OPC-α	Prss23
0	4.16023	0.254	0.018	0	OPC-α	Hoxb2
0	2.97054	0.285	0.05	0	OPC-α	Slc7a2
0	3.39603	0.269	0.035	0	OPC-α	Cyr61
0	2.66802	0.299	0.065	0	OPC-α	Kcnt2
0	3.47852	0.269	0.036	0	OPC-α	1700023F06Rik
0	3.49856	0.269	0.036	0	OPC-α	Adamts10
0	3.16759	0.282	0.049	0	OPC-α	Pitx2
0	2.7964	0.3	0.067	0	OPC-α	Hoxa9
0	2.58972	0.299	0.067	0	OPC-α	Ankfn1
0	3.18913	0.277	0.046	0	OPC-α	Glp1r
0	2.89106	0.283	0.052	0	OPC-α	Adamts5
0	4.32037	0.247	0.018	0	OPC-α	Nog
0	3.48124	0.259	0.03	0	OPC-α	Pcdh20
0	3.05733	0.285	0.056	0	OPC-α	Slc16a14
0	3.23575	0.264	0.036	0	OPC-α	Clip4
0	2.81432	0.294	0.066	0	OPC-α	Cecr6
0	2.80329	0.297	0.069	0	OPC-α	Lyn
0	3.58655	0.254	0.027	0	OPC-α	Timp4
0	3.78469	0.253	0.026	0	OPC-α	Zfp648
0	2.61932	0.284	0.058	0	OPC-α	Dock11
0	2.62595	0.303	0.077	0	OPC-α	4930469K13Rik
0	2.93358	0.288	0.062	0	OPC-α	C2cd4b
0	2.79469	0.288	0.062	0	OPC-α	2025-03-04
0	3.55987	0.259	0.034	0	OPC-α	Angptl1
0	2.19904	0.891	0.666	0	OPC-α	Xylt1
0	2.80783	0.282	0.057	0	OPC-α	Rasl10b
0	2.41848	0.309	0.084	0	OPC-α	Hao1
0	2.76359	0.284	0.059	0	OPC-α	Trpm6
0	3.18436	0.27	0.047	0	OPC-α	2025-03-11
0	3.42175	0.257	0.035	0	OPC-α	Cd24a
0	1.67494	0.782	0.56	0	OPC-α	Myo10
0	4.24092	0.238	0.017	0	OPC-α	P2ry1
0	2.63182	0.285	0.064	0	OPC-α	Sult4a1
0	2.95518	0.273	0.053	0	OPC-α	Ptprc
0	3.02375	0.269	0.05	0	OPC-α	Fam217b
0	2.73283	0.27	0.052	0	OPC-α	Zic4
0	3.93169	0.24	0.022	0	OPC-α	Tmem100
0	4.20041	0.24	0.022	0	OPC-α	Sun5
0	2.3236	0.293	0.075	0	OPC-α	Tspan13
0	2.6822	0.28	0.063	0	OPC-α	Tmem151b
0	2.60894	0.281	0.064	0	OPC-α	Gm10645
0	1.56297	0.766	0.55	0	OPC-α	Zfp521
0	3.0933	0.259	0.044	0	OPC-α	Chst10
0	2.707	0.27	0.056	0	OPC-α	Kcnk12
0	2.67652	0.279	0.066	0	OPC-α	Atp1a3
0	3.48191	0.239	0.027	0	OPC-α	Hoxb4
0	4.26269	0.227	0.016	0	OPC-α	Fam43b
0	2.79269	0.269	0.058	0	OPC-α	Fam69b
0	2.71692	0.272	0.061	0	OPC-α	Dnah5
0	2.4669	0.278	0.068	0	OPC-α	Sertad4
0	2.91599	0.258	0.049	0	OPC-α	Cplx2
0	4.25488	0.224	0.016	0	OPC-α	AB041806
0	2.92064	0.256	0.048	0	OPC-α	Ppp1r3d
0	3.12079	0.249	0.042	0	OPC-α	Gp1bb
0	2.5856	0.269	0.063	0	OPC-α	Celf3
0	3.57814	0.231	0.026	0	OPC-α	Gm15083
0	2.7871	0.252	0.047	0	OPC-α	Lin7a
0	1.73177	0.843	0.642	0	OPC-α	Megf11
0	1.92053	0.875	0.674	0	OPC-α	Tnr
0	3.02171	0.239	0.042	0	OPC-α	Riiad1
0	3.19727	0.237	0.04	0	OPC-α	Sprn
0	2.48581	0.251	0.055	0	OPC-α	Iglon5
0	3.39834	0.226	0.03	0	OPC-α	Emb
0	3.03987	0.238	0.042	0	OPC-α	C2cd4d
0	2.8827	0.236	0.04	0	OPC-α	Syndig1
0	3.38552	0.227	0.032	0	OPC-α	6330403K07Rik
0	4.10449	0.21	0.015	0	OPC-α	Tnfrsf11b
0	3.67366	0.218	0.024	0	OPC-α	Gm17501
0	2.82847	0.242	0.048	0	OPC-α	Uox
0	3.28663	0.225	0.031	0	OPC-α	Snai2
0	3.3665	0.225	0.031	0	OPC-α	Ubxn10
0	3.59179	0.218	0.024	0	OPC-α	Ccdc105
0	3.31619	0.226	0.033	0	OPC-α	Cx3cl1
0	2.94367	0.237	0.045	0	OPC-α	C330019F10Rik
0	2.48155	0.247	0.056	0	OPC-α	Tcerg1l
0	1.58177	0.795	0.605	0	OPC-α	Myt1l
0	3.76364	0.212	0.022	0	OPC-α	F2r
0	2.95117	0.242	0.052	0	OPC-α	Nfam1
0	1.56974	0.777	0.588	0	OPC-α	Arhgef10l
0	3.63268	0.211	0.024	0	OPC-α	Pla2g2c
0	2.87436	0.232	0.047	0	OPC-α	Frrs1
0	3.33202	0.214	0.03	0	OPC-α	1700095J03Rik
0	2.78174	0.229	0.045	0	OPC-α	Gng4
0	2.86027	0.228	0.044	0	OPC-α	Cd83
0	2.7368	0.236	0.052	0	OPC-α	Cib4
0	3.36875	0.215	0.032	0	OPC-α	Unc45bos
0	3.04437	0.221	0.038	0	OPC-α	Aldh1a2
0	3.73899	0.201	0.021	0	OPC-α	Gm12148
0	3.13879	0.214	0.034	0	OPC-α	B3gnt5
0	2.94261	0.217	0.037	0	OPC-α	Htr1f
0	3.03087	0.216	0.036	0	OPC-α	Igfbp4
0	2.90168	0.218	0.04	0	OPC-α	4930550C17Rik
0	3.4488	0.202	0.025	0	OPC-α	Gm29478
0	4.03804	0.191	0.016	0	OPC-α	Amigo2
0	3.32893	0.198	0.025	0	OPC-α	Meg3
0	2.84392	0.212	0.041	0	OPC-α	Adra2c
0	3.05206	0.202	0.032	0	OPC-α	Pou4f1
0	1.52065	0.828	0.658	0	OPC-α	Pdzd2
0	3.18981	0.2	0.031	0	OPC-α	RP24-192L21.1
0	2.46914	0.211	0.042	0	OPC-α	Pdgfd
0	3.19567	0.196	0.028	0	OPC-α	5930412G12Rik
0	3.83611	0.183	0.016	0	OPC-α	Lppr4
0	2.79999	0.203	0.037	0	OPC-α	AI849053
0	3.45021	0.192	0.026	0	OPC-α	Hoxb5
0	2.9605	0.202	0.036	0	OPC-α	Gem
0	3.04613	0.199	0.035	0	OPC-α	Vstm5
0	4.42989	0.176	0.013	0	OPC-α	Gm833
0	3.28988	0.187	0.025	0	OPC-α	Dio2
0	1.48465	0.817	0.656	0	OPC-α	Sh3bp4
0	3.10824	0.189	0.029	0	OPC-α	A230065N10Rik
0	4.23015	0.166	0.01	0	OPC-α	Gm13028
0	3.35316	0.178	0.022	0	OPC-α	Emx2
0	3.76998	0.166	0.014	0	OPC-α	Slitrk4
0	5.5026	0.156	0.004	0	OPC-α	Gm1667
0	3.22976	0.177	0.025	0	OPC-α	AF529169
0	3.48092	0.172	0.021	0	OPC-α	Hoxb8
0	3.07005	0.174	0.024	0	OPC-α	Slc43a3
0	3.84514	0.164	0.015	0	OPC-α	Hoxb7
0	1.38319	0.82	0.671	0	OPC-α	Abr
0	3.94386	0.163	0.015	0	OPC-α	Gabra1
0	3.14114	0.175	0.027	0	OPC-α	Gm10083
0	3.12029	0.171	0.024	0	OPC-α	Ednra
0	3.20311	0.174	0.029	0	OPC-α	C2cd4a
0	3.03957	0.171	0.027	0	OPC-α	Gm26633
0	4.31546	0.152	0.01	0	OPC-α	Gm46
0	3.28066	0.165	0.024	0	OPC-α	Tbx18
0	2.98675	0.169	0.028	0	OPC-α	Gm26512
0	3.14406	0.163	0.022	0	OPC-α	Rian
0	4.19853	0.152	0.011	0	OPC-α	8030423F21Rik
0	3.74413	0.156	0.016	0	OPC-α	Rgr
0	3.22897	0.162	0.023	0	OPC-α	Nipal2
0	3.37152	0.158	0.02	0	OPC-α	A930012L18Rik
0	3.20219	0.161	0.023	0	OPC-α	Zdbf2
0	4.54798	0.14	0.007	0	OPC-α	AI593442
0	2.78317	0.157	0.024	0	OPC-α	Plscr4
0	3.91858	0.144	0.012	0	OPC-α	Bhlhb9
0	4.41004	0.141	0.009	0	OPC-α	Gm17509
0	3.83168	0.144	0.013	0	OPC-α	Nrn1
0	3.67235	0.145	0.015	0	OPC-α	Slitrk6
0	5.33423	0.134	0.004	0	OPC-α	Clec14a
0	3.80837	0.139	0.01	0	OPC-α	Gm17546
0	3.21268	0.149	0.021	0	OPC-α	Neurog1
0	4.14366	0.136	0.009	0	OPC-α	Gm11494
0	4.05702	0.137	0.011	0	OPC-α	2810433D01Rik
0	3.58414	0.141	0.015	0	OPC-α	4933427I22Rik
0	3.23003	0.144	0.019	0	OPC-α	Il15
0	3.3146	0.136	0.018	0	OPC-α	Rbm24
0	4.64503	0.122	0.006	0	OPC-α	A830073O21Rik
0	3.8973	0.125	0.01	0	OPC-α	Hrasls
0	4.33558	0.122	0.007	0	OPC-α	Foxg1
0	3.27445	0.125	0.013	0	OPC-α	Gpr165
0	3.76631	0.124	0.012	0	OPC-α	Bpifb5
0	3.73518	0.122	0.011	0	OPC-α	Klhdc7a
0	3.36849	0.124	0.014	0	OPC-α	Gpr149
0	3.81606	0.12	0.012	0	OPC-α	Gm6556
0	3.70335	0.119	0.011	0	OPC-α	Syt10
0	3.99974	0.115	0.009	0	OPC-α	Gm15609
0	4.18881	0.113	0.009	0	OPC-α	Rbp4
0	4.31425	0.111	0.009	0	OPC-α	Gm26857
0	3.57572	0.112	0.011	0	OPC-α	Dpt
0	3.27282	0.11	0.011	0	OPC-α	Agtr1b
0	4.68574	0.104	0.005	0	OPC-α	Gm14250
0	3.90916	0.108	0.01	0	OPC-α	Tfap2b
0	3.42421	0.107	0.012	0	OPC-α	Gsx2
0	4.04375	0.1	0.008	0	OPC-α	Pou4f2
0	3.69767	0.1	0.009	0	OPC-α	Sowahb
9.97637e-308	1.9926	0.525	0.227	2.58488e-303	OPC-α	Pcdha9
2.65787e-307	1.56002	0.752	0.563	6.88655e-303	OPC-α	Sipa1l1
1.09529e-306	2.97846	0.158	0.025	2.83789e-302	OPC-α	4930517O19Rik
9.83219e-306	1.51031	0.771	0.591	2.54752e-301	OPC-α	Ppfibp1
2.33671e-305	2.2904	0.324	0.091	6.05443e-301	OPC-α	Klhl23
3.03051e-305	2.63746	0.277	0.069	7.85204e-301	OPC-α	Tagln3
4.26167e-305	2.33671	0.314	0.086	1.1042e-300	OPC-α	Sdc2
1.59234e-304	3.06643	0.187	0.034	4.12575e-300	OPC-α	Loxl1
2.07341e-304	2.49126	0.229	0.049	5.37221e-300	OPC-α	Lrp2
2.15832e-304	2.02938	0.56	0.266	5.59221e-300	OPC-α	Anxa6
3.28185e-304	2.0836	0.416	0.143	8.50329e-300	OPC-α	Dusp6
1.06249e-303	2.0254	0.53	0.236	2.75292e-299	OPC-α	Ksr2
1.27032e-302	3.09848	0.156	0.025	3.29141e-298	OPC-α	Zic2
1.58923e-302	2.56443	0.306	0.083	4.11769e-298	OPC-α	M5C1000I18Rik
1.9568e-302	2.20632	0.455	0.174	5.07006e-298	OPC-α	Prkch
2.3278e-302	2.2973	0.342	0.102	6.03133e-298	OPC-α	Fam198a
4.16707e-302	2.76638	0.183	0.033	1.07969e-297	OPC-α	Zic1
5.70722e-302	2.4985	0.256	0.061	1.47874e-297	OPC-α	Proser2
2.08851e-301	2.11961	0.439	0.159	5.41133e-297	OPC-α	Hes1
2.61614e-301	1.53326	0.748	0.541	6.77842e-297	OPC-α	Jazf1
6.34098e-301	2.0881	0.452	0.171	1.64295e-296	OPC-α	Iqgap2
8.24829e-301	2.12373	0.449	0.167	2.13713e-296	OPC-α	Mgmt
9.38509e-301	3.54757	0.101	0.011	2.43168e-296	OPC-α	Ascl3
3.19109e-300	1.91472	0.539	0.238	8.26811e-296	OPC-α	Evi5
1.5834e-299	3.22963	0.151	0.024	4.1026e-295	OPC-α	AU016765
4.01904e-299	2.81431	0.216	0.045	1.04133e-294	OPC-α	Tbx3
4.45706e-299	1.01714	0.863	0.803	1.15483e-294	OPC-α	Gm26668
8.18034e-299	1.93221	0.5	0.207	2.11953e-294	OPC-α	Ldb2
2.38487e-298	1.83199	0.637	0.356	6.1792e-294	OPC-α	Lrrk1
1.74715e-297	2.60149	0.26	0.063	4.52686e-293	OPC-α	Msx1
2.32991e-297	2.17818	0.472	0.189	6.03681e-293	OPC-α	Mro
5.08958e-297	2.46026	0.335	0.1	1.31871e-292	OPC-α	Chst5
1.43576e-296	2.32946	0.389	0.132	3.72004e-292	OPC-α	Lnx1
1.50102e-296	1.69031	0.706	0.472	3.88915e-292	OPC-α	Hoxc5
3.16904e-296	1.82161	0.599	0.307	8.21099e-292	OPC-α	Lrrfip1
8.1138e-296	2.04761	0.486	0.198	2.10228e-291	OPC-α	Homer2
1.23236e-295	1.66038	0.681	0.412	3.19304e-291	OPC-α	Plekha7
3.37891e-295	2.7213	0.222	0.048	8.75475e-291	OPC-α	Gm19426
4.21566e-295	2.12242	0.44	0.164	1.09228e-290	OPC-α	Fras1
1.43621e-293	2.28054	0.396	0.136	3.72122e-289	OPC-α	Cd101
6.41306e-293	2.31124	0.299	0.081	1.66162e-288	OPC-α	A130051J06Rik
7.82507e-293	2.10578	0.519	0.227	2.02747e-288	OPC-α	Gpr37l1
1.07832e-292	3.09478	0.147	0.023	2.79392e-288	OPC-α	B230323A14Rik
1.11566e-292	2.57425	0.203	0.041	2.89067e-288	OPC-α	Gm26794
2.63314e-292	1.84393	0.575	0.283	6.82245e-288	OPC-α	Mapk4
2.71449e-292	2.00349	0.522	0.231	7.03323e-288	OPC-α	Ifitm10
1.03179e-291	1.77031	0.628	0.347	2.67337e-287	OPC-α	Osbpl10
1.16985e-291	1.46972	0.746	0.559	3.03108e-287	OPC-α	Nfatc2
2.40706e-291	1.84946	0.617	0.337	6.23669e-287	OPC-α	Wwc1
1.44911e-290	1.63629	0.677	0.409	3.75463e-286	OPC-α	Mpped2
1.54262e-290	1.93605	0.53	0.24	3.99692e-286	OPC-α	Pcdha8
8.60535e-290	2.02253	0.458	0.179	2.22965e-285	OPC-α	Ophn1
1.38828e-289	2.83871	0.145	0.022	3.59704e-285	OPC-α	Gcnt4
2.02241e-289	2.05206	0.471	0.19	5.24006e-285	OPC-α	Col28a1
4.66848e-289	2.6303	0.261	0.064	1.2096e-284	OPC-α	Fbxo41
7.82888e-289	2.36803	0.342	0.105	2.02846e-284	OPC-α	Camk1g
8.11036e-289	1.72317	0.649	0.38	2.10139e-284	OPC-α	Cables1
9.0605e-289	2.04598	0.465	0.184	2.34758e-284	OPC-α	Pax6
1.05893e-288	2.19491	0.431	0.159	2.74368e-284	OPC-α	Dapk1
2.92374e-288	2.40066	0.33	0.098	7.57541e-284	OPC-α	Fnbp1l
3.77031e-288	1.82759	0.603	0.312	9.76888e-284	OPC-α	Gm26862
4.88205e-288	1.79809	0.585	0.296	1.26494e-283	OPC-α	Zeb1
6.487e-288	2.65032	0.179	0.033	1.68078e-283	OPC-α	Tbx15
8.5158e-288	2.85869	0.149	0.024	2.20644e-283	OPC-α	B3gnt7
5.52089e-287	1.71535	0.652	0.371	1.43046e-282	OPC-α	Hrh1
1.33434e-286	2.75926	0.188	0.036	3.45727e-282	OPC-α	Gm26578
1.78909e-286	2.27231	0.36	0.116	4.63552e-282	OPC-α	Gdnf
2.31228e-286	2.47648	0.256	0.063	5.99113e-282	OPC-α	Cdc42ep3
2.14779e-285	2.28508	0.317	0.091	5.56491e-281	OPC-α	Dnah9
2.33623e-285	2.60033	0.227	0.051	6.05318e-281	OPC-α	Prdm6
4.32297e-285	3.07367	0.116	0.015	1.12008e-280	OPC-α	Krt1
8.16969e-285	1.80361	0.62	0.335	2.11677e-280	OPC-α	Abcc4
9.71216e-285	3.41124	0.117	0.015	2.51642e-280	OPC-α	Fmo1
1.27935e-284	2.35476	0.291	0.079	3.31481e-280	OPC-α	Calcrl
3.30438e-283	3.31338	0.112	0.014	8.56165e-279	OPC-α	Tmem200b
6.76115e-283	2.66823	0.219	0.048	1.75181e-278	OPC-α	Bok
1.92089e-282	3.08572	0.142	0.022	4.97704e-278	OPC-α	Srpx2
2.20474e-282	2.99034	0.14	0.021	5.71247e-278	OPC-α	Egr4
2.60119e-282	2.81624	0.171	0.031	6.73969e-278	OPC-α	Gfi1
6.84277e-282	1.96547	0.479	0.196	1.77296e-277	OPC-α	Shc3
1.68333e-281	2.03269	0.452	0.176	4.3615e-277	OPC-α	Fut9
2.13536e-281	2.30987	0.276	0.072	5.53272e-277	OPC-α	Celrr
5.89144e-281	2.62328	0.193	0.039	1.52647e-276	OPC-α	Rab27b
1.52559e-280	2.28314	0.38	0.129	3.95279e-276	OPC-α	Mlph
3.28116e-280	1.72407	0.638	0.366	8.50148e-276	OPC-α	Ajap1
3.87263e-280	2.23207	0.356	0.114	1.0034e-275	OPC-α	C1ql2
9.45872e-280	1.79154	0.544	0.254	2.45075e-275	OPC-α	Trerf1
1.17354e-279	2.36923	0.237	0.055	3.04065e-275	OPC-α	Rai2
4.07703e-279	2.63535	0.239	0.057	1.05636e-274	OPC-α	Fabp7
4.62323e-278	2.61386	0.2	0.041	1.19788e-273	OPC-α	Gabrg1
1.34296e-277	2.59177	0.191	0.038	3.47962e-273	OPC-α	Nr2e1
1.27026e-276	2.68356	0.231	0.054	3.29123e-272	OPC-α	4631405J19Rik
5.76859e-276	2.09632	0.425	0.159	1.49464e-271	OPC-α	Ak4
1.65447e-275	2.05515	0.393	0.138	4.28672e-271	OPC-α	Fgf12
3.94897e-275	1.31867	0.788	0.649	1.02318e-270	OPC-α	Lrp1
4.70404e-275	1.85338	0.575	0.291	1.21882e-270	OPC-α	B3gat2
5.63842e-275	2.32879	0.408	0.149	1.46091e-270	OPC-α	Gpr158
6.97142e-275	1.82459	0.589	0.311	1.80629e-270	OPC-α	Plxnc1
1.42734e-274	2.78268	0.174	0.033	3.69824e-270	OPC-α	Gabra5
9.07999e-274	2.57511	0.19	0.038	2.35263e-269	OPC-α	Fam179a
1.045e-273	1.83878	0.541	0.256	2.70758e-269	OPC-α	Mef2c
3.43162e-273	2.25343	0.381	0.132	8.89133e-269	OPC-α	Kcnj16
5.73054e-273	2.56169	0.208	0.045	1.48478e-268	OPC-α	Frmd3
7.56067e-273	2.77882	0.207	0.045	1.95897e-268	OPC-α	Hcn4
2.10653e-272	2.31702	0.323	0.098	5.45802e-268	OPC-α	Lhx2
8.51869e-272	3.1451	0.124	0.018	2.20719e-267	OPC-α	Fzd10
1.47129e-271	1.89222	0.522	0.241	3.81211e-267	OPC-α	Ablim1
3.18311e-268	2.18784	0.419	0.162	8.24743e-264	OPC-α	Slc6a11
4.69884e-268	2.57781	0.242	0.06	1.21747e-263	OPC-α	Pygo1
6.49828e-267	3.11395	0.113	0.015	1.68371e-262	OPC-α	A730020M07Rik
6.83166e-267	1.99195	0.466	0.196	1.77008e-262	OPC-α	Lmx1b
1.14067e-266	2.80633	0.18	0.035	2.95547e-262	OPC-α	9630001P10Rik
7.93537e-266	1.94458	0.524	0.25	2.05606e-261	OPC-α	Helz
2.25448e-265	1.21114	0.798	0.654	5.84135e-261	OPC-α	Afap1l2
5.33487e-265	2.36666	0.213	0.048	1.38226e-260	OPC-α	Erich2
7.08089e-265	2.69984	0.221	0.051	1.83466e-260	OPC-α	Mab21l3
5.52343e-264	2.29867	0.291	0.083	1.43112e-259	OPC-α	Shc2
8.44882e-264	2.17211	0.367	0.125	2.18909e-259	OPC-α	Pde6a
2.36242e-263	1.69719	0.619	0.352	6.12103e-259	OPC-α	Grin3a
3.26123e-263	3.10403	0.125	0.018	8.44984e-259	OPC-α	Lrrc38
3.5262e-262	1.51344	0.687	0.433	9.13638e-258	OPC-α	Plxna4
4.13264e-262	3.24457	0.123	0.018	1.07077e-257	OPC-α	Cpxm1
8.05996e-262	2.68134	0.203	0.044	2.08834e-257	OPC-α	Hs3st3a1
3.13822e-261	2.43038	0.209	0.047	8.13113e-257	OPC-α	Egfr
3.92449e-261	2.29915	0.329	0.104	1.01684e-256	OPC-α	Nkd2
5.63984e-261	2.14893	0.358	0.12	1.46128e-256	OPC-α	Arhgef6
1.31404e-259	2.42458	0.299	0.088	3.40468e-255	OPC-α	Rprm
1.49164e-259	2.79141	0.141	0.023	3.86483e-255	OPC-α	Gabra4
1.51366e-259	2.60674	0.199	0.043	3.9219e-255	OPC-α	Gm10684
1.82591e-259	1.92297	0.434	0.169	4.73094e-255	OPC-α	Inhbb
9.76274e-259	2.12027	0.334	0.107	2.52953e-254	OPC-α	Dbn1
1.92279e-258	3.39123	0.133	0.021	4.98194e-254	OPC-α	Fgf5
2.68729e-258	1.87371	0.41	0.151	6.96277e-254	OPC-α	Gria3
4.67145e-258	2.86295	0.194	0.042	1.21037e-253	OPC-α	Spata3
5.26929e-258	3.09336	0.127	0.019	1.36527e-253	OPC-α	2900005J15Rik
1.39913e-257	1.99059	0.47	0.204	3.62515e-253	OPC-α	Cldn10
5.09832e-257	2.99163	0.129	0.02	1.32097e-252	OPC-α	RP24-549O22.4
1.40057e-256	2.60218	0.172	0.033	3.62888e-252	OPC-α	Vwa5b1
1.50628e-256	2.66399	0.207	0.047	3.90277e-252	OPC-α	C1qtnf2
3.7483e-256	2.00958	0.358	0.12	9.71186e-252	OPC-α	Ets2
7.54355e-256	2.17056	0.373	0.131	1.95453e-251	OPC-α	Chrna4
8.15186e-256	1.6216	0.62	0.348	2.11215e-251	OPC-α	Lrp8
7.40452e-255	1.67209	0.613	0.352	1.91851e-250	OPC-α	Fmn2
1.45793e-254	2.54382	0.23	0.056	3.77751e-250	OPC-α	Dkk3
2.7459e-254	2.06161	0.371	0.129	7.11463e-250	OPC-α	Ccdc177
3.85602e-254	1.79463	0.536	0.262	9.99095e-250	OPC-α	Pcdha7
6.60342e-254	1.74322	0.596	0.337	1.71095e-249	OPC-α	2610203C22Rik
9.85609e-254	2.42742	0.26	0.07	2.55371e-249	OPC-α	Pdpn
3.39818e-253	2.13934	0.325	0.103	8.8047e-249	OPC-α	Stac2
3.97678e-252	1.7851	0.363	0.122	1.03038e-247	OPC-α	Kit
1.40811e-251	2.13656	0.348	0.118	3.64842e-247	OPC-α	Cacna1i
1.47436e-251	2.40764	0.237	0.06	3.82008e-247	OPC-α	Gm15270
1.58776e-251	1.46525	0.716	0.505	4.11389e-247	OPC-α	Shank2
2.8453e-251	1.82042	0.545	0.274	7.37216e-247	OPC-α	Olfm2
3.16621e-251	3.06146	0.113	0.016	8.20364e-247	OPC-α	Ly6e
4.91286e-251	2.56443	0.197	0.044	1.27292e-246	OPC-α	Sim1
1.25421e-250	1.63731	0.626	0.371	3.24966e-246	OPC-α	Fam19a2
4.23784e-250	2.20494	0.318	0.1	1.09802e-245	OPC-α	D430019H16Rik
1.10552e-249	2.55144	0.216	0.051	2.86442e-245	OPC-α	Rasgef1a
1.89019e-249	1.98389	0.333	0.109	4.8975e-245	OPC-α	Ccdc60
2.23615e-249	1.75795	0.538	0.267	5.79387e-245	OPC-α	Slc38a1
3.34845e-249	1.24144	0.778	0.656	8.67584e-245	OPC-α	Vac14
3.44494e-249	2.92523	0.136	0.023	8.92584e-245	OPC-α	9030622O22Rik
3.86375e-249	2.43238	0.24	0.062	1.0011e-244	OPC-α	Gm17276
4.83e-249	3.03309	0.156	0.029	1.25145e-244	OPC-α	6430710C18Rik
7.70576e-249	1.98931	0.45	0.188	1.99656e-244	OPC-α	Pitpnm3
8.51242e-249	2.20691	0.298	0.09	2.20557e-244	OPC-α	Rims4
1.16699e-247	2.66443	0.18	0.037	3.02366e-243	OPC-α	Nkx3-2
8.01422e-247	2.62544	0.174	0.035	2.07648e-242	OPC-α	En1
8.13053e-247	1.78705	0.554	0.279	2.10662e-242	OPC-α	Prdm11
8.34713e-247	2.58063	0.184	0.039	2.16274e-242	OPC-α	Tal1
9.50812e-247	2.78746	0.158	0.03	2.46356e-242	OPC-α	Dleu7
1.6175e-246	1.86219	0.471	0.205	4.19094e-242	OPC-α	Arhgap44
1.66165e-246	2.93247	0.138	0.023	4.30533e-242	OPC-α	Gm11732
1.96265e-246	2.77211	0.129	0.021	5.08521e-242	OPC-α	Otx2
7.80222e-246	2.26026	0.267	0.074	2.02156e-241	OPC-α	C1qtnf6
9.11414e-246	2.23542	0.34	0.113	2.36147e-241	OPC-α	Necab2
9.97852e-246	1.76714	0.501	0.232	2.58543e-241	OPC-α	Klf12
1.05398e-245	1.37134	0.731	0.552	2.73085e-241	OPC-α	Fchsd2
1.64065e-245	2.88952	0.176	0.036	4.25094e-241	OPC-α	Tspear
5.33169e-245	2.24617	0.36	0.128	1.38144e-240	OPC-α	Ccnd2
1.03715e-244	2.75244	0.132	0.021	2.68726e-240	OPC-α	Stc2
2.17946e-244	1.98995	0.346	0.117	5.64698e-240	OPC-α	Ppargc1a
2.57043e-244	2.27933	0.266	0.074	6.65998e-240	OPC-α	Hlx
2.79852e-244	2.74117	0.185	0.04	7.25098e-240	OPC-α	Lingo4
5.67807e-243	1.86768	0.484	0.22	1.47119e-238	OPC-α	Rbm20
7.63658e-243	1.86875	0.456	0.194	1.97864e-238	OPC-α	Tspan12
8.03478e-243	1.38972	0.73	0.538	2.08181e-238	OPC-α	Arhgap22
4.7369e-242	1.87403	0.483	0.217	1.22733e-237	OPC-α	Gfpt2
5.11236e-242	2.21684	0.231	0.058	1.32461e-237	OPC-α	Sox3
9.14581e-242	2.01957	0.323	0.105	2.36968e-237	OPC-α	Ccdc149
4.26087e-241	2.16234	0.345	0.118	1.10399e-236	OPC-α	Caln1
8.20959e-241	1.38141	0.621	0.344	2.1271e-236	OPC-α	Dlc1
8.93966e-241	2.38399	0.167	0.033	2.31627e-236	OPC-α	Gm9915
9.01469e-240	1.21924	0.767	0.618	2.33571e-235	OPC-α	Slc35f1
2.49664e-239	1.84821	0.401	0.151	6.4688e-235	OPC-α	Mafb
3.59939e-239	2.4707	0.209	0.05	9.32601e-235	OPC-α	Lgi1
4.47845e-239	2.37635	0.334	0.113	1.16037e-234	OPC-α	Vwa2
1.16757e-238	2.13311	0.364	0.131	3.02517e-234	OPC-α	Adamts14
3.1778e-238	2.57979	0.173	0.036	8.23367e-234	OPC-α	Gm26868
3.35351e-238	1.70938	0.575	0.317	8.68894e-234	OPC-α	Sncaip
3.73988e-238	2.76832	0.163	0.032	9.69004e-234	OPC-α	Hapln3
4.2419e-238	2.51351	0.194	0.044	1.09908e-233	OPC-α	Otp
1.75996e-237	1.79275	0.518	0.246	4.56005e-233	OPC-α	Map3k9
4.52845e-237	2.30982	0.315	0.102	1.17332e-232	OPC-α	Snap25
8.3947e-237	2.50065	0.228	0.058	2.17507e-232	OPC-α	Car12
1.54268e-236	1.33307	0.701	0.465	3.99709e-232	OPC-α	Tead1
6.18961e-236	2.41246	0.208	0.05	1.60373e-231	OPC-α	Syt13
1.03699e-235	2.66143	0.168	0.034	2.68685e-231	OPC-α	Ly6h
2.04959e-235	2.67541	0.158	0.031	5.3105e-231	OPC-α	Sp8
3.4145e-235	1.96482	0.407	0.16	8.84697e-231	OPC-α	Scrg1
3.43041e-235	3.29539	0.112	0.016	8.8882e-231	OPC-α	Npy
3.58368e-235	1.65282	0.612	0.363	9.28531e-231	OPC-α	Ctbp2
5.60673e-234	2.11728	0.31	0.099	1.4527e-229	OPC-α	Gprin1
2.9213e-233	1.98566	0.387	0.148	7.56908e-229	OPC-α	Akna
3.5953e-233	3.07054	0.119	0.019	9.31541e-229	OPC-α	Thy1
3.68833e-233	2.29514	0.239	0.064	9.55645e-229	OPC-α	Ntsr2
4.07527e-233	2.16198	0.263	0.075	1.0559e-228	OPC-α	Gadl1
5.40941e-233	2.28904	0.227	0.058	1.40158e-228	OPC-α	Ckap4
7.05454e-233	2.86259	0.123	0.02	1.82783e-228	OPC-α	Pax9
7.37016e-233	2.19681	0.273	0.081	1.90961e-228	OPC-α	Rit2
9.17435e-233	2.2819	0.252	0.07	2.37707e-228	OPC-α	Pou6f2
1.55012e-232	2.12294	0.351	0.126	4.01637e-228	OPC-α	Adcy3
1.94041e-232	1.35333	0.726	0.547	5.0276e-228	OPC-α	Cdh23
3.1174e-232	2.46097	0.216	0.054	8.07718e-228	OPC-α	Asb18
3.20596e-232	2.33058	0.215	0.053	8.30663e-228	OPC-α	Tchh
5.43431e-232	1.64924	0.609	0.349	1.40803e-227	OPC-α	Slc22a15
7.7756e-231	2.20751	0.283	0.086	2.01466e-226	OPC-α	Rlbp1
9.44678e-231	2.19259	0.255	0.071	2.44766e-226	OPC-α	Gm1673
9.61599e-231	2.40736	0.196	0.046	2.4915e-226	OPC-α	Dmrta2
1.49753e-230	1.17615	0.774	0.64	3.8801e-226	OPC-α	Fndc3b
1.72332e-230	1.69739	0.496	0.231	4.46512e-226	OPC-α	Kctd8
1.9303e-230	2.01382	0.379	0.143	5.00142e-226	OPC-α	Nsg2
3.28861e-230	1.75123	0.52	0.256	8.52079e-226	OPC-α	Cers6
3.84906e-230	2.63656	0.149	0.028	9.97292e-226	OPC-α	Foxd1
4.21574e-230	2.2763	0.26	0.074	1.0923e-225	OPC-α	Stk33
4.57395e-230	2.60717	0.179	0.039	1.18511e-225	OPC-α	9430021M05Rik
6.68832e-230	2.72071	0.173	0.037	1.73294e-225	OPC-α	Mfap2
1.03142e-229	2.33017	0.235	0.063	2.67241e-225	OPC-α	Vsig8
1.91573e-229	2.34195	0.167	0.034	4.96365e-225	OPC-α	Mdfic
4.48541e-229	2.46042	0.149	0.028	1.16217e-224	OPC-α	Scn2b
6.03763e-229	2.01935	0.349	0.123	1.56435e-224	OPC-α	Gm26796
2.23465e-228	2.45332	0.252	0.071	5.78999e-224	OPC-α	Ttc22
2.90809e-228	1.27552	0.739	0.55	7.53485e-224	OPC-α	Rara
9.90498e-228	2.92249	0.147	0.028	2.56638e-223	OPC-α	Cplx1
2.13298e-227	1.82855	0.376	0.139	5.52655e-223	OPC-α	Fzd1
7.05727e-227	2.51333	0.201	0.048	1.82854e-222	OPC-α	Tectb
7.37051e-227	1.91702	0.359	0.131	1.9097e-222	OPC-α	Parva
1.19279e-226	2.51164	0.199	0.048	3.09052e-222	OPC-α	Lep
3.80873e-226	2.20801	0.28	0.085	9.86841e-222	OPC-α	Srrm4
3.99276e-226	2.97399	0.132	0.023	1.03452e-221	OPC-α	Optc
6.00535e-226	2.02786	0.355	0.128	1.55599e-221	OPC-α	Lrrtm1
1.00922e-225	1.48085	0.672	0.463	2.61489e-221	OPC-α	Unc80
3.81166e-225	1.91346	0.403	0.159	9.876e-221	OPC-α	Nlgn3
9.98917e-225	1.6711	0.542	0.283	2.58819e-220	OPC-α	Pcdha6
7.14216e-224	2.61752	0.204	0.05	1.85053e-219	OPC-α	Adra2a
1.65744e-223	1.59756	0.599	0.349	4.29443e-219	OPC-α	Pde2a
5.72052e-223	2.03372	0.398	0.161	1.48219e-218	OPC-α	Fam198b
1.78947e-222	1.55084	0.628	0.376	4.63651e-218	OPC-α	Kcnh2
5.3296e-222	1.23413	0.733	0.536	1.3809e-217	OPC-α	Apba2
2.56983e-221	2.13047	0.336	0.119	6.65843e-217	OPC-α	Nanos1
4.54738e-221	1.7256	0.441	0.191	1.17823e-216	OPC-α	Pcsk5
1.0206e-220	2.08385	0.245	0.069	2.64436e-216	OPC-α	Dzip1l
1.15164e-220	2.27794	0.276	0.085	2.9839e-216	OPC-α	Shox2
1.61553e-220	2.00703	0.395	0.158	4.18584e-216	OPC-α	Acan
4.09475e-220	2.95902	0.129	0.023	1.06095e-215	OPC-α	Fbll1
1.0396e-219	2.26303	0.27	0.082	2.6936e-215	OPC-α	Lrfn5
1.26716e-219	2.4881	0.184	0.042	3.28322e-215	OPC-α	Myo1b
1.36432e-219	2.9703	0.113	0.018	3.53496e-215	OPC-α	Agtr1a
3.05949e-219	2.85568	0.131	0.023	7.92715e-215	OPC-α	Hmx1
3.54164e-219	2.09699	0.251	0.071	9.1764e-215	OPC-α	Dcx
3.8503e-219	2.22874	0.232	0.063	9.97614e-215	OPC-α	Zc3hav1l
3.69235e-218	1.9424	0.31	0.102	9.56689e-214	OPC-α	4933406I18Rik
3.76768e-218	1.80991	0.312	0.104	9.76206e-214	OPC-α	Arhgap42
4.71929e-218	2.55547	0.155	0.031	1.22277e-213	OPC-α	AW047730
9.91025e-218	3.15456	0.125	0.022	2.56775e-213	OPC-α	Zc2hc1b
1.23818e-217	2.14022	0.305	0.101	3.20811e-213	OPC-α	2810430I11Rik
2.04534e-217	2.7626	0.163	0.035	5.29947e-213	OPC-α	Gdf6
7.9085e-217	1.94985	0.318	0.107	2.04909e-212	OPC-α	2900079G21Rik
1.89146e-216	1.91329	0.484	0.236	4.90076e-212	OPC-α	Fam184b
3.54924e-216	1.97635	0.354	0.131	9.19607e-212	OPC-α	Ackr3
3.69663e-216	0.791993	0.866	0.813	9.57797e-212	OPC-α	Maml3
5.55712e-216	1.51574	0.606	0.367	1.43985e-211	OPC-α	Vcan
2.31727e-215	2.28708	0.217	0.057	6.00404e-211	OPC-α	Atp13a4
5.16136e-215	1.61877	0.546	0.292	1.33731e-210	OPC-α	Pcdha5
5.62306e-215	1.78112	0.453	0.208	1.45694e-210	OPC-α	Leprel1
6.13537e-215	2.82592	0.16	0.034	1.58968e-210	OPC-α	Lcp2
1.02106e-214	2.50186	0.205	0.051	2.64558e-210	OPC-α	Vwa5b2
1.0443e-214	1.55417	0.62	0.381	2.70579e-210	OPC-α	Tacc2
1.0526e-214	2.12158	0.347	0.128	2.72728e-210	OPC-α	Fmod
1.05405e-214	2.65363	0.166	0.036	2.73104e-210	OPC-α	Myocd
3.1258e-214	2.4676	0.165	0.036	8.09894e-210	OPC-α	Pax1
3.34385e-214	2.66371	0.186	0.044	8.66391e-210	OPC-α	Vipr2
5.6212e-214	2.38202	0.188	0.045	1.45645e-209	OPC-α	3930402G23Rik
6.18624e-214	2.09454	0.252	0.073	1.60285e-209	OPC-α	4930544I03Rik
2.09845e-213	1.62233	0.575	0.329	5.43709e-209	OPC-α	Ddah1
4.38385e-213	1.8213	0.376	0.145	1.13585e-208	OPC-α	Panx1
1.6537e-212	1.96557	0.438	0.199	4.28474e-208	OPC-α	Nphp1
2.06093e-212	1.68055	0.566	0.317	5.33988e-208	OPC-α	Cmtm4
4.5977e-212	2.84913	0.134	0.025	1.19126e-207	OPC-α	Pdyn
3.85704e-211	1.775	0.528	0.278	9.99358e-207	OPC-α	Arhgef17
5.86595e-211	2.72926	0.159	0.034	1.51987e-206	OPC-α	Ripply2
9.35941e-211	1.45466	0.646	0.427	2.42502e-206	OPC-α	St8sia1
9.69467e-211	2.09382	0.267	0.082	2.51189e-206	OPC-α	Dach1
2.45372e-209	1.85794	0.393	0.16	6.35758e-205	OPC-α	Ky
3.46086e-209	2.36933	0.206	0.053	8.96708e-205	OPC-α	Gm10544
5.80851e-209	1.82409	0.475	0.226	1.50499e-204	OPC-α	Ppm1e
6.45732e-209	2.05575	0.289	0.093	1.67309e-204	OPC-α	Gm15908
1.82601e-208	2.07369	0.308	0.106	4.7312e-204	OPC-α	Fam19a4
3.49188e-208	1.61761	0.525	0.27	9.04745e-204	OPC-α	Ptp4a3
4.47374e-208	2.60149	0.182	0.043	1.15915e-203	OPC-α	Tom1l1
1.06966e-207	2.2487	0.262	0.081	2.7715e-203	OPC-α	Hoxa10
2.93902e-207	2.92764	0.126	0.023	7.61499e-203	OPC-α	1700017N19Rik
4.42852e-207	2.00759	0.336	0.123	1.14743e-202	OPC-α	Lypd1
4.43008e-207	1.42042	0.62	0.386	1.14783e-202	OPC-α	Csgalnact1
8.23286e-207	1.62543	0.506	0.255	2.13313e-202	OPC-α	Nek6
1.39537e-206	1.74126	0.525	0.274	3.61541e-202	OPC-α	Msi1
1.65533e-206	1.52142	0.531	0.278	4.28896e-202	OPC-α	Mmp16
3.28273e-206	2.22665	0.243	0.071	8.50556e-202	OPC-α	Triqk
4.14672e-205	1.49625	0.575	0.329	1.07442e-200	OPC-α	Kcnj6
1.20442e-204	1.87653	0.299	0.1	3.12065e-200	OPC-α	Gm26580
1.46177e-204	1.45427	0.609	0.376	3.78745e-200	OPC-α	Fat3
1.63506e-204	2.47656	0.191	0.047	4.23643e-200	OPC-α	Pitx1
1.4335e-203	2.32438	0.221	0.061	3.7142e-199	OPC-α	Tmprss7
2.10811e-203	1.65881	0.567	0.319	5.46212e-199	OPC-α	Fads1
8.7204e-203	2.24269	0.229	0.065	2.25945e-198	OPC-α	St6gal2
1.08689e-202	1.17152	0.756	0.625	2.81613e-198	OPC-α	Kcnip1
1.90383e-202	1.59363	0.588	0.354	4.93283e-198	OPC-α	Lasp1
6.30869e-202	1.76242	0.411	0.176	1.63458e-197	OPC-α	Pde9a
3.66657e-201	1.74623	0.412	0.175	9.5001e-197	OPC-α	Slitrk3
5.0231e-201	2.55948	0.145	0.03	1.30148e-196	OPC-α	Spata32
1.26818e-200	1.83352	0.429	0.192	3.28586e-196	OPC-α	Alpl
1.40766e-200	2.62351	0.154	0.033	3.64725e-196	OPC-α	Ppp1r1a
1.59623e-200	2.36167	0.219	0.061	4.13583e-196	OPC-α	Ism1
2.49209e-200	1.74396	0.512	0.265	6.45699e-196	OPC-α	Ptprr
1.40655e-199	1.39476	0.657	0.451	3.64438e-195	OPC-α	Adamts17
1.79261e-199	1.81461	0.38	0.154	4.64466e-195	OPC-α	Nab2
6.43372e-199	1.41414	0.659	0.459	1.66698e-194	OPC-α	Col4a2
1.00394e-198	1.70536	0.471	0.229	2.60122e-194	OPC-α	Bsn
1.07548e-198	3.1152	0.102	0.016	2.78658e-194	OPC-α	Prss27
1.51947e-198	1.22413	0.715	0.533	3.93694e-194	OPC-α	Elfn2
1.70672e-198	2.48791	0.15	0.032	4.42211e-194	OPC-α	Gprin3
3.32109e-198	2.80212	0.122	0.022	8.60495e-194	OPC-α	Pnma2
4.70061e-198	2.22119	0.214	0.059	1.21793e-193	OPC-α	Stard8
4.81381e-198	2.26413	0.204	0.054	1.24726e-193	OPC-α	Gm17315
7.01276e-198	1.17378	0.744	0.616	1.81701e-193	OPC-α	Adam12
8.85136e-198	1.93189	0.331	0.123	2.29339e-193	OPC-α	RP24-117F4.2
1.34e-197	1.82542	0.433	0.195	3.47194e-193	OPC-α	Vat1l
3.1403e-197	0.732978	0.87	0.835	8.13653e-193	OPC-α	Grik4
3.39881e-197	1.67757	0.535	0.298	8.80632e-193	OPC-α	Sorbs2
4.26987e-196	1.94046	0.307	0.109	1.10632e-191	OPC-α	Sv2c
4.58347e-196	1.72908	0.456	0.217	1.18758e-191	OPC-α	Tbc1d9
1.54694e-195	1.9384	0.315	0.113	4.00813e-191	OPC-α	Gldc
2.09222e-195	1.14175	0.751	0.635	5.42094e-191	OPC-α	Nmnat2
5.26395e-195	1.65818	0.513	0.275	1.36389e-190	OPC-α	Gsap
2.72575e-194	2.47672	0.179	0.044	7.06242e-190	OPC-α	Gpr27
3.86482e-194	1.56284	0.552	0.316	1.00138e-189	OPC-α	Wnk2
5.09966e-194	2.72605	0.138	0.028	1.32132e-189	OPC-α	Vcam1
7.22051e-194	1.88026	0.414	0.184	1.87083e-189	OPC-α	Slc8a2
1.24381e-193	1.9886	0.301	0.106	3.22271e-189	OPC-α	Gm12680
1.37783e-193	1.79597	0.333	0.125	3.56996e-189	OPC-α	Clstn3
2.64647e-193	2.10988	0.217	0.061	6.85699e-189	OPC-α	Pgm5
7.35074e-193	2.0494	0.3	0.106	1.90458e-188	OPC-α	Bco1
7.95547e-193	0.953712	0.815	0.733	2.06126e-188	OPC-α	Rap1gap
1.03917e-192	2.79831	0.147	0.031	2.69248e-188	OPC-α	Rcn3
2.84764e-192	2.17922	0.25	0.078	7.37823e-188	OPC-α	Adgb
2.8719e-192	2.03184	0.281	0.095	7.4411e-188	OPC-α	Igfbp5
4.59305e-192	2.70485	0.14	0.029	1.19006e-187	OPC-α	Arx
6.31113e-192	2.35457	0.187	0.048	1.63521e-187	OPC-α	Hist1h2ah
7.05261e-192	2.46463	0.16	0.037	1.82733e-187	OPC-α	Lhx5
9.96244e-192	1.76474	0.413	0.182	2.58127e-187	OPC-α	Gm14114
1.31544e-191	2.34982	0.186	0.047	3.4083e-187	OPC-α	Hist1h2bk
1.53704e-191	2.12943	0.246	0.076	3.98247e-187	OPC-α	Nsg1
2.01362e-191	2.5139	0.179	0.044	5.21728e-187	OPC-α	Dhrs2
4.67457e-191	0.854746	0.831	0.791	1.21118e-186	OPC-α	Abhd2
6.26553e-191	2.2965	0.21	0.058	1.6234e-186	OPC-α	St8sia3
9.69242e-191	2.24836	0.271	0.089	2.51131e-186	OPC-α	Ankrd29
2.01685e-190	1.86083	0.325	0.121	5.22565e-186	OPC-α	Scn1a
2.20172e-190	1.93681	0.34	0.131	5.70467e-186	OPC-α	Mb
1.30262e-189	1.73294	0.52	0.285	3.37508e-185	OPC-α	Ston1
2.04476e-189	1.52872	0.578	0.347	5.29798e-185	OPC-α	Wnt7b
3.91178e-189	1.53036	0.533	0.296	1.01354e-184	OPC-α	Gm4117
4.89783e-189	1.77014	0.401	0.175	1.26903e-184	OPC-α	Cgnl1
2.5061e-188	0.952794	0.8	0.734	6.4933e-184	OPC-α	Dlgap4
5.13345e-188	2.6602	0.129	0.026	1.33008e-183	OPC-α	4930520O04Rik
1.18188e-187	1.83773	0.351	0.139	3.06225e-183	OPC-α	Nrp1
1.28209e-187	2.13788	0.3	0.108	3.3219e-183	OPC-α	S1pr3
1.54124e-187	1.3159	0.686	0.51	3.99334e-183	OPC-α	Camk1d
1.98122e-187	2.00592	0.232	0.069	5.13333e-183	OPC-α	A330102I10Rik
2.80819e-187	2.686	0.128	0.025	7.27601e-183	OPC-α	Gm10556
1.03137e-186	2.34649	0.164	0.039	2.67228e-182	OPC-α	Rspo3
1.05698e-186	1.73923	0.418	0.189	2.73863e-182	OPC-α	Igdcc3
1.21521e-186	1.97136	0.24	0.073	3.14861e-182	OPC-α	Rbp1
1.76533e-186	1.47145	0.467	0.225	4.57396e-182	OPC-α	Glis3
2.95063e-186	1.98289	0.248	0.078	7.64508e-182	OPC-α	4930452B06Rik
4.901e-186	1.46845	0.556	0.321	1.26985e-181	OPC-α	Pcdha4
7.96516e-186	2.64425	0.129	0.026	2.06377e-181	OPC-α	Olfr94
9.0759e-186	2.94431	0.106	0.018	2.35157e-181	OPC-α	Chodl
1.25405e-185	1.42892	0.614	0.405	3.24925e-181	OPC-α	Tbc1d1
2.59731e-185	2.68422	0.112	0.02	6.72964e-181	OPC-α	4922502D21Rik
3.14523e-185	2.0134	0.311	0.114	8.14928e-181	OPC-α	Gata4
3.18265e-185	2.42854	0.172	0.043	8.24625e-181	OPC-α	1110002E22Rik
4.38501e-185	1.76404	0.455	0.225	1.13616e-180	OPC-α	Bmpr1b
8.19268e-185	1.97608	0.321	0.12	2.12272e-180	OPC-α	Lincenc1
1.09546e-184	1.24183	0.667	0.476	2.83833e-180	OPC-α	Zfpm2
1.18303e-184	2.34241	0.174	0.043	3.06524e-180	OPC-α	Olfm3
1.49933e-184	2.06031	0.245	0.077	3.88477e-180	OPC-α	Hs3st3b1
1.52317e-184	1.66583	0.482	0.243	3.94653e-180	OPC-α	1600014C23Rik
2.54324e-184	2.13679	0.263	0.087	6.58953e-180	OPC-α	Loxhd1
2.81544e-184	3.02973	0.113	0.021	7.2948e-180	OPC-α	Gm12111
5.49975e-184	1.88784	0.351	0.14	1.42499e-179	OPC-α	Prdm1
1.0734e-183	1.67975	0.402	0.175	2.78118e-179	OPC-α	Pde3b
1.23566e-183	2.50212	0.117	0.022	3.20161e-179	OPC-α	Foxf1
1.58432e-183	2.94208	0.112	0.02	4.10497e-179	OPC-α	Drd1a
2.28064e-183	1.90687	0.29	0.102	5.90915e-179	OPC-α	1700001D01Rik
3.70175e-183	1.42157	0.569	0.335	9.59124e-179	OPC-α	PCDHA9.1
4.92165e-183	1.71549	0.443	0.212	1.2752e-178	OPC-α	Sardh
7.04279e-183	2.62445	0.132	0.027	1.82479e-178	OPC-α	Gm26635
8.80655e-183	1.69709	0.312	0.114	2.28178e-178	OPC-α	Gm28694
1.61369e-182	2.68392	0.116	0.022	4.18108e-178	OPC-α	Gm15208
1.75146e-182	2.11582	0.239	0.074	4.53804e-178	OPC-α	1700108F19Rik
1.82541e-182	2.42284	0.174	0.044	4.72965e-178	OPC-α	Slc16a12
1.97989e-182	1.51449	0.532	0.301	5.12989e-178	OPC-α	Wdr66
2.26235e-182	1.49637	0.583	0.361	5.86175e-178	OPC-α	Mylk
4.06931e-182	1.93569	0.346	0.138	1.05436e-177	OPC-α	Rab36
5.03501e-182	1.5007	0.518	0.28	1.30457e-177	OPC-α	Tnfrsf19
6.76476e-182	2.14183	0.269	0.091	1.75275e-177	OPC-α	Rxrg
3.22933e-181	2.9764	0.112	0.02	8.36718e-177	OPC-α	Sdpr
4.03351e-181	1.24928	0.703	0.552	1.04508e-176	OPC-α	Cacna1d
4.51589e-181	2.18723	0.229	0.07	1.17007e-176	OPC-α	RP23-152I6.3
7.60539e-181	2.75277	0.128	0.026	1.97056e-176	OPC-α	Lxn
1.10369e-180	1.43193	0.562	0.329	2.85966e-176	OPC-α	Pcdha3
1.73824e-180	2.75699	0.122	0.024	4.50378e-176	OPC-α	D6Ertd527e
1.82908e-180	2.64802	0.12	0.023	4.73915e-176	OPC-α	Barhl2
2.55306e-180	1.5722	0.54	0.314	6.61497e-176	OPC-α	Fhod3
2.61367e-180	2.72471	0.15	0.034	6.77201e-176	OPC-α	Amer3
3.86766e-180	1.40226	0.572	0.34	1.00211e-175	OPC-α	PCDHA9
5.15038e-180	1.63603	0.493	0.261	1.33446e-175	OPC-α	Fam196b
8.79829e-180	1.74313	0.398	0.176	2.27964e-175	OPC-α	Chd5
1.56064e-179	1.53321	0.488	0.255	4.04362e-175	OPC-α	Inadl
1.5699e-179	1.53075	0.503	0.265	4.0676e-175	OPC-α	Mical2
1.99395e-179	1.3194	0.65	0.461	5.16631e-175	OPC-α	Sergef
3.75945e-179	1.76984	0.293	0.104	9.74072e-175	OPC-α	Ntng1
4.1195e-179	1.58591	0.463	0.228	1.06736e-174	OPC-α	Gdf11
4.69686e-179	2.29904	0.198	0.055	1.21696e-174	OPC-α	Htr2a
7.3317e-179	1.92159	0.284	0.1	1.89964e-174	OPC-α	Shisa2
8.81071e-179	1.48568	0.57	0.351	2.28285e-174	OPC-α	Caskin1
9.55543e-179	2.78797	0.113	0.021	2.47581e-174	OPC-α	Igfbp2
3.94465e-178	2.58052	0.151	0.035	1.02206e-173	OPC-α	St8sia6
5.21548e-178	1.79515	0.431	0.206	1.35133e-173	OPC-α	Atp1b2
6.0691e-178	1.33796	0.648	0.444	1.5725e-173	OPC-α	Snx25
9.03445e-178	1.38666	0.576	0.341	2.34083e-173	OPC-α	Gria2
1.19943e-177	2.11648	0.298	0.108	3.10772e-173	OPC-α	Hpca
2.29485e-177	0.950205	0.78	0.665	5.94597e-173	OPC-α	Ptprj
4.33994e-177	1.11753	0.721	0.586	1.12448e-172	OPC-α	Fry
9.28394e-177	2.23186	0.229	0.07	2.40547e-172	OPC-α	Sp5
1.80384e-176	0.897583	0.807	0.742	4.67375e-172	OPC-α	Cacna1a
1.90633e-176	2.02648	0.236	0.074	4.93931e-172	OPC-α	Pappa2
2.36499e-176	1.48179	0.589	0.375	6.12768e-172	OPC-α	Vit
2.60548e-176	1.01283	0.77	0.676	6.7508e-172	OPC-α	Prkcb
4.24081e-176	1.67151	0.434	0.207	1.09879e-171	OPC-α	1700086L19Rik
6.329e-176	1.56008	0.52	0.289	1.63984e-171	OPC-α	Arhgef40
1.54025e-175	1.51526	0.554	0.335	3.9908e-171	OPC-α	Myo16
2.4166e-175	2.19416	0.261	0.088	6.2614e-171	OPC-α	Cabp7
3.14133e-175	2.1594	0.212	0.062	8.13918e-171	OPC-α	Gstt1
7.02323e-175	2.32245	0.206	0.06	1.81972e-170	OPC-α	Tram1l1
8.03939e-175	2.03113	0.263	0.089	2.08301e-170	OPC-α	Gdap1l1
1.93903e-174	1.94275	0.296	0.109	5.02402e-170	OPC-α	RP23-227A12.5
2.05325e-174	1.63303	0.478	0.249	5.31998e-170	OPC-α	Spats2
6.96575e-174	1.18507	0.716	0.576	1.80482e-169	OPC-α	Tmem132c
9.39952e-174	2.12389	0.275	0.097	2.43541e-169	OPC-α	Unc45b
1.29649e-173	2.12437	0.229	0.071	3.35921e-169	OPC-α	Lrrc2
1.90984e-173	2.0845	0.238	0.075	4.94841e-169	OPC-α	Palmd
2.20188e-173	1.57875	0.49	0.266	5.70506e-169	OPC-α	Slc44a3
2.81249e-173	1.25226	0.665	0.476	7.28717e-169	OPC-α	Epb4.1
5.11009e-173	2.47818	0.134	0.029	1.32402e-168	OPC-α	4933407E24Rik
6.2765e-173	1.75468	0.349	0.144	1.62624e-168	OPC-α	Skap1
8.95414e-173	2.60406	0.134	0.029	2.32002e-168	OPC-α	Slc22a12
1.24777e-172	2.64174	0.11	0.02	3.23297e-168	OPC-α	2610035F20Rik
1.41617e-172	1.75339	0.438	0.212	3.66931e-168	OPC-α	Jam2
2.84164e-172	2.55258	0.147	0.034	7.36269e-168	OPC-α	Cd302
5.52479e-172	1.63745	0.448	0.225	1.43147e-167	OPC-α	Spire2
2.0884e-171	2.83672	0.101	0.018	5.41105e-167	OPC-α	Nrsn1
3.2845e-171	1.07138	0.746	0.627	8.51014e-167	OPC-α	Stx8
3.32226e-171	2.08456	0.258	0.088	8.60799e-167	OPC-α	Frrs1l
3.75068e-171	2.45392	0.131	0.028	9.71802e-167	OPC-α	4930461G14Rik
5.4159e-171	1.99541	0.23	0.072	1.40326e-166	OPC-α	Fmnl1
7.07739e-171	1.41623	0.562	0.338	1.83375e-166	OPC-α	Slc44a5
1.02534e-170	2.07024	0.253	0.085	2.65666e-166	OPC-α	Nkain4
5.53601e-170	0.869019	0.804	0.721	1.43438e-165	OPC-α	Ttc28
8.63158e-170	1.02663	0.749	0.632	2.23644e-165	OPC-α	Ccdc88c
1.78807e-169	1.77159	0.34	0.139	4.63289e-165	OPC-α	Pde1a
2.09571e-169	1.58086	0.504	0.281	5.42998e-165	OPC-α	A730056A06Rik
4.479e-169	1.98622	0.291	0.109	1.16051e-164	OPC-α	Bdnf
5.12036e-169	2.32539	0.192	0.054	1.32668e-164	OPC-α	Pou3f4
6.96804e-169	2.10981	0.236	0.076	1.80542e-164	OPC-α	Vegfc
1.22052e-168	2.38442	0.16	0.04	3.16238e-164	OPC-α	Gm26755
2.19199e-168	1.46949	0.537	0.315	5.67943e-164	OPC-α	Gm26691
2.4926e-168	1.55132	0.459	0.23	6.45831e-164	OPC-α	Sirpa
3.0942e-168	2.32757	0.201	0.059	8.01707e-164	OPC-α	Skor1
4.09196e-168	2.01086	0.261	0.091	1.06023e-163	OPC-α	Atp2c2
5.42412e-168	1.56418	0.536	0.323	1.40539e-163	OPC-α	Srrm3
1.63317e-167	1.15569	0.696	0.504	4.23155e-163	OPC-α	Lrrc16a
3.22266e-167	1.96377	0.25	0.084	8.34992e-163	OPC-α	Slc6a15
3.26255e-167	2.47817	0.136	0.03	8.45327e-163	OPC-α	Lbx1
5.24995e-167	2.11626	0.234	0.075	1.36026e-162	OPC-α	Car8
5.3009e-167	1.5843	0.504	0.275	1.37346e-162	OPC-α	Irx5
6.53485e-167	1.54066	0.505	0.28	1.69318e-162	OPC-α	Hoxc6
9.65008e-167	1.45891	0.531	0.305	2.50033e-162	OPC-α	Ranbp17
1.25725e-166	2.79832	0.1	0.018	3.25753e-162	OPC-α	2700089I24Rik
1.37791e-166	1.70016	0.447	0.227	3.57016e-162	OPC-α	Ppp1r14b
5.78674e-166	2.06783	0.185	0.051	1.49934e-161	OPC-α	1700044C05Rik
6.24331e-166	1.53446	0.504	0.277	1.61764e-161	OPC-α	Nim1k
8.03419e-166	1.40145	0.575	0.349	2.08166e-161	OPC-α	Lrtm2
1.38829e-165	2.42175	0.162	0.041	3.59707e-161	OPC-α	Ltb4r2
1.68818e-165	2.09642	0.26	0.09	4.37408e-161	OPC-α	Cracr2a
3.53521e-165	1.87449	0.293	0.11	9.15974e-161	OPC-α	Fgf18
4.73381e-165	1.49217	0.537	0.317	1.22653e-160	OPC-α	Fbxl2
4.98079e-165	1.66617	0.374	0.164	1.29052e-160	OPC-α	Ptpn5
5.08272e-165	2.41499	0.159	0.04	1.31693e-160	OPC-α	Gpx7
7.1667e-165	2.5616	0.105	0.02	1.85689e-160	OPC-α	Hoxa11os
8.06479e-165	1.17588	0.675	0.492	2.08959e-160	OPC-α	Dner
1.18118e-164	2.61074	0.107	0.02	3.06044e-160	OPC-α	Gm20531
3.15655e-164	2.41756	0.143	0.034	8.17861e-160	OPC-α	Ptchd4
4.53068e-164	2.20487	0.163	0.042	1.1739e-159	OPC-α	Ccdc69
6.91305e-164	1.28211	0.646	0.46	1.79117e-159	OPC-α	D630045J12Rik
7.04601e-164	1.26805	0.637	0.435	1.82562e-159	OPC-α	Rnf144b
1.01801e-163	2.50585	0.131	0.029	2.63766e-159	OPC-α	Akr1b10
1.40319e-163	2.31563	0.153	0.037	3.63567e-159	OPC-α	1010001N08Rik
2.58841e-163	1.41294	0.59	0.382	6.70656e-159	OPC-α	Nova2
5.97558e-163	1.82275	0.304	0.117	1.54827e-158	OPC-α	Plcl2
7.48049e-163	2.40342	0.139	0.032	1.93819e-158	OPC-α	Hnmt
9.06074e-163	2.35439	0.134	0.03	2.34764e-158	OPC-α	Gm26510
1.05107e-162	2.55797	0.102	0.019	2.72333e-158	OPC-α	Slc19a3
1.23788e-162	1.18132	0.701	0.557	3.20735e-158	OPC-α	2025-03-03
1.29114e-162	2.03257	0.265	0.095	3.34535e-158	OPC-α	Fhl2
1.55181e-162	2.34653	0.119	0.025	4.02073e-158	OPC-α	Hoxc13
1.9773e-162	1.82211	0.289	0.107	5.12319e-158	OPC-α	Cnr1
2.92721e-162	1.76314	0.358	0.153	7.5844e-158	OPC-α	Il6ra
6.39454e-162	1.80772	0.211	0.065	1.65683e-157	OPC-α	Gm11867
7.22189e-162	1.60015	0.485	0.263	1.87119e-157	OPC-α	Car5a
8.62615e-162	1.57433	0.328	0.132	2.23504e-157	OPC-α	Kcnj3
2.65928e-161	1.61225	0.443	0.225	6.89019e-157	OPC-α	Mycn
3.2654e-161	1.78779	0.336	0.141	8.46064e-157	OPC-α	Slc29a4
3.47704e-161	1.96223	0.214	0.066	9.00901e-157	OPC-α	Gata6
4.19235e-161	1.34525	0.611	0.405	1.08624e-156	OPC-α	Slc12a4
5.4718e-161	2.49768	0.145	0.035	1.41774e-156	OPC-α	BC051628
1.07212e-160	2.11649	0.202	0.061	2.77787e-156	OPC-α	Bank1
1.77275e-160	1.6481	0.326	0.131	4.59319e-156	OPC-α	Slc25a21
1.90289e-160	1.79873	0.321	0.129	4.93038e-156	OPC-α	Gm10605
5.75184e-160	1.72678	0.329	0.134	1.4903e-155	OPC-α	Slc37a1
5.90883e-160	2.09934	0.215	0.067	1.53098e-155	OPC-α	Hist1h2ad
7.03718e-160	1.643	0.37	0.163	1.82333e-155	OPC-α	Egln3
1.02707e-159	1.95305	0.266	0.095	2.66114e-155	OPC-α	Tpd52l1
3.36175e-159	2.04653	0.191	0.055	8.71029e-155	OPC-α	Chst1
3.6401e-159	2.52059	0.142	0.033	9.43151e-155	OPC-α	Atp13a5
5.36012e-159	2.17253	0.225	0.073	1.38881e-154	OPC-α	Stmn3
1.10094e-157	1.81086	0.316	0.127	2.85254e-153	OPC-α	Gm4980
1.22029e-157	2.44178	0.126	0.028	3.16176e-153	OPC-α	Syt5
1.44751e-157	2.0688	0.197	0.059	3.75049e-153	OPC-α	Ralyl
1.72544e-157	2.65027	0.137	0.032	4.47061e-153	OPC-α	Gm27169
2.06809e-157	1.81961	0.369	0.166	5.35843e-153	OPC-α	Myb
2.75835e-157	1.89122	0.282	0.106	7.14689e-153	OPC-α	Angpt2
8.62261e-157	2.16519	0.193	0.057	2.23412e-152	OPC-α	Eid2
9.49099e-157	1.82032	0.371	0.167	2.45912e-152	OPC-α	1500009C09Rik
2.50697e-156	2.38331	0.162	0.043	6.49556e-152	OPC-α	Icam1
3.04609e-156	2.37326	0.134	0.031	7.89242e-152	OPC-α	Medag
4.01453e-156	1.33602	0.468	0.235	1.04017e-151	OPC-α	Galnt18
6.29646e-156	2.14492	0.181	0.051	1.63141e-151	OPC-α	Ipcef1
1.24048e-155	1.63619	0.342	0.146	3.21408e-151	OPC-α	Frzb
1.99884e-155	2.02602	0.284	0.107	5.17899e-151	OPC-α	P2ry6
2.91985e-155	1.02454	0.733	0.626	7.56533e-151	OPC-α	Akap13
3.20297e-155	1.85285	0.238	0.08	8.29891e-151	OPC-α	Cngb3
4.53018e-155	2.25287	0.142	0.034	1.17377e-150	OPC-α	Gabra2
5.8119e-155	1.94964	0.203	0.062	1.50586e-150	OPC-α	Zfp711
6.04606e-155	1.95866	0.295	0.115	1.56653e-150	OPC-α	Col4a4
1.17191e-154	2.14452	0.197	0.059	3.03641e-150	OPC-α	Slc16a9
2.51205e-154	1.22867	0.658	0.498	6.50871e-150	OPC-α	Axin2
3.15725e-154	1.93342	0.184	0.052	8.18042e-150	OPC-α	Gm19684
3.50769e-154	1.85902	0.313	0.128	9.08842e-150	OPC-α	Nr5a2
4.94276e-154	2.0104	0.231	0.077	1.28067e-149	OPC-α	Jak3
1.58243e-153	1.62422	0.385	0.18	4.10007e-149	OPC-α	H2afy2
2.44267e-153	1.28854	0.605	0.41	6.32896e-149	OPC-α	Ramp1
2.59395e-153	1.53294	0.384	0.176	6.72091e-149	OPC-α	Gucy1b2
3.91126e-153	1.53195	0.433	0.219	1.01341e-148	OPC-α	Chsy1
6.279e-153	2.76967	0.118	0.025	1.62689e-148	OPC-α	Gm16551
8.30026e-153	1.68134	0.335	0.139	2.1506e-148	OPC-α	Ccno
9.27038e-153	0.896923	0.785	0.719	2.40196e-148	OPC-α	Cspg4
1.36462e-152	1.60977	0.435	0.221	3.53574e-148	OPC-α	Edar
1.44213e-152	1.56824	0.432	0.218	3.73657e-148	OPC-α	Ppargc1b
2.03299e-152	1.58435	0.36	0.162	5.26748e-148	OPC-α	2900011O08Rik
2.76886e-152	2.34616	0.142	0.035	7.17411e-148	OPC-α	Gm15942
3.8425e-152	1.25635	0.625	0.447	9.95593e-148	OPC-α	Rims2
5.56299e-152	2.52068	0.126	0.028	1.44137e-147	OPC-α	Dcdc2c
6.63411e-152	1.59985	0.354	0.156	1.7189e-147	OPC-α	Dnmbp
1.18937e-151	1.62002	0.367	0.166	3.08165e-147	OPC-α	Rgs17
1.46071e-151	2.1058	0.22	0.072	3.78469e-147	OPC-α	Ankrd55
1.7854e-151	2.68373	0.122	0.027	4.62598e-147	OPC-α	Slc35d3
2.07079e-151	2.4952	0.117	0.025	5.36541e-147	OPC-α	Cox7b2
2.07312e-151	2.43062	0.103	0.02	5.37144e-147	OPC-α	Pde6c
2.51234e-151	1.53915	0.407	0.197	6.50947e-147	OPC-α	Gm26827
2.7489e-151	2.107	0.179	0.051	7.12241e-147	OPC-α	C230004F18Rik
3.20575e-151	1.37855	0.582	0.388	8.30611e-147	OPC-α	Col9a1
7.84054e-151	1.75436	0.331	0.141	2.03149e-146	OPC-α	Igsf5
9.29055e-151	1.96958	0.239	0.083	2.40718e-146	OPC-α	Prokr1
1.44907e-150	1.47683	0.51	0.301	3.75455e-146	OPC-α	Etv4
1.63093e-150	2.6829	0.123	0.028	4.22574e-146	OPC-α	C030005K06Rik
8.18641e-150	1.92801	0.262	0.097	2.1211e-145	OPC-α	Nos2
1.0438e-149	1.96764	0.252	0.091	2.70449e-145	OPC-α	Hc
1.26804e-149	2.35069	0.134	0.032	3.28548e-145	OPC-α	Prdm13
2.30994e-149	1.4693	0.348	0.151	5.98505e-145	OPC-α	Zfp385b
5.06321e-149	1.64853	0.365	0.167	1.31188e-144	OPC-α	Klhl3
8.47683e-149	1.86281	0.272	0.103	2.19635e-144	OPC-α	Gm12968
8.99075e-149	1.61424	0.462	0.252	2.3295e-144	OPC-α	Col4a1
9.06918e-149	1.91622	0.278	0.107	2.34983e-144	OPC-α	BC028471
1.0278e-148	1.70802	0.384	0.183	2.66304e-144	OPC-α	BC068157
1.24005e-148	2.4768	0.123	0.028	3.21296e-144	OPC-α	Ccdc80
1.28131e-148	2.39621	0.161	0.043	3.31989e-144	OPC-α	Slc7a10
4.60355e-147	1.46739	0.294	0.112	1.19278e-142	OPC-α	Fam135b
5.54256e-147	1.47602	0.505	0.293	1.43608e-142	OPC-α	Sh3pxd2b
2.14873e-146	1.68077	0.262	0.097	5.56735e-142	OPC-α	Bend5
4.45446e-146	2.0293	0.211	0.069	1.15415e-141	OPC-α	Meis3
8.57419e-146	1.40088	0.496	0.276	2.22157e-141	OPC-α	Tox2
1.82741e-145	1.63778	0.363	0.167	4.73481e-141	OPC-α	Gm15525
1.84939e-145	2.12672	0.175	0.05	4.79178e-141	OPC-α	Gprin2
2.18057e-145	1.35153	0.542	0.336	5.64984e-141	OPC-α	Cacna2d2
2.55139e-145	1.70985	0.296	0.119	6.61065e-141	OPC-α	Lrfn1
2.99238e-145	2.00938	0.225	0.076	7.75326e-141	OPC-α	Pcp4
5.59485e-145	2.38924	0.142	0.036	1.44963e-140	OPC-α	Nox3
7.15521e-145	2.32263	0.141	0.035	1.85392e-140	OPC-α	Fzd6
7.53652e-145	1.3271	0.484	0.267	1.95271e-140	OPC-α	Mfhas1
8.91557e-145	1.27049	0.637	0.455	2.31002e-140	OPC-α	Myh10
1.24339e-144	2.14646	0.178	0.052	3.22161e-140	OPC-α	Lgi2
1.47332e-144	1.62851	0.446	0.239	3.81737e-140	OPC-α	BC039771
1.98343e-144	1.34501	0.538	0.327	5.13907e-140	OPC-α	Tshz3
2.04348e-144	1.30372	0.525	0.312	5.29466e-140	OPC-α	Tnfrsf21
2.38142e-144	1.36204	0.483	0.269	6.17025e-140	OPC-α	Tox3
3.96531e-144	1.50298	0.33	0.14	1.02741e-139	OPC-α	Hmcn1
4.66993e-144	2.05304	0.203	0.065	1.20998e-139	OPC-α	Hist1h2bf
5.18289e-144	1.43833	0.479	0.265	1.34289e-139	OPC-α	Rgcc
5.56732e-144	1.42293	0.536	0.332	1.44249e-139	OPC-α	Mgat5b
9.42875e-144	1.51398	0.39	0.188	2.44299e-139	OPC-α	Cdyl2
1.22027e-143	1.55788	0.373	0.174	3.16172e-139	OPC-α	Mkx
1.22306e-143	1.33776	0.589	0.406	3.16894e-139	OPC-α	Sgsm1
4.55445e-143	1.8717	0.273	0.105	1.18006e-138	OPC-α	Lor
7.95332e-143	2.13783	0.192	0.06	2.0607e-138	OPC-α	AU019990
1.66979e-142	1.87367	0.238	0.084	4.32642e-138	OPC-α	Gm11412
2.14008e-142	1.49396	0.422	0.213	5.54496e-138	OPC-α	Crispld2
4.35527e-142	1.76588	0.328	0.143	1.12845e-137	OPC-α	Wwtr1
4.39647e-142	1.26881	0.567	0.359	1.13912e-137	OPC-α	Tgfb2
4.63636e-142	1.67979	0.343	0.153	1.20128e-137	OPC-α	Galnt14
5.27487e-142	1.0284	0.717	0.628	1.36672e-137	OPC-α	Fam189a1
6.02791e-142	1.46506	0.494	0.286	1.56183e-137	OPC-α	Pxdc1
8.19599e-142	1.74868	0.304	0.125	2.12358e-137	OPC-α	Chrd
1.49087e-141	2.47111	0.139	0.035	3.86283e-137	OPC-α	Slc6a13
2.49837e-141	1.69044	0.254	0.095	6.47327e-137	OPC-α	Npas2
3.18164e-141	1.30974	0.556	0.365	8.24362e-137	OPC-α	Kcnh5
3.22761e-141	1.67359	0.311	0.131	8.36274e-137	OPC-α	Gm17750
6.32763e-141	1.6787	0.335	0.147	1.63949e-136	OPC-α	Inafm1
9.85066e-141	1.37121	0.526	0.321	2.55231e-136	OPC-α	D430041D05Rik
1.0446e-140	2.23965	0.189	0.059	2.70657e-136	OPC-α	Bean1
1.075e-140	0.799678	0.8	0.734	2.78532e-136	OPC-α	Notch1
2.74748e-140	1.3408	0.448	0.233	7.11873e-136	OPC-α	Tagln2
2.83739e-140	0.840408	0.788	0.712	7.35169e-136	OPC-α	Galnt10
4.98443e-140	1.24649	0.62	0.449	1.29147e-135	OPC-α	Dagla
5.28728e-140	2.3657	0.142	0.036	1.36994e-135	OPC-α	Cxcl14
6.78111e-140	1.51016	0.408	0.201	1.75699e-135	OPC-α	Gm21986
1.14487e-139	2.40217	0.14	0.036	2.96636e-135	OPC-α	E530001K10Rik
1.21854e-139	2.04817	0.143	0.037	3.15724e-135	OPC-α	Epha8
1.47436e-139	1.58819	0.406	0.204	3.82006e-135	OPC-α	Fgfr3
4.73614e-139	1.38496	0.527	0.327	1.22713e-134	OPC-α	Galm
1.29984e-138	0.690223	0.843	0.818	3.36788e-134	OPC-α	Pde10a
1.31766e-138	1.8496	0.234	0.083	3.41406e-134	OPC-α	Fsd2
3.28182e-138	1.8494	0.245	0.089	8.5032e-134	OPC-α	Mettl24
3.5537e-138	1.59811	0.386	0.189	9.20763e-134	OPC-α	Tmem164
4.87343e-138	2.86267	0.103	0.021	1.26271e-133	OPC-α	Gm14224
1.12752e-137	2.51999	0.102	0.021	2.9214e-133	OPC-α	Pmaip1
1.28232e-137	1.72338	0.355	0.165	3.32249e-133	OPC-α	Pbx4
2.16007e-137	1.48627	0.398	0.197	5.59675e-133	OPC-α	Nhs
2.30489e-137	1.59727	0.429	0.23	5.97196e-133	OPC-α	Ica1
2.7818e-137	2.44714	0.105	0.022	7.20765e-133	OPC-α	Ptger2
3.03158e-137	1.73314	0.26	0.099	7.85482e-133	OPC-α	Wnt4
3.53739e-137	1.16188	0.559	0.341	9.16539e-133	OPC-α	Rgs20
6.0041e-137	1.45632	0.51	0.313	1.55566e-132	OPC-α	Ptk7
1.2451e-136	0.91495	0.734	0.638	3.22606e-132	OPC-α	Ergic1
1.31707e-136	2.26228	0.157	0.044	3.41252e-132	OPC-α	Emp2
1.508e-136	1.43262	0.326	0.142	3.90723e-132	OPC-α	Rhobtb1
1.60542e-136	1.16532	0.629	0.453	4.15965e-132	OPC-α	Sobp
3.28197e-136	1.52936	0.403	0.202	8.50358e-132	OPC-α	Tead3
5.11672e-136	2.04282	0.205	0.068	1.32574e-131	OPC-α	Golm1
9.98592e-136	1.59776	0.33	0.145	2.58735e-131	OPC-α	Ldha
1.00434e-135	1.55272	0.368	0.177	2.60225e-131	OPC-α	Prdm8
1.52768e-135	2.24308	0.129	0.032	3.95823e-131	OPC-α	Glra3
2.07133e-135	1.24821	0.554	0.359	5.36681e-131	OPC-α	Klhl32
2.79981e-135	1.72501	0.325	0.143	7.2543e-131	OPC-α	9030612E09Rik
5.20064e-135	1.85554	0.246	0.092	1.34749e-130	OPC-α	Otof
6.2991e-135	1.78731	0.274	0.109	1.6321e-130	OPC-α	Dock8
6.95108e-135	1.48708	0.458	0.254	1.80103e-130	OPC-α	Il17rd
8.85356e-135	2.25211	0.113	0.025	2.29396e-130	OPC-α	Zfp641
1.16423e-134	2.3637	0.144	0.039	3.01651e-130	OPC-α	Myl9
1.32983e-134	1.93051	0.173	0.052	3.44559e-130	OPC-α	RP23-212H4.3
1.50935e-134	2.3458	0.112	0.025	3.91073e-130	OPC-α	Htr5a
1.52022e-134	2.08577	0.218	0.076	3.93888e-130	OPC-α	Rarres1
5.15951e-134	1.22187	0.612	0.442	1.33683e-129	OPC-α	Map3k1
6.11258e-134	1.80927	0.258	0.099	1.58377e-129	OPC-α	Oca2
6.20788e-134	1.67342	0.248	0.094	1.60846e-129	OPC-α	Gcnt2
1.56917e-133	2.26405	0.167	0.05	4.06571e-129	OPC-α	Ccl5
1.83845e-133	1.87493	0.189	0.06	4.76342e-129	OPC-α	Slc26a7
1.89871e-133	2.09984	0.181	0.056	4.91955e-129	OPC-α	Dmrt3
2.30898e-133	1.65515	0.276	0.11	5.98258e-129	OPC-α	Scn3a
3.46625e-133	1.87707	0.285	0.118	8.98106e-129	OPC-α	Six1
4.50532e-133	1.09637	0.651	0.484	1.16733e-128	OPC-α	Acss1
4.74528e-133	1.5614	0.38	0.188	1.2295e-128	OPC-α	Dpys
5.73296e-133	2.17639	0.134	0.034	1.48541e-128	OPC-α	Hoxc8
6.66215e-133	1.95077	0.209	0.071	1.72616e-128	OPC-α	Slc7a8
8.0686e-133	1.97913	0.22	0.077	2.09057e-128	OPC-α	Sncb
8.33321e-133	2.23635	0.13	0.033	2.15914e-128	OPC-α	Neurod1
1.26696e-132	1.74757	0.31	0.134	3.28269e-128	OPC-α	Pcdh8
1.63884e-132	1.45707	0.447	0.247	4.24624e-128	OPC-α	Arhgef4
2.3126e-132	1.56842	0.4	0.206	5.99196e-128	OPC-α	Igdcc4
2.91741e-132	1.5147	0.41	0.214	7.55902e-128	OPC-α	Mmp15
4.13276e-132	1.32086	0.471	0.267	1.0708e-127	OPC-α	Marcks
4.77011e-132	1.47613	0.408	0.211	1.23594e-127	OPC-α	Gm26815
5.91472e-132	1.71099	0.317	0.14	1.53251e-127	OPC-α	Spats1
9.1701e-132	1.7059	0.312	0.136	2.37597e-127	OPC-α	Thpo
1.32184e-131	1.51231	0.418	0.217	3.42488e-127	OPC-α	Kif7
1.46483e-131	1.44309	0.455	0.256	3.79539e-127	OPC-α	Tbkbp1
2.20649e-131	1.64421	0.399	0.207	5.71703e-127	OPC-α	Gm26704
5.13316e-131	1.64491	0.406	0.211	1.33e-126	OPC-α	Zbed3
5.9654e-131	1.55541	0.329	0.146	1.54564e-126	OPC-α	Trp53i11
6.44182e-131	1.22394	0.588	0.414	1.66907e-126	OPC-α	Astn1
1.28996e-130	2.26588	0.15	0.042	3.3423e-126	OPC-α	Shh
1.90675e-130	1.4805	0.391	0.197	4.94038e-126	OPC-α	Chic2
2.57299e-130	2.05129	0.206	0.07	6.66662e-126	OPC-α	Gm26820
2.64112e-130	1.45849	0.451	0.253	6.84313e-126	OPC-α	Rreb1
9.08831e-130	1.30053	0.489	0.283	2.35478e-125	OPC-α	4632428N05Rik
1.0086e-129	1.264	0.534	0.335	2.61329e-125	OPC-α	Osbpl6
1.11028e-129	1.23601	0.61	0.44	2.87675e-125	OPC-α	Sh3bp1
1.40793e-129	1.82512	0.243	0.091	3.64795e-125	OPC-α	Clic1
1.81952e-129	0.934648	0.731	0.629	4.71438e-125	OPC-α	Rbfox2
4.2672e-129	0.919363	0.747	0.665	1.10563e-124	OPC-α	Midn
5.51135e-129	1.63179	0.309	0.136	1.42799e-124	OPC-α	Hydin
5.6137e-129	1.41829	0.455	0.255	1.45451e-124	OPC-α	Zdhhc2
7.96314e-129	2.24873	0.148	0.042	2.06325e-124	OPC-α	Emx1
1.07984e-128	1.92873	0.168	0.051	2.79786e-124	OPC-α	Nfkbid
1.52022e-128	1.69583	0.285	0.12	3.93888e-124	OPC-α	Sim2
2.14461e-128	1.36374	0.505	0.304	5.55669e-124	OPC-α	Nr2f2
2.80476e-128	1.69587	0.278	0.113	7.26714e-124	OPC-α	Gm7030
2.97609e-128	2.56556	0.105	0.024	7.71105e-124	OPC-α	Tspyl3
3.12704e-128	1.90915	0.242	0.092	8.10215e-124	OPC-α	Chrm3
3.95069e-128	2.19704	0.164	0.049	1.02362e-123	OPC-α	Epn3
4.88334e-128	1.55922	0.334	0.152	1.26527e-123	OPC-α	Zak
5.01693e-128	2.05174	0.179	0.057	1.29989e-123	OPC-α	Gm26614
5.17269e-128	1.1118	0.651	0.5	1.34024e-123	OPC-α	Vwf
1.01151e-127	1.22074	0.54	0.34	2.62083e-123	OPC-α	Lypd6
1.32028e-127	2.11282	0.129	0.033	3.42085e-123	OPC-α	Dlx6
1.33181e-127	1.197	0.598	0.422	3.45072e-123	OPC-α	Pcdhgc4
2.40582e-127	1.43259	0.347	0.162	6.23348e-123	OPC-α	Cpne4
2.4166e-127	1.57707	0.336	0.153	6.26141e-123	OPC-α	Disp1
2.83269e-127	2.02	0.15	0.043	7.33949e-123	OPC-α	Il1r1
6.6771e-127	2.17153	0.144	0.04	1.73004e-122	OPC-α	Tmem40
8.11261e-127	1.40072	0.371	0.18	2.10198e-122	OPC-α	Slc1a6
1.15018e-126	1.30442	0.502	0.306	2.98013e-122	OPC-α	Syt7
2.03724e-126	1.55895	0.343	0.161	5.2785e-122	OPC-α	H1fx
2.1896e-126	1.68692	0.253	0.098	5.67326e-122	OPC-α	Gm16863
4.5478e-126	1.82622	0.225	0.083	1.17833e-121	OPC-α	Zfp957
4.98037e-126	1.74029	0.307	0.136	1.29041e-121	OPC-α	Cys1
5.06221e-126	1.44135	0.486	0.287	1.31162e-121	OPC-α	Pnpla3
9.09999e-126	1.46435	0.433	0.238	2.35781e-121	OPC-α	Gfra2
9.45079e-126	2.0162	0.204	0.071	2.4487e-121	OPC-α	Reep2
1.12953e-125	1.12548	0.636	0.491	2.92661e-121	OPC-α	Entpd1
1.2786e-125	1.93954	0.256	0.102	3.31284e-121	OPC-α	Pla2g7
1.353e-125	2.12643	0.125	0.032	3.50564e-121	OPC-α	1810007D17Rik
2.18876e-125	1.44229	0.403	0.21	5.67108e-121	OPC-α	Slc7a1
2.19065e-125	2.10967	0.172	0.053	5.67596e-121	OPC-α	Golga7b
3.25279e-125	1.49122	0.425	0.23	8.42797e-121	OPC-α	Mfsd7c
3.43375e-125	0.984354	0.708	0.587	8.89684e-121	OPC-α	Epas1
3.71522e-125	1.59951	0.327	0.148	9.62614e-121	OPC-α	Rab39
3.91525e-125	1.98299	0.198	0.068	1.01444e-120	OPC-α	Wdr86
5.23029e-125	1.90783	0.129	0.034	1.35517e-120	OPC-α	Fam26e
7.44981e-125	1.31415	0.542	0.364	1.93025e-120	OPC-α	Hlf
8.30955e-125	1.83498	0.258	0.103	2.153e-120	OPC-α	Slc28a3
1.96163e-124	1.51772	0.395	0.207	5.08259e-120	OPC-α	Dgkh
2.34428e-124	1.44691	0.438	0.242	6.07402e-120	OPC-α	Acsl6
2.42547e-124	2.06946	0.167	0.051	6.28439e-120	OPC-α	Fam163b
4.98731e-124	1.56306	0.381	0.193	1.29221e-119	OPC-α	Fam110a
5.48922e-124	1.68122	0.296	0.128	1.42226e-119	OPC-α	Bend7
7.90132e-124	1.61645	0.363	0.179	2.04723e-119	OPC-α	Gm28638
8.52509e-124	1.74207	0.273	0.114	2.20885e-119	OPC-α	Tlr5
1.09933e-123	1.73631	0.239	0.091	2.84836e-119	OPC-α	Zfp804a
1.42176e-123	2.23095	0.147	0.042	3.68377e-119	OPC-α	Gm26658
2.42449e-123	1.1722	0.595	0.415	6.28187e-119	OPC-α	Bcl2
2.70332e-123	2.01022	0.231	0.087	7.0043e-119	OPC-α	Samd5
3.23062e-123	1.87606	0.131	0.035	8.37053e-119	OPC-α	Kitl
5.12046e-123	1.76532	0.231	0.087	1.32671e-118	OPC-α	Tgfb1i1
5.84014e-123	2.09987	0.19	0.064	1.51318e-118	OPC-α	Nt5c1a
6.71427e-123	1.63022	0.318	0.145	1.73967e-118	OPC-α	Tph2
7.34512e-123	1.45708	0.398	0.209	1.90312e-118	OPC-α	Shisa7
7.94512e-123	1.40392	0.441	0.245	2.05858e-118	OPC-α	Slc41a2
2.67406e-122	1.38378	0.467	0.272	6.92848e-118	OPC-α	Spry4
3.26041e-122	1.25367	0.569	0.392	8.44772e-118	OPC-α	Kcnb1
7.51388e-122	0.805543	0.774	0.701	1.94685e-117	OPC-α	Tsc22d1
1.03943e-121	1.96109	0.211	0.076	2.69317e-117	OPC-α	Fam89a
1.84222e-121	2.32813	0.15	0.044	4.7732e-117	OPC-α	Pparg
2.92498e-121	1.98211	0.213	0.077	7.57863e-117	OPC-α	Galnt9
4.79077e-121	1.87065	0.226	0.085	1.24129e-116	OPC-α	Fndc5
4.98749e-121	1.62438	0.264	0.107	1.29226e-116	OPC-α	Gm9925
5.82241e-121	1.60418	0.329	0.153	1.50859e-116	OPC-α	Kcnmb4
6.31336e-121	1.41858	0.434	0.243	1.63579e-116	OPC-α	Ltbp3
6.61475e-121	1.57374	0.311	0.14	1.71388e-116	OPC-α	Rph3al
7.52343e-121	1.77765	0.219	0.08	1.94932e-116	OPC-α	Gm14025
9.37835e-121	2.24066	0.106	0.025	2.42993e-116	OPC-α	Gm16086
9.88851e-121	2.17112	0.161	0.049	2.56211e-116	OPC-α	B130024G19Rik
1.15833e-120	2.05203	0.16	0.049	3.00123e-116	OPC-α	Igf2bp1
1.81435e-120	1.24298	0.549	0.361	4.70099e-116	OPC-α	Xkr5
2.68658e-120	0.847505	0.738	0.628	6.96093e-116	OPC-α	Mgll
3.00618e-120	1.40008	0.432	0.241	7.78902e-116	OPC-α	Sox4
4.26948e-120	1.91568	0.187	0.063	1.10622e-115	OPC-α	A230050P20Rik
4.27832e-120	2.09022	0.161	0.05	1.10851e-115	OPC-α	Elovl2
4.75786e-120	1.30252	0.523	0.339	1.23276e-115	OPC-α	4930448N21Rik
5.03677e-120	1.18351	0.619	0.454	1.30503e-115	OPC-α	Lphn1
5.12424e-120	1.36781	0.486	0.294	1.32769e-115	OPC-α	AI118078
6.12428e-120	1.6613	0.245	0.096	1.5868e-115	OPC-α	Pvalb
7.93456e-120	1.47065	0.399	0.21	2.05584e-115	OPC-α	Spred3
8.75595e-120	1.43258	0.381	0.196	2.26867e-115	OPC-α	Hhat
9.78917e-120	1.74365	0.209	0.075	2.53637e-115	OPC-α	9630013D21Rik
1.04022e-119	1.89076	0.178	0.058	2.69521e-115	OPC-α	Dctd
1.64607e-119	1.19027	0.59	0.424	4.26496e-115	OPC-α	Dpf3
2.53614e-119	2.51606	0.101	0.023	6.57115e-115	OPC-α	Gpr20
2.59583e-119	1.27523	0.571	0.409	6.7258e-115	OPC-α	Rmi2
3.35438e-119	1.82622	0.188	0.064	8.69121e-115	OPC-α	Igsf10
4.43279e-119	1.51235	0.269	0.112	1.14854e-114	OPC-α	Chst9
1.4116e-118	1.46122	0.452	0.26	3.65747e-114	OPC-α	Ebf4
3.27389e-118	1.15511	0.602	0.431	8.48264e-114	OPC-α	Tiam1
3.30661e-118	1.28543	0.478	0.284	8.56742e-114	OPC-α	Rnf150
5.71961e-118	0.756414	0.783	0.751	1.48195e-113	OPC-α	Itpkb
6.03316e-118	1.72895	0.23	0.088	1.56319e-113	OPC-α	Trpc3
9.28802e-118	1.64694	0.303	0.136	2.40653e-113	OPC-α	Tmem158
1.04844e-117	2.09931	0.175	0.058	2.71651e-113	OPC-α	Golt1a
1.32825e-117	1.66057	0.366	0.185	3.4415e-113	OPC-α	Slc9a5
1.67722e-117	1.76216	0.211	0.077	4.34568e-113	OPC-α	1700040L02Rik
2.0221e-117	1.2303	0.574	0.408	5.23925e-113	OPC-α	Asic1
3.539e-117	2.33911	0.111	0.027	9.16955e-113	OPC-α	1700034J05Rik
3.96193e-117	1.61673	0.317	0.147	1.02654e-112	OPC-α	Arsj
4.08967e-117	2.24343	0.127	0.034	1.05963e-112	OPC-α	2010300F17Rik
5.41987e-117	1.63093	0.292	0.128	1.40429e-112	OPC-α	Cacna2d1
5.42948e-117	1.73246	0.201	0.072	1.40678e-112	OPC-α	Otx1
6.3247e-117	1.28674	0.473	0.277	1.63873e-112	OPC-α	Cxxc4
6.67312e-117	1.87305	0.201	0.071	1.72901e-112	OPC-α	Evc2
6.67773e-117	1.76444	0.288	0.126	1.7302e-112	OPC-α	Cbr3
1.01647e-116	2.3848	0.11	0.027	2.63367e-112	OPC-α	Uncx
1.05963e-116	1.54179	0.32	0.148	2.74551e-112	OPC-α	Stab2
1.08484e-116	1.42328	0.306	0.137	2.81082e-112	OPC-α	Axl
1.29387e-116	1.82424	0.206	0.074	3.35242e-112	OPC-α	Wnt5a
1.39471e-116	1.55483	0.281	0.12	3.61369e-112	OPC-α	Bend4
2.02272e-116	2.17857	0.115	0.029	5.24087e-112	OPC-α	Sox9
1.51513e-115	1.62569	0.305	0.138	3.92571e-111	OPC-α	Cd200
1.55644e-115	1.13479	0.624	0.473	4.03273e-111	OPC-α	Trim62
1.6545e-115	1.88217	0.137	0.039	4.28681e-111	OPC-α	Gm26791
1.96795e-115	2.03435	0.139	0.04	5.09896e-111	OPC-α	Slc17a6
2.96766e-115	0.870704	0.699	0.56	7.68921e-111	OPC-α	Gfra1
3.07353e-115	1.99227	0.19	0.066	7.96352e-111	OPC-α	Scin
3.4772e-115	0.616885	0.822	0.79	9.00944e-111	OPC-α	Prkce
1.15404e-114	1.49423	0.411	0.226	2.99012e-110	OPC-α	Vstm2b
1.28759e-114	1.91718	0.244	0.097	3.33614e-110	OPC-α	Pianp
1.29234e-114	1.72856	0.262	0.11	3.34845e-110	OPC-α	Cmtm7
2.52062e-114	1.74204	0.284	0.125	6.53093e-110	OPC-α	Rab27a
3.22679e-114	1.27942	0.547	0.368	8.3606e-110	OPC-α	Ptchd2
3.62878e-114	1.75869	0.207	0.075	9.40218e-110	OPC-α	Gm26876
4.28721e-114	2.14838	0.13	0.036	1.11082e-109	OPC-α	2810407A14Rik
5.11976e-114	2.04004	0.147	0.044	1.32653e-109	OPC-α	Vstm2l
5.67693e-114	1.55137	0.213	0.079	1.47089e-109	OPC-α	Kcnb2
8.18664e-114	1.72016	0.254	0.105	2.12116e-109	OPC-α	Adamts8
1.73568e-113	1.75109	0.243	0.098	4.49714e-109	OPC-α	1500009L16Rik
2.73803e-113	2.21709	0.122	0.033	7.09422e-109	OPC-α	D830032E09Rik
2.80051e-113	1.28021	0.501	0.309	7.25613e-109	OPC-α	Zfp217
5.61299e-113	1.51735	0.314	0.146	1.45433e-108	OPC-α	Gpr162
1.49751e-112	1.05154	0.639	0.492	3.88005e-108	OPC-α	Rapgef4
1.52584e-112	1.1427	0.558	0.371	3.95346e-108	OPC-α	Pcsk2
1.52951e-112	1.80183	0.218	0.082	3.96296e-108	OPC-α	Akap5
1.5425e-112	1.31341	0.466	0.281	3.99663e-108	OPC-α	Tmco4
2.50688e-112	1.73399	0.231	0.091	6.49534e-108	OPC-α	Ikzf4
3.14892e-112	1.38359	0.371	0.191	8.15886e-108	OPC-α	Ebf3
3.49438e-112	1.32387	0.433	0.241	9.05393e-108	OPC-α	Nrep
5.60448e-112	1.60782	0.328	0.157	1.45212e-107	OPC-α	Lrp8os3
7.93746e-112	1.5034	0.336	0.164	2.0566e-107	OPC-α	Wnt3a
8.43565e-112	1.71214	0.233	0.093	2.18568e-107	OPC-α	Gm13067
8.61439e-112	1.50515	0.343	0.17	2.23199e-107	OPC-α	Abcb4
9.27983e-112	1.66026	0.337	0.165	2.4044e-107	OPC-α	Dnajc22
1.13363e-111	1.68422	0.286	0.128	2.93723e-107	OPC-α	Ica1l
1.2206e-111	1.7264	0.212	0.08	3.16257e-107	OPC-α	Matk
1.32845e-111	1.5767	0.249	0.103	3.44202e-107	OPC-α	Crb1
1.49617e-111	1.9206	0.156	0.049	3.87656e-107	OPC-α	Zcchc16
1.6126e-111	1.63309	0.306	0.142	4.17824e-107	OPC-α	Nod2
1.66811e-111	1.44933	0.349	0.173	4.32207e-107	OPC-α	Cemip
2.36303e-111	1.46296	0.405	0.223	6.1226e-107	OPC-α	Dennd3
4.51563e-111	1.22267	0.501	0.319	1.17e-106	OPC-α	Ptprb
9.89267e-111	1.67992	0.251	0.104	2.56319e-106	OPC-α	Enthd1
9.9947e-111	1.10468	0.606	0.448	2.58963e-106	OPC-α	Plekha6
1.1626e-110	1.45632	0.359	0.184	3.0123e-106	OPC-α	Foxc1
1.36693e-110	2.08834	0.136	0.039	3.54172e-106	OPC-α	Layn
1.79458e-110	1.62703	0.285	0.127	4.64976e-106	OPC-α	Stox1
2.16507e-110	1.77326	0.227	0.089	5.6097e-106	OPC-α	Steap2
3.15712e-110	2.12025	0.143	0.043	8.18011e-106	OPC-α	Lhx1
3.41317e-110	1.20008	0.582	0.416	8.84352e-106	OPC-α	Tmem231
4.64911e-110	1.53014	0.314	0.147	1.20458e-105	OPC-α	Zkscan2
5.49822e-110	2.06792	0.166	0.054	1.42459e-105	OPC-α	Fas
5.52065e-110	1.37045	0.346	0.171	1.4304e-105	OPC-α	Agbl1
5.87408e-110	1.28243	0.515	0.337	1.52197e-105	OPC-α	Evl
8.38933e-110	1.76468	0.226	0.089	2.17367e-105	OPC-α	Hs6st2
1.15453e-109	1.47024	0.307	0.142	2.99139e-105	OPC-α	Abcb1b
1.22144e-109	0.708018	0.792	0.752	3.16475e-105	OPC-α	Arhgap31
1.23218e-109	1.15154	0.597	0.441	3.19257e-105	OPC-α	Rarg
2.72696e-109	1.35756	0.442	0.257	7.06556e-105	OPC-α	Prrt4
3.90619e-109	1.69178	0.276	0.123	1.01209e-104	OPC-α	Sv2b
7.43571e-109	2.03911	0.106	0.026	1.92659e-104	OPC-α	Npnt
8.48029e-109	1.2897	0.443	0.254	2.19724e-104	OPC-α	Myzap
1.39307e-108	1.17259	0.488	0.296	3.60945e-104	OPC-α	4933427D06Rik
1.56033e-108	1.52029	0.233	0.093	4.0428e-104	OPC-α	Lamb1
1.79621e-108	1.81731	0.193	0.07	4.65398e-104	OPC-α	Htr7
1.86815e-108	1.4914	0.292	0.133	4.84038e-104	OPC-α	Lrrk2
2.00407e-108	1.95695	0.167	0.055	5.19255e-104	OPC-α	Scn4b
4.53269e-108	1.15233	0.524	0.344	1.17442e-103	OPC-α	Cpne2
5.71016e-108	1.48048	0.309	0.146	1.4795e-103	OPC-α	Dfna5
9.46838e-108	1.43527	0.344	0.174	2.45326e-103	OPC-α	Gm10125
1.13446e-107	0.856344	0.736	0.669	2.9394e-103	OPC-α	Mcu
1.28395e-107	1.21178	0.524	0.35	3.3267e-103	OPC-α	0610040J01Rik
1.52002e-107	1.99327	0.149	0.047	3.93836e-103	OPC-α	Otx2os1
1.65673e-107	1.91319	0.17	0.058	4.29259e-103	OPC-α	Slc9a2
2.89723e-107	1.506	0.286	0.129	7.50673e-103	OPC-α	Gm14169
4.50412e-107	0.930811	0.684	0.59	1.16702e-102	OPC-α	Nhsl1
4.53826e-107	2.13296	0.124	0.035	1.17586e-102	OPC-α	Mcf2
4.6524e-107	0.720242	0.747	0.636	1.20544e-102	OPC-α	2025-09-09
4.94589e-107	1.55591	0.274	0.12	1.28148e-102	OPC-α	Slc16a13
6.55151e-107	1.37652	0.413	0.232	1.6975e-102	OPC-α	Pamr1
1.45315e-106	1.85362	0.172	0.059	3.76511e-102	OPC-α	Ush1c
2.92381e-106	1.33395	0.422	0.24	7.57558e-102	OPC-α	Rorb
3.02083e-106	1.54331	0.349	0.18	7.82696e-102	OPC-α	1700047F07Rik
3.66604e-106	1.8667	0.224	0.09	9.49871e-102	OPC-α	Kiss1
4.00835e-106	1.70713	0.296	0.14	1.03856e-101	OPC-α	Cwh43
5.05816e-106	1.60128	0.282	0.128	1.31057e-101	OPC-α	Fam149a
5.48328e-106	1.8719	0.224	0.09	1.42072e-101	OPC-α	Gm17545
6.26859e-106	1.19754	0.504	0.325	1.62419e-101	OPC-α	Palld
6.50323e-106	2.17839	0.148	0.047	1.68499e-101	OPC-α	Mdfi
7.34214e-106	0.709598	0.775	0.741	1.90235e-101	OPC-α	Scfd2
9.87172e-106	1.84636	0.185	0.066	2.55776e-101	OPC-α	Grin3b
1.01841e-105	1.53342	0.291	0.135	2.6387e-101	OPC-α	CK137956
1.03868e-105	1.17216	0.533	0.358	2.69121e-101	OPC-α	Adamtsl3
1.58547e-105	1.36444	0.403	0.225	4.10795e-101	OPC-α	Esrrb
1.6158e-105	1.89446	0.166	0.056	4.18654e-101	OPC-α	Cfap58
1.6653e-105	1.37646	0.351	0.18	4.3148e-101	OPC-α	Cped1
1.7792e-105	1.80677	0.211	0.081	4.60992e-101	OPC-α	Fsbp
2.24393e-105	1.27846	0.428	0.244	5.81402e-101	OPC-α	Scube1
2.42834e-105	1.64742	0.233	0.095	6.29184e-101	OPC-α	Fstl1
2.94582e-105	1.86319	0.224	0.09	7.63261e-101	OPC-α	Gm28040
5.7312e-105	1.31856	0.46	0.281	1.48495e-100	OPC-α	4430402I18Rik
6.11665e-105	1.87925	0.168	0.057	1.58482e-100	OPC-α	Gm12299
7.67787e-105	1.4405	0.336	0.168	1.98934e-100	OPC-α	Rab34
1.28012e-104	2.49205	0.116	0.032	3.3168e-100	OPC-α	Gm884
1.64303e-104	1.76404	0.179	0.063	4.25708e-100	OPC-α	Rgs19
2.50762e-104	1.99459	0.145	0.046	6.49725e-100	OPC-α	Ifitm7
2.99003e-104	1.82249	0.179	0.063	7.74717e-100	OPC-α	Pla2g4f
4.40014e-104	1.45994	0.268	0.117	1.14008e-99	OPC-α	Slco5a1
4.79446e-104	1.79114	0.168	0.057	1.24224e-99	OPC-α	Cd28
8.17749e-104	1.66802	0.242	0.101	2.11879e-99	OPC-α	Gucy2f
8.64898e-104	0.785396	0.736	0.681	2.24095e-99	OPC-α	Pbx1
1.16619e-103	2.30189	0.111	0.029	3.02161e-99	OPC-α	Nkx1-1
1.44601e-103	1.98289	0.163	0.055	3.74662e-99	OPC-α	Zfp184
1.66503e-103	1.47461	0.252	0.107	4.31408e-99	OPC-α	Cthrc1
1.81206e-103	1.72209	0.226	0.091	4.69504e-99	OPC-α	A830035A12Rik
1.96049e-103	1.72966	0.254	0.109	5.07963e-99	OPC-α	Armcx4
2.23692e-103	1.96447	0.179	0.064	5.79586e-99	OPC-α	Mum1l1
2.72002e-103	2.365	0.101	0.025	7.04757e-99	OPC-α	Myoz2
2.89575e-103	1.96209	0.122	0.034	7.50288e-99	OPC-α	Nkx1-2
4.42838e-103	1.5253	0.271	0.121	1.14739e-98	OPC-α	Pdlim4
6.17565e-103	1.11881	0.631	0.505	1.60011e-98	OPC-α	Xkr6
6.19719e-103	0.93496	0.656	0.536	1.60569e-98	OPC-α	Lamb3
1.01689e-102	1.16824	0.535	0.377	2.63477e-98	OPC-α	Nxn
1.62176e-102	1.38719	0.355	0.186	4.20198e-98	OPC-α	Atp2b4
1.73768e-102	1.45923	0.31	0.149	4.50233e-98	OPC-α	Itgb6
2.39429e-102	1.33136	0.452	0.268	6.20361e-98	OPC-α	Pkdcc
5.88496e-102	1.96506	0.17	0.059	1.52479e-97	OPC-α	Gm20446
7.60584e-102	1.49644	0.365	0.195	1.97067e-97	OPC-α	Wnt9a
7.62789e-102	1.31917	0.386	0.212	1.97639e-97	OPC-α	Nr2f1
8.71928e-102	1.43825	0.362	0.19	2.25916e-97	OPC-α	1110018N20Rik
8.92305e-102	0.81958	0.732	0.637	2.31196e-97	OPC-α	Ust
6.74033e-101	1.63071	0.229	0.094	1.74642e-96	OPC-α	Gm12100
1.29011e-100	1.40304	0.345	0.178	3.34268e-96	OPC-α	Nid2
1.3133e-100	1.35836	0.33	0.166	3.40277e-96	OPC-α	Fam78b
1.4651e-100	1.5175	0.301	0.144	3.79607e-96	OPC-α	Gm26812
1.47049e-100	1.22209	0.51	0.332	3.81005e-96	OPC-α	Rbpjl
1.55296e-100	1.46662	0.284	0.13	4.02373e-96	OPC-α	Gm15138
1.81374e-100	1.82898	0.176	0.063	4.69941e-96	OPC-α	Crtap
2.45653e-100	0.747828	0.755	0.712	6.36488e-96	OPC-α	Nrg2
2.51132e-100	1.06192	0.54	0.36	6.50682e-96	OPC-α	6030407O03Rik
3.83393e-100	1.80789	0.205	0.08	9.93371e-96	OPC-α	Gm26739
4.82436e-100	1.59158	0.251	0.109	1.24999e-95	OPC-α	Thnsl2
6.09781e-100	1.78146	0.223	0.091	1.57994e-95	OPC-α	Zdhhc22
9.76526e-100	2.00652	0.133	0.041	2.53018e-95	OPC-α	Rab17
1.38227e-99	1.90077	0.187	0.069	3.58147e-95	OPC-α	Tnfsf12
1.47077e-99	2.06043	0.135	0.042	3.81076e-95	OPC-α	Syt4
1.52047e-99	2.15074	0.131	0.04	3.93955e-95	OPC-α	Txk
1.79655e-99	2.37407	0.114	0.032	4.65485e-95	OPC-α	Ptpn20
2.40537e-99	0.934082	0.499	0.31	6.23232e-95	OPC-α	Ror1
3.9446e-99	1.42623	0.311	0.152	1.02205e-94	OPC-α	Slc35g1
4.47299e-99	1.16665	0.561	0.41	1.15895e-94	OPC-α	Atoh8
4.57568e-99	1.57169	0.216	0.087	1.18556e-94	OPC-α	Cpa4
7.68151e-99	1.24881	0.408	0.234	1.99028e-94	OPC-α	Ngef
7.84544e-99	1.92949	0.182	0.067	2.03275e-94	OPC-α	E130006D01Rik
8.54198e-99	1.39508	0.309	0.149	2.21323e-94	OPC-α	Wtip
8.94288e-99	1.66226	0.15	0.049	2.3171e-94	OPC-α	Lrfn3
8.97943e-99	1.68638	0.218	0.088	2.32657e-94	OPC-α	Kctd12
9.78915e-99	1.11147	0.613	0.474	2.53637e-94	OPC-α	Traf4
1.24336e-98	1.15156	0.559	0.406	3.22154e-94	OPC-α	Lclat1
1.68519e-98	1.90149	0.157	0.053	4.36632e-94	OPC-α	Add2
1.81523e-98	1.28465	0.394	0.222	4.70327e-94	OPC-α	Mycl
2.40007e-98	1.53773	0.288	0.136	6.21859e-94	OPC-α	Efemp2
2.51705e-98	1.10658	0.557	0.394	6.52168e-94	OPC-α	PCDHGC5
4.29041e-98	1.67256	0.184	0.068	1.11164e-93	OPC-α	Atp6ap1l
8.66851e-98	1.84291	0.172	0.061	2.24601e-93	OPC-α	Abracl
1.14361e-97	1.17035	0.54	0.379	2.96308e-93	OPC-α	Sez6
1.96463e-97	1.13405	0.519	0.344	5.09036e-93	OPC-α	Col5a1
2.08723e-97	1.90663	0.189	0.071	5.40802e-93	OPC-α	Pcsk9
2.4372e-97	2.205	0.127	0.038	6.3148e-93	OPC-α	Tpbg
4.14622e-97	2.36938	0.112	0.031	1.07428e-92	OPC-α	Pygl
4.3506e-97	1.56676	0.226	0.093	1.12724e-92	OPC-α	Gm26756
5.22008e-97	1.44245	0.34	0.178	1.35252e-92	OPC-α	Dll3
6.15352e-97	1.58721	0.296	0.144	1.59438e-92	OPC-α	4933407L21Rik
9.33525e-97	1.58139	0.249	0.11	2.41876e-92	OPC-α	Scn3b
1.18879e-96	1.12322	0.589	0.441	3.08014e-92	OPC-α	Agap2
1.51151e-96	0.826546	0.676	0.556	3.91632e-92	OPC-α	Tox
2.25659e-96	1.5602	0.186	0.07	5.84681e-92	OPC-α	A930033H14Rik
2.75969e-96	1.86051	0.164	0.057	7.15035e-92	OPC-α	RP24-249K4.1
3.18282e-96	1.25993	0.368	0.201	8.24668e-92	OPC-α	Pkia
3.19602e-96	1.79178	0.234	0.101	8.28088e-92	OPC-α	Syt12
3.4715e-96	1.86368	0.164	0.058	8.99464e-92	OPC-α	Gria1
5.15711e-96	1.96381	0.166	0.059	1.33621e-91	OPC-α	Spata21
5.55126e-96	1.88408	0.126	0.038	1.43833e-91	OPC-α	Gdpd2
1.00789e-95	1.19232	0.495	0.33	2.61144e-91	OPC-α	Lpcat1
1.04644e-95	1.29979	0.49	0.316	2.71132e-91	OPC-α	Fbxl16
1.52329e-95	1.29242	0.415	0.241	3.94685e-91	OPC-α	Brinp2
1.69006e-95	1.16899	0.522	0.354	4.37896e-91	OPC-α	Gm15396
3.54568e-95	1.52283	0.307	0.152	9.18686e-91	OPC-α	Plxdc1
6.08954e-95	2.07994	0.128	0.039	1.5778e-90	OPC-α	Fkbp11
1.05541e-94	1.5095	0.254	0.114	2.73457e-90	OPC-α	Moxd1
1.61156e-94	1.66489	0.231	0.098	4.17555e-90	OPC-α	9330171B17Rik
1.61928e-94	1.71571	0.242	0.106	4.19557e-90	OPC-α	Mical1
1.83369e-94	1.02396	0.59	0.444	4.7511e-90	OPC-α	Syt16
2.41071e-94	1.07634	0.59	0.445	6.24615e-90	OPC-α	Fbxw4
2.51031e-94	1.65525	0.238	0.103	6.50422e-90	OPC-α	L1cam
2.92683e-94	1.41295	0.343	0.18	7.58342e-90	OPC-α	2025-09-03
2.99768e-94	1.53319	0.246	0.108	7.76699e-90	OPC-α	B4galnt3
4.02611e-94	1.67913	0.229	0.097	1.04316e-89	OPC-α	Nbl1
4.15877e-94	1.6113	0.218	0.091	1.07754e-89	OPC-α	1700001L19Rik
6.59182e-94	1.77177	0.205	0.082	1.70794e-89	OPC-α	Lmo2
7.78366e-94	1.3927	0.304	0.15	2.01675e-89	OPC-α	Gm29183
7.8731e-94	1.04375	0.545	0.38	2.03992e-89	OPC-α	Slc2a13
9.07406e-94	1.3713	0.276	0.128	2.35109e-89	OPC-α	Arhgef33
1.03669e-93	1.06947	0.539	0.378	2.68606e-89	OPC-α	Slc2a3
1.08963e-93	1.24795	0.362	0.191	2.82323e-89	OPC-α	Efhd2
1.44705e-93	1.56514	0.244	0.108	3.7493e-89	OPC-α	Calb2
1.57984e-93	1.31377	0.414	0.246	4.09335e-89	OPC-α	Pcgf2
1.72525e-93	1.54706	0.228	0.097	4.47013e-89	OPC-α	Cerkl
3.79892e-93	1.75391	0.251	0.113	9.843e-89	OPC-α	Miat
5.54606e-93	1.94291	0.13	0.041	1.43699e-88	OPC-α	Ttpa
6.15543e-93	1.60826	0.208	0.084	1.59487e-88	OPC-α	Gulp1
6.85674e-93	1.66632	0.243	0.108	1.77658e-88	OPC-α	Gm14066
7.80595e-93	1.71809	0.196	0.077	2.02252e-88	OPC-α	Slc39a8
8.96744e-93	1.22792	0.463	0.296	2.32346e-88	OPC-α	Bzrap1
1.06079e-92	0.90378	0.662	0.548	2.74851e-88	OPC-α	Ank1
1.50534e-92	1.37154	0.361	0.197	3.90034e-88	OPC-α	Mtus2
3.50721e-92	0.81213	0.71	0.629	9.08719e-88	OPC-α	Prkag2
3.87125e-92	1.67435	0.217	0.091	1.00304e-87	OPC-α	Tbr1
4.22897e-92	2.60835	0.137	0.044	1.09573e-87	OPC-α	Slc6a2
5.4464e-92	1.05836	0.56	0.391	1.41116e-87	OPC-α	B4galt6
6.1579e-92	1.19697	0.378	0.21	1.59551e-87	OPC-α	C230034O21Rik
6.60656e-92	0.609818	0.776	0.716	1.71176e-87	OPC-α	Zfhx3
7.94179e-92	1.66252	0.233	0.102	2.05772e-87	OPC-α	Arhgap8
8.45443e-92	1.89375	0.164	0.059	2.19054e-87	OPC-α	Hs3st5
1.1691e-91	1.53819	0.326	0.169	3.02915e-87	OPC-α	Stx1a
1.32724e-91	0.736151	0.701	0.576	3.43888e-87	OPC-α	Cntn1
1.40818e-91	1.35275	0.384	0.219	3.64859e-87	OPC-α	Casc4
2.2103e-91	1.60177	0.25	0.112	5.72688e-87	OPC-α	Nptx2
3.53021e-91	1.50784	0.292	0.145	9.14677e-87	OPC-α	Efcab8
4.32325e-91	1.57552	0.201	0.081	1.12015e-86	OPC-α	Acsl5
4.37819e-91	1.83251	0.14	0.046	1.13439e-86	OPC-α	Atp2b3
4.54568e-91	1.16302	0.474	0.302	1.17778e-86	OPC-α	Cers1
5.00843e-91	2.01703	0.122	0.037	1.29768e-86	OPC-α	Phex
6.48663e-91	1.46783	0.243	0.108	1.68069e-86	OPC-α	B4galnt4
1.37566e-90	1.45693	0.308	0.157	3.56434e-86	OPC-α	Fgf11
1.6671e-90	1.67608	0.217	0.091	4.31946e-86	OPC-α	Gpr25
3.83296e-90	1.99705	0.116	0.034	9.93121e-86	OPC-α	Fcrlb
7.09371e-90	1.4249	0.256	0.117	1.83798e-85	OPC-α	Tgif1
8.06617e-90	1.81956	0.135	0.044	2.08994e-85	OPC-α	Lactbl1
8.2395e-90	1.92271	0.157	0.056	2.13486e-85	OPC-α	Ace
9.80275e-90	1.56613	0.207	0.085	2.53989e-85	OPC-α	Il3ra
9.84372e-90	1.86948	0.189	0.074	2.55051e-85	OPC-α	Fam111a
1.31252e-89	1.68733	0.173	0.065	3.40074e-85	OPC-α	Gal3st3
1.44405e-89	0.952164	0.564	0.41	3.74153e-85	OPC-α	Luzp2
1.44835e-89	1.23536	0.493	0.328	3.75266e-85	OPC-α	Emid1
2.09759e-89	1.58516	0.193	0.076	5.43485e-85	OPC-α	Gm10190
2.24157e-89	0.741444	0.734	0.679	5.80792e-85	OPC-α	Etv6
2.79168e-89	1.37524	0.278	0.133	7.23323e-85	OPC-α	Scn1b
2.8149e-89	1.92893	0.141	0.047	7.29341e-85	OPC-α	4930435E12Rik
2.86977e-89	1.37459	0.319	0.166	7.43557e-85	OPC-α	Cd247
3.26909e-89	0.819299	0.701	0.605	8.47022e-85	OPC-α	Smad3
3.42836e-89	2.02262	0.121	0.037	8.88288e-85	OPC-α	Slc25a24
3.99205e-89	1.68378	0.232	0.102	1.03434e-84	OPC-α	Sntg2
4.13611e-89	1.85824	0.182	0.07	1.07167e-84	OPC-α	Cybrd1
5.22377e-89	1.42252	0.305	0.154	1.35348e-84	OPC-α	Clu
7.14768e-89	1.65709	0.218	0.093	1.85196e-84	OPC-α	Smoc2
7.26179e-89	1.65653	0.243	0.11	1.88153e-84	OPC-α	D030046N08Rik
7.42118e-89	1.40342	0.248	0.111	1.92283e-84	OPC-α	Tmem200c
7.63604e-89	1.04706	0.463	0.287	1.9785e-84	OPC-α	Steap3
7.70097e-89	1.85807	0.137	0.045	1.99532e-84	OPC-α	Ptpn6
7.93012e-89	1.92513	0.151	0.053	2.05469e-84	OPC-α	Ankrd34b
9.01567e-89	0.93031	0.63	0.5	2.33596e-84	OPC-α	Rfx4
1.03556e-88	1.60148	0.196	0.079	2.68313e-84	OPC-α	Osr2
1.09496e-88	0.998722	0.612	0.494	2.83704e-84	OPC-α	Sfxn5
1.43095e-88	0.612999	0.782	0.714	3.70758e-84	OPC-α	Ephb2
1.7519e-88	1.15532	0.515	0.361	4.53917e-84	OPC-α	FMN1
2.03186e-88	1.1669	0.444	0.271	5.26456e-84	OPC-α	Lurap1l
2.20579e-88	1.40418	0.247	0.112	5.7152e-84	OPC-α	4921522P10Rik
3.07426e-88	1.46544	0.324	0.169	7.96541e-84	OPC-α	Aldh1a3
4.01764e-88	1.57942	0.245	0.112	1.04097e-83	OPC-α	Mt3
4.09479e-88	1.79606	0.197	0.08	1.06096e-83	OPC-α	Pck2
4.37402e-88	1.64294	0.231	0.102	1.13331e-83	OPC-α	Isl2
6.44637e-88	1.35226	0.362	0.201	1.67025e-83	OPC-α	Wdr6
1.26866e-87	1.20311	0.436	0.269	3.28709e-83	OPC-α	Prune2
1.44775e-87	1.52192	0.289	0.145	3.75113e-83	OPC-α	Sp9
1.77346e-87	0.723586	0.759	0.7	4.59502e-83	OPC-α	Lims2
2.71674e-87	1.13918	0.548	0.401	7.03908e-83	OPC-α	Glis2
3.16761e-87	1.1004	0.568	0.434	8.20729e-83	OPC-α	Whrn
4.48392e-87	1.17312	0.514	0.359	1.16178e-82	OPC-α	Fam171a2
4.58079e-87	2.15747	0.12	0.037	1.18688e-82	OPC-α	Gm5134
4.66814e-87	1.32745	0.297	0.149	1.20951e-82	OPC-α	Nptx1
5.37796e-87	1.00374	0.563	0.409	1.39343e-82	OPC-α	Vps37b
6.42039e-87	1.40801	0.334	0.179	1.66352e-82	OPC-α	6330403A02Rik
7.08046e-87	1.87878	0.177	0.068	1.83455e-82	OPC-α	9230104L09Rik
1.05427e-86	0.908726	0.62	0.476	2.7316e-82	OPC-α	Arrb1
1.09208e-86	0.952605	0.543	0.377	2.82958e-82	OPC-α	Lppr5
1.63768e-86	1.65869	0.208	0.087	4.24324e-82	OPC-α	Gm27032
1.77179e-86	1.32567	0.228	0.1	4.59071e-82	OPC-α	Epha3
1.91512e-86	2.03565	0.118	0.036	4.96208e-82	OPC-α	Acaa1b
2.13583e-86	2.09027	0.111	0.033	5.53393e-82	OPC-α	Zmynd15
2.52214e-86	2.148	0.118	0.036	6.53486e-82	OPC-α	Ptplad2
3.91829e-86	1.21946	0.449	0.288	1.01523e-81	OPC-α	Trp53cor1
4.13038e-86	1.49538	0.228	0.101	1.07018e-81	OPC-α	Rerg
7.89426e-86	1.68478	0.143	0.05	2.0454e-81	OPC-α	Rasgrp1
8.02672e-86	1.21246	0.385	0.219	2.07972e-81	OPC-α	Gm10549
1.48933e-85	1.03977	0.557	0.401	3.85885e-81	OPC-α	Mpp6
1.63593e-85	2.37524	0.101	0.028	4.23869e-81	OPC-α	Ch25h
1.64644e-85	1.34296	0.329	0.175	4.26593e-81	OPC-α	Lpar3
1.9195e-85	0.874825	0.64	0.52	4.97344e-81	OPC-α	Sema3d
1.94405e-85	1.38041	0.332	0.176	5.03704e-81	OPC-α	Nptxr
2.66077e-85	1.42376	0.188	0.075	6.89407e-81	OPC-α	Trappc3l
4.57831e-85	1.56533	0.212	0.091	1.18624e-80	OPC-α	Abcc12
7.5795e-85	1.70535	0.18	0.071	1.96385e-80	OPC-α	Tmprss13
9.09043e-85	1.99936	0.116	0.036	2.35533e-80	OPC-α	Bsx
1.35723e-84	1.11919	0.538	0.396	3.51659e-80	OPC-α	Msrb3
2.24807e-84	0.976755	0.532	0.373	5.82476e-80	OPC-α	Snap91
2.51677e-84	1.44774	0.204	0.086	6.52096e-80	OPC-α	Prelp
2.79022e-84	1.80075	0.13	0.043	7.22947e-80	OPC-α	Eif4ebp1
3.36109e-84	1.07434	0.554	0.413	8.70858e-80	OPC-α	Obsl1
3.97959e-84	1.67482	0.193	0.079	1.03111e-79	OPC-α	4933436I20Rik
4.1654e-84	2.2248	0.101	0.029	1.07926e-79	OPC-α	Apobec2
4.52959e-84	1.25107	0.365	0.207	1.17362e-79	OPC-α	Lhx4
5.18538e-84	1.2039	0.44	0.282	1.34353e-79	OPC-α	Pcnxl2
5.88145e-84	0.940964	0.62	0.501	1.52388e-79	OPC-α	Ostf1
6.56881e-84	1.18527	0.444	0.281	1.70198e-79	OPC-α	Gm12724
6.86815e-84	1.28471	0.456	0.3	1.77954e-79	OPC-α	Sapcd2
7.23279e-84	1.72704	0.226	0.101	1.87401e-79	OPC-α	Fam167a
7.5075e-84	1.88297	0.136	0.046	1.94519e-79	OPC-α	1700028P14Rik
7.85453e-84	1.11312	0.512	0.355	2.03511e-79	OPC-α	Fgfr1
1.7568e-83	1.59197	0.227	0.101	4.55186e-79	OPC-α	Scube2
1.77015e-83	1.68072	0.185	0.075	4.58647e-79	OPC-α	Phyhip
2.2986e-83	1.68324	0.185	0.074	5.95567e-79	OPC-α	Lrrc9
2.67778e-83	1.59311	0.149	0.053	6.93812e-79	OPC-α	Gm13630
3.22579e-83	0.968466	0.59	0.468	8.35803e-79	OPC-α	Rbm19
5.43481e-83	1.63491	0.196	0.082	1.40816e-78	OPC-α	Gpc4
5.47787e-83	1.38504	0.271	0.132	1.41932e-78	OPC-α	Lhx9
5.88622e-83	1.36619	0.285	0.144	1.52512e-78	OPC-α	Ptges
5.98365e-83	1.31559	0.41	0.249	1.55036e-78	OPC-α	Swap70
7.97382e-83	1.4349	0.339	0.187	2.06602e-78	OPC-α	Ggn
8.49578e-83	1.7391	0.135	0.046	2.20126e-78	OPC-α	Ly86
8.49718e-83	1.11947	0.491	0.332	2.20162e-78	OPC-α	Nin
1.02174e-82	1.79429	0.112	0.034	2.64732e-78	OPC-α	Lrrc10b
1.09081e-82	1.09285	0.485	0.324	2.8263e-78	OPC-α	Celf6
1.10489e-82	1.31015	0.39	0.231	2.86278e-78	OPC-α	Pdlim7
2.02422e-82	0.864625	0.666	0.577	5.24476e-78	OPC-α	Ulk4
2.02524e-82	1.26657	0.366	0.211	5.24741e-78	OPC-α	Fam129a
2.06214e-82	1.49189	0.147	0.052	5.34299e-78	OPC-α	D930032P07Rik
2.23228e-82	1.62983	0.16	0.06	5.78384e-78	OPC-α	Gm5444
2.57589e-82	1.22803	0.368	0.211	6.67413e-78	OPC-α	Tmem255a
2.64085e-82	1.00362	0.57	0.438	6.84245e-78	OPC-α	Unc79
4.46632e-82	1.07628	0.463	0.297	1.15722e-77	OPC-α	P4ha2
4.55518e-82	1.61069	0.17	0.065	1.18025e-77	OPC-α	Rps6ka6
4.98027e-82	2.13346	0.126	0.041	1.29039e-77	OPC-α	Dusp9
5.60309e-82	1.63234	0.137	0.047	1.45176e-77	OPC-α	Abcc2
8.5346e-82	1.96201	0.12	0.039	2.21131e-77	OPC-α	Fst
9.05861e-82	1.49084	0.232	0.105	2.34709e-77	OPC-α	Kcng2
9.45177e-82	1.73109	0.148	0.053	2.44895e-77	OPC-α	Tro
1.01552e-81	2.25468	0.118	0.037	2.6312e-77	OPC-α	Tnfsf15
1.09905e-81	0.7815	0.662	0.543	2.84763e-77	OPC-α	Pdzrn4
1.21552e-81	1.82926	0.14	0.049	3.14942e-77	OPC-α	Prom2
1.5139e-81	1.66364	0.216	0.095	3.92252e-77	OPC-α	B230119M05Rik
1.61503e-81	0.938533	0.619	0.501	4.18454e-77	OPC-α	Col18a1
1.78705e-81	1.77873	0.165	0.063	4.63024e-77	OPC-α	Muc19
1.82148e-81	1.1988	0.31	0.162	4.71945e-77	OPC-α	Rimklb
1.82764e-81	1.63471	0.144	0.051	4.73543e-77	OPC-α	Dmrt1
1.91315e-81	1.85696	0.12	0.038	4.95698e-77	OPC-α	Tmem35
2.16455e-81	1.10488	0.505	0.348	5.60835e-77	OPC-α	Pth1r
2.2337e-81	1.25866	0.326	0.176	5.78753e-77	OPC-α	Kcnt1
3.32148e-81	1.16634	0.396	0.236	8.60595e-77	OPC-α	Shroom4
3.48504e-81	0.753053	0.723	0.679	9.02975e-77	OPC-α	Thada
4.06812e-81	1.54462	0.235	0.108	1.05405e-76	OPC-α	Tes
4.63001e-81	0.83981	0.69	0.611	1.19964e-76	OPC-α	Arhgef7
5.28135e-81	2.04899	0.108	0.033	1.3684e-76	OPC-α	Lhx8
5.42776e-81	1.46603	0.297	0.155	1.40633e-76	OPC-α	Marveld1
5.59864e-81	1.64248	0.193	0.08	1.45061e-76	OPC-α	4921504E06Rik
1.01148e-80	1.94251	0.149	0.055	2.62074e-76	OPC-α	Colec12
1.14367e-80	1.58441	0.201	0.086	2.96324e-76	OPC-α	Gm10629
1.64445e-80	0.981942	0.565	0.425	4.26077e-76	OPC-α	Cryl1
1.88327e-80	1.33758	0.314	0.166	4.87955e-76	OPC-α	Uchl1
2.06663e-80	1.56613	0.236	0.109	5.35464e-76	OPC-α	Gm13448
2.30392e-80	1.54941	0.155	0.058	5.96945e-76	OPC-α	Sost
2.38337e-80	1.05682	0.421	0.259	6.17531e-76	OPC-α	Stk32b
2.90474e-80	0.676418	0.755	0.7	7.52619e-76	OPC-α	Glis1
3.0371e-80	2.16688	0.104	0.031	7.86912e-76	OPC-α	Traf1
4.08526e-80	1.67738	0.117	0.037	1.05849e-75	OPC-α	Cnbd1
4.29594e-80	0.852932	0.66	0.582	1.11308e-75	OPC-α	Xrcc4
4.30911e-80	2.00829	0.109	0.034	1.11649e-75	OPC-α	Frmd7
5.07759e-80	1.23982	0.336	0.186	1.3156e-75	OPC-α	Notch3
5.15454e-80	1.23495	0.294	0.151	1.33554e-75	OPC-α	Gucy1a3
5.15876e-80	1.22059	0.268	0.131	1.33663e-75	OPC-α	Lhfp
5.63078e-80	1.53688	0.228	0.104	1.45894e-75	OPC-α	Hddc2
5.80019e-80	1.75282	0.146	0.053	1.50283e-75	OPC-α	Grxcr1
7.44043e-80	0.993475	0.55	0.409	1.92782e-75	OPC-α	Kctd1
7.67555e-80	1.74995	0.164	0.063	1.98873e-75	OPC-α	Slc46a1
7.78899e-80	1.86863	0.127	0.043	2.01813e-75	OPC-α	Epha2
9.17694e-80	1.37027	0.298	0.155	2.37775e-75	OPC-α	Alpk1
1.2543e-79	1.25276	0.327	0.177	3.24989e-75	OPC-α	Lmx1a
1.38806e-79	1.16014	0.493	0.339	3.59647e-75	OPC-α	Myc
3.05304e-79	1.46724	0.286	0.146	7.91043e-75	OPC-α	Ttc9b
4.44243e-79	0.726335	0.731	0.68	1.15103e-74	OPC-α	Arl15
4.47787e-79	1.80018	0.152	0.057	1.16022e-74	OPC-α	Smarca1
6.11934e-79	0.878551	0.632	0.514	1.58552e-74	OPC-α	Trib2
6.52773e-79	1.22063	0.422	0.266	1.69134e-74	OPC-α	Sarm1
6.73281e-79	1.6754	0.137	0.048	1.74447e-74	OPC-α	Foxa1
1.15824e-78	1.74067	0.159	0.061	3.001e-74	OPC-α	Abcc3
1.24952e-78	1.28429	0.404	0.252	3.2375e-74	OPC-α	Spag5
1.39427e-78	1.4322	0.238	0.111	3.61255e-74	OPC-α	D6Ertd474e
1.78618e-78	1.27734	0.408	0.256	4.62799e-74	OPC-α	Ltbp1
1.87823e-78	2.2648	0.103	0.031	4.86648e-74	OPC-α	Gm28876
2.25158e-78	1.00174	0.534	0.397	5.83385e-74	OPC-α	Prim2
2.29477e-78	1.6575	0.128	0.044	5.94576e-74	OPC-α	2410017I17Rik
2.62184e-78	1.34748	0.287	0.148	6.7932e-74	OPC-α	Tmie
4.07984e-78	0.982561	0.512	0.348	1.05709e-73	OPC-α	Colgalt2
6.9514e-78	1.05951	0.547	0.415	1.80111e-73	OPC-α	Chchd6
1.0096e-77	1.66888	0.162	0.063	2.61588e-73	OPC-α	Panx2
1.33666e-77	1.20916	0.436	0.282	3.46329e-73	OPC-α	Gm20532
1.53672e-77	0.926907	0.625	0.512	3.98163e-73	OPC-α	Nlgn2
2.12388e-77	0.847327	0.633	0.513	5.50297e-73	OPC-α	Rsph14
2.15972e-77	1.56756	0.191	0.081	5.59584e-73	OPC-α	Sh2d4a
3.75264e-77	0.973818	0.567	0.443	9.7231e-73	OPC-α	Chn1
3.87281e-77	1.24631	0.336	0.185	1.00345e-72	OPC-α	Aldoc
5.17205e-77	0.96346	0.588	0.465	1.34008e-72	OPC-α	Nhsl2
5.30937e-77	1.57893	0.168	0.066	1.37566e-72	OPC-α	9530080O11Rik
5.53852e-77	1.17382	0.461	0.307	1.43503e-72	OPC-α	Ccnd1
5.65438e-77	1.05131	0.374	0.218	1.46505e-72	OPC-α	Angpt1
5.86063e-77	1.5901	0.19	0.08	1.51849e-72	OPC-α	Gm5544
9.21716e-77	1.14672	0.446	0.293	2.38817e-72	OPC-α	Tub
9.83053e-77	1.26319	0.397	0.245	2.54709e-72	OPC-α	Gck
1.53932e-76	1.47058	0.2	0.086	3.98837e-72	OPC-α	Slc35f3
1.54861e-76	0.694862	0.723	0.668	4.01245e-72	OPC-α	Sh3rf1
2.47408e-76	1.30409	0.306	0.165	6.41034e-72	OPC-α	Mrvi1
3.29457e-76	1.26326	0.31	0.167	8.53622e-72	OPC-α	Scn2a1
4.34863e-76	0.993536	0.577	0.458	1.12673e-71	OPC-α	Stxbp4
6.23312e-76	1.11752	0.494	0.355	1.615e-71	OPC-α	Ppp1r18
6.97138e-76	1.16678	0.403	0.247	1.80628e-71	OPC-α	Impa2
8.34736e-76	1.99278	0.107	0.034	2.1628e-71	OPC-α	Htr4
9.21972e-76	1.59339	0.205	0.091	2.38883e-71	OPC-α	Plekhd1
1.09821e-75	1.2675	0.357	0.208	2.84546e-71	OPC-α	Sall2
1.20418e-75	1.61517	0.166	0.066	3.12003e-71	OPC-α	Mapk8ip2
1.48412e-75	1.20201	0.384	0.227	3.84535e-71	OPC-α	Fam84b
1.84225e-75	1.26041	0.312	0.168	4.77326e-71	OPC-α	Olfml3
1.85751e-75	1.29525	0.328	0.184	4.81282e-71	OPC-α	Cdca7l
1.98372e-75	1.58504	0.196	0.085	5.13982e-71	OPC-α	2025-09-06
2.08301e-75	1.41569	0.259	0.129	5.39708e-71	OPC-α	Gm29375
2.5403e-75	1.88242	0.109	0.035	6.58193e-71	OPC-α	Gm14204
2.89497e-75	1.41143	0.226	0.105	7.50086e-71	OPC-α	Gata3
2.97082e-75	1.61064	0.201	0.088	7.69739e-71	OPC-α	Chrm1
3.4211e-75	1.55969	0.183	0.077	8.86406e-71	OPC-α	Oprm1
3.56909e-75	1.61757	0.209	0.093	9.24752e-71	OPC-α	Pafah1b3
3.89904e-75	2.07329	0.116	0.038	1.01024e-70	OPC-α	Ccna1
4.05555e-75	1.01612	0.537	0.391	1.05079e-70	OPC-α	Mras
4.78291e-75	1.52573	0.177	0.072	1.23925e-70	OPC-α	Col4a3
5.47735e-75	1.26474	0.217	0.098	1.41918e-70	OPC-α	C230021G24Rik
5.55166e-75	0.705546	0.736	0.668	1.43844e-70	OPC-α	Nrp2
1.08205e-74	1.14716	0.405	0.251	2.80359e-70	OPC-α	1700057H15Rik
1.11559e-74	1.42854	0.208	0.093	2.89048e-70	OPC-α	Clec2l
1.15089e-74	1.62913	0.124	0.042	2.98196e-70	OPC-α	Apobec1
1.24912e-74	0.617082	0.764	0.693	3.23647e-70	OPC-α	Tln2
1.68025e-74	1.09972	0.447	0.292	4.35352e-70	OPC-α	Ppara
1.75916e-74	1.90996	0.133	0.047	4.55799e-70	OPC-α	Gm11459
1.92332e-74	1.5232	0.164	0.065	4.98333e-70	OPC-α	Gm12811
2.04299e-74	1.59999	0.16	0.063	5.29339e-70	OPC-α	Gm1627
3.02161e-74	1.45851	0.22	0.101	7.829e-70	OPC-α	5031425F14Rik
3.27015e-74	1.31434	0.265	0.133	8.47296e-70	OPC-α	Gm16188
3.28811e-74	1.10992	0.381	0.227	8.5195e-70	OPC-α	Fam65b
4.69657e-74	1.61729	0.144	0.054	1.21688e-69	OPC-α	Igf2
4.96479e-74	1.22153	0.352	0.203	1.28638e-69	OPC-α	Syt2
7.95671e-74	1.63267	0.162	0.065	2.06158e-69	OPC-α	C1qtnf4
9.11199e-74	1.14593	0.486	0.339	2.36092e-69	OPC-α	Rgs12
1.00308e-73	1.83322	0.137	0.05	2.59899e-69	OPC-α	Tmem200a
1.41401e-73	2.02359	0.121	0.042	3.66371e-69	OPC-α	Plekhg4
1.47868e-73	1.27564	0.215	0.097	3.83126e-69	OPC-α	Gm19744
2.14214e-73	0.760188	0.683	0.608	5.55028e-69	OPC-α	PCDHGB6.3
3.33875e-73	1.90736	0.113	0.037	8.65071e-69	OPC-α	Nap1l2
3.49721e-73	1.2097	0.288	0.151	9.06127e-69	OPC-α	Cp
4.0468e-73	2.23743	0.117	0.04	1.04853e-68	OPC-α	Gm26902
4.69208e-73	1.55656	0.224	0.106	1.21572e-68	OPC-α	Grap
4.93252e-73	1.95484	0.114	0.038	1.27802e-68	OPC-α	Barhl1
7.96479e-73	1.33516	0.281	0.147	2.06368e-68	OPC-α	Fam169b
8.93807e-73	1.71738	0.147	0.056	2.31585e-68	OPC-α	Col12a1
9.96715e-73	1.26505	0.341	0.193	2.58249e-68	OPC-α	Gm13889
1.05009e-72	1.08268	0.377	0.228	2.72078e-68	OPC-α	Dnah11
1.05701e-72	0.61781	0.757	0.734	2.73872e-68	OPC-α	Dclk1
1.52163e-72	1.45381	0.214	0.099	3.94255e-68	OPC-α	Gpnmb
1.65101e-72	1.64694	0.127	0.045	4.27776e-68	OPC-α	Dlx5
1.86451e-72	1.25077	0.389	0.242	4.83095e-68	OPC-α	Snx20
2.3703e-72	1.19873	0.361	0.21	6.14144e-68	OPC-α	9930014A18Rik
3.79072e-72	1.69421	0.177	0.075	9.82176e-68	OPC-α	Aim1
4.14762e-72	1.02979	0.538	0.405	1.07465e-67	OPC-α	Tbc1d8
4.18032e-72	1.50655	0.206	0.093	1.08312e-67	OPC-α	Gm26735
4.3755e-72	0.969878	0.567	0.447	1.13369e-67	OPC-α	Elk3
4.68569e-72	1.76534	0.151	0.059	1.21406e-67	OPC-α	Has3
7.33022e-72	1.57909	0.12	0.041	1.89926e-67	OPC-α	Scml2
7.9218e-72	1.80836	0.101	0.031	2.05254e-67	OPC-α	Gm12951
9.17441e-72	0.764586	0.65	0.553	2.37709e-67	OPC-α	Gnas
9.40703e-72	1.0839	0.328	0.184	2.43736e-67	OPC-α	Syt14
9.44834e-72	1.92451	0.139	0.052	2.44806e-67	OPC-α	Depdc1a
9.87455e-72	1.20016	0.337	0.193	2.5585e-67	OPC-α	Scrt2
1.01595e-71	1.03262	0.501	0.35	2.63232e-67	OPC-α	Rhbdl3
1.21068e-71	1.65049	0.145	0.055	3.13687e-67	OPC-α	Kcnmb2
1.21792e-71	1.60446	0.233	0.113	3.15563e-67	OPC-α	Hhipl1
1.61189e-71	1.18813	0.273	0.139	4.1764e-67	OPC-α	Gm15631
1.83672e-71	1.07324	0.522	0.379	4.75894e-67	OPC-α	Gm26721
1.95112e-71	0.963604	0.534	0.401	5.05534e-67	OPC-α	Tspan18
2.63677e-71	1.16667	0.317	0.176	6.83186e-67	OPC-α	Galnt3
2.68969e-71	1.47803	0.182	0.078	6.96898e-67	OPC-α	Vax2
5.92129e-71	1.57618	0.159	0.064	1.53421e-66	OPC-α	Hecw1
6.23987e-71	1.1446	0.388	0.241	1.61675e-66	OPC-α	Ak8
6.41885e-71	1.10556	0.328	0.186	1.66312e-66	OPC-α	Card11
6.4787e-71	1.1792	0.383	0.233	1.67863e-66	OPC-α	Elavl2
6.74427e-71	0.517426	0.765	0.671	1.74744e-66	OPC-α	Aff3
1.10901e-70	1.29888	0.329	0.187	2.87344e-66	OPC-α	Gm26839
1.55597e-70	1.08592	0.443	0.296	4.03151e-66	OPC-α	Gm15406
2.06548e-70	1.7913	0.161	0.066	5.35167e-66	OPC-α	Bgn
2.10895e-70	1.70187	0.14	0.053	5.46429e-66	OPC-α	F730016J06Rik
2.51793e-70	1.01184	0.502	0.358	6.52396e-66	OPC-α	RP23-407E2.30
3.16803e-70	1.3112	0.33	0.189	8.20837e-66	OPC-α	Tmem198b
6.45895e-70	1.92973	0.13	0.047	1.67351e-65	OPC-α	Mmp23
7.16253e-70	1.27963	0.384	0.239	1.85581e-65	OPC-α	Crhr1
8.73499e-70	1.21842	0.263	0.133	2.26324e-65	OPC-α	Gm26507
9.96215e-70	0.794314	0.651	0.563	2.58119e-65	OPC-α	Lrrtm3
1.06959e-69	0.715668	0.693	0.634	2.77131e-65	OPC-α	Dgkg
1.42154e-69	1.76909	0.193	0.087	3.68322e-65	OPC-α	Trim29
2.15685e-69	1.00989	0.515	0.377	5.58841e-65	OPC-α	Zcchc11
2.25045e-69	1.32997	0.29	0.155	5.83092e-65	OPC-α	Cers4
2.30869e-69	1.43739	0.217	0.102	5.98183e-65	OPC-α	Als2cl
2.67164e-69	1.54788	0.189	0.083	6.92222e-65	OPC-α	Tdrp
2.89184e-69	0.925339	0.505	0.352	7.49277e-65	OPC-α	Tmem255b
3.15941e-69	0.858721	0.633	0.53	8.18604e-65	OPC-α	Ugdh
3.39171e-69	1.05676	0.41	0.262	8.78791e-65	OPC-α	4933439C10Rik
3.83719e-69	1.46421	0.178	0.076	9.94215e-65	OPC-α	Gm11734
5.02906e-69	1.15335	0.445	0.298	1.30303e-64	OPC-α	Efs
5.30427e-69	1.46492	0.177	0.075	1.37434e-64	OPC-α	N4bp3
6.79354e-69	1.76521	0.125	0.045	1.76021e-64	OPC-α	Tmprss15
7.40584e-69	0.787328	0.644	0.572	1.91885e-64	OPC-α	Hunk
8.1499e-69	1.07636	0.453	0.301	2.11164e-64	OPC-α	Reep6
1.36928e-68	1.66246	0.145	0.056	3.54779e-64	OPC-α	Dmrta1
1.44642e-68	1.77277	0.124	0.045	3.74768e-64	OPC-α	Cmah
1.57766e-68	0.976747	0.583	0.469	4.08771e-64	OPC-α	Mmp17
1.58725e-68	1.82507	0.133	0.05	4.11255e-64	OPC-α	D130058E05Rik
1.70705e-68	1.78367	0.15	0.06	4.42297e-64	OPC-α	Gm12339
2.38093e-68	1.44011	0.212	0.1	6.16899e-64	OPC-α	Atp6v0a4
2.99901e-68	0.875394	0.595	0.488	7.77044e-64	OPC-α	Ctnnbl1
3.14744e-68	1.06842	0.488	0.346	8.15502e-64	OPC-α	Fam114a1
3.33771e-68	1.76064	0.104	0.034	8.648e-64	OPC-α	Evx2
3.9186e-68	0.862329	0.61	0.509	1.01531e-63	OPC-α	1110051M20Rik
4.47074e-68	1.05057	0.431	0.281	1.15837e-63	OPC-α	Gm27027
4.63228e-68	1.40993	0.203	0.093	1.20022e-63	OPC-α	Fads3
5.85451e-68	1.42374	0.213	0.099	1.5169e-63	OPC-α	Npr2
6.22525e-68	0.9767	0.547	0.42	1.61296e-63	OPC-α	2700081O15Rik
6.22824e-68	1.5319	0.185	0.081	1.61374e-63	OPC-α	Tmem74b
6.5607e-68	1.49595	0.257	0.134	1.69988e-63	OPC-α	Cnnm1
7.48309e-68	1.21412	0.312	0.176	1.93887e-63	OPC-α	Il4ra
8.53997e-68	0.889957	0.555	0.43	2.21271e-63	OPC-α	Pebp4
1.0504e-67	0.92999	0.492	0.338	2.72159e-63	OPC-α	Pcsk2os1
1.06215e-67	1.30393	0.28	0.15	2.75204e-63	OPC-α	A330040F15Rik
1.33452e-67	1.41023	0.207	0.096	3.45774e-63	OPC-α	Tmem136
1.45075e-67	1.76656	0.102	0.033	3.75889e-63	OPC-α	Gprc5c
1.76061e-67	1.36881	0.21	0.098	4.56175e-63	OPC-α	4930552P12Rik
2.10041e-67	0.881697	0.533	0.381	5.44216e-63	OPC-α	Crlf2
2.14526e-67	0.729791	0.695	0.632	5.55837e-63	OPC-α	Fam19a5
2.78645e-67	1.27946	0.278	0.147	7.21968e-63	OPC-α	Rasl11a
3.07568e-67	0.94003	0.472	0.325	7.96909e-63	OPC-α	Nalcn
3.65287e-67	1.6597	0.145	0.057	9.46458e-63	OPC-α	BC006965
3.96894e-67	1.85509	0.128	0.047	1.02835e-62	OPC-α	Gbx2
4.71171e-67	1.26545	0.292	0.159	1.2208e-62	OPC-α	Ccdc166
5.31808e-67	1.23496	0.332	0.193	1.37792e-62	OPC-α	Klf5
5.85555e-67	1.72086	0.161	0.067	1.51717e-62	OPC-α	AI115009
6.85083e-67	1.96939	0.103	0.034	1.77505e-62	OPC-α	Crabp2
8.66807e-67	1.14614	0.296	0.158	2.2459e-62	OPC-α	Tnfrsf1a
9.63196e-67	0.989715	0.506	0.366	2.49564e-62	OPC-α	Dtx1
9.76253e-67	1.45607	0.213	0.101	2.52947e-62	OPC-α	Micalcl
1.01498e-66	1.03504	0.464	0.323	2.62981e-62	OPC-α	Wscd2
1.11408e-66	0.806562	0.678	0.595	2.88659e-62	OPC-α	Sptb
1.4351e-66	0.637611	0.665	0.545	3.71834e-62	OPC-α	Cadps
1.45457e-66	0.955993	0.575	0.448	3.76878e-62	OPC-α	Ehd3
1.62731e-66	1.48798	0.16	0.066	4.21635e-62	OPC-α	Hs3st4
1.64775e-66	1.59203	0.119	0.043	4.26932e-62	OPC-α	Nkx2-4
2.65414e-66	1.50933	0.185	0.082	6.87688e-62	OPC-α	AI854703
3.17009e-66	1.07389	0.455	0.311	8.21371e-62	OPC-α	Anxa2
4.36784e-66	1.62513	0.164	0.069	1.13171e-61	OPC-α	Hcrtr1
4.88962e-66	1.21971	0.328	0.19	1.2669e-61	OPC-α	Mpp3
7.83095e-66	0.995221	0.502	0.365	2.029e-61	OPC-α	Fam102b
8.52906e-66	1.40198	0.267	0.142	2.20988e-61	OPC-α	Pld5
9.14198e-66	1.24697	0.296	0.166	2.36869e-61	OPC-α	Plekho1
1.16385e-65	0.967038	0.43	0.286	3.01553e-61	OPC-α	Map2k6
1.16521e-65	0.743061	0.668	0.579	3.01906e-61	OPC-α	Thrb
1.30265e-65	1.20058	0.335	0.198	3.37516e-61	OPC-α	Ltbp2
1.45251e-65	2.08876	0.118	0.043	3.76346e-61	OPC-α	Ctcfl
1.60449e-65	1.35101	0.202	0.094	4.15723e-61	OPC-α	Hoxc4
2.04095e-65	1.56519	0.161	0.067	5.2881e-61	OPC-α	Cidea
2.93049e-65	0.827853	0.608	0.495	7.59289e-61	OPC-α	Meis2
2.94752e-65	1.35948	0.163	0.068	7.63702e-61	OPC-α	Abi3bp
3.72782e-65	1.59148	0.126	0.047	9.65879e-61	OPC-α	Cdca7
4.14548e-65	1.43419	0.231	0.114	1.0741e-60	OPC-α	Gm9955
4.18472e-65	1.68909	0.179	0.079	1.08426e-60	OPC-α	Dynlt1f
4.31668e-65	0.781417	0.663	0.592	1.11845e-60	OPC-α	Map2
5.20569e-65	1.48977	0.195	0.09	1.34879e-60	OPC-α	Trim66
5.62666e-65	1.98806	0.101	0.033	1.45787e-60	OPC-α	Pkdrej
6.68845e-65	0.593457	0.757	0.737	1.73298e-60	OPC-α	Vti1a
7.00073e-65	1.44278	0.259	0.136	1.81389e-60	OPC-α	Tgfbr2
8.66067e-65	1.36986	0.36	0.221	2.24398e-60	OPC-α	Psd
1.06396e-64	1.67178	0.127	0.048	2.75673e-60	OPC-α	Myh13
1.0751e-64	0.996994	0.485	0.346	2.78558e-60	OPC-α	Cdrt4
1.16851e-64	1.49843	0.239	0.121	3.02762e-60	OPC-α	A330050F15Rik
1.2744e-64	0.694453	0.688	0.624	3.30197e-60	OPC-α	Svil
1.46676e-64	0.521824	0.767	0.734	3.80037e-60	OPC-α	Prdm16
1.51929e-64	0.915052	0.545	0.412	3.93647e-60	OPC-α	Col5a3
1.63914e-64	1.54794	0.193	0.089	4.24702e-60	OPC-α	Chrm2
2.0753e-64	1.82907	0.128	0.049	5.3771e-60	OPC-α	Gpr68
2.16011e-64	0.756241	0.659	0.568	5.59685e-60	OPC-α	Rbfox3
2.31376e-64	1.04667	0.45	0.309	5.99496e-60	OPC-α	Fam163a
2.49679e-64	1.08067	0.345	0.204	6.46919e-60	OPC-α	Slc16a2
2.63778e-64	1.24694	0.364	0.226	6.83449e-60	OPC-α	Vipr1
[truncated: 22,679 more rows]

## Sheet: DVDORCs_subOLG
Marker genes with differential average DORC scores in each subOLG population
p_val	avg_diff	pct.1	pct.2	p_val_adj	cluster	gene
0	4.29694116816479	0.821	0.172	0	OPC-α	Cacng4
0	3.33983765508312	0.779	0.131	0	OPC-α	Cacng1
0	4.26632288936369	0.823	0.178	0	OPC-α	Gm11650
0	2.31134155977026	0.705	0.069	0	OPC-α	Ascl1
0	2.93907373834823	0.755	0.147	0	OPC-α	Nell2
0	3.04763576256691	0.764	0.162	0	OPC-α	Fli1
0	2.53038571427994	0.727	0.131	0	OPC-α	Pou3f2
0	3.94424857155525	0.816	0.223	0	OPC-α	Pdgfra
0	3.07204323626238	0.763	0.171	0	OPC-α	Ano6
0	3.18438449400485	0.783	0.193	0	OPC-α	AW047730
0	3.0259964492076	0.762	0.172	0	OPC-α	Dbx2
0	3.36357706761208	0.791	0.214	0	OPC-α	Gm3764
0	2.60155455206849	0.712	0.135	0	OPC-α	Hoxb5
0	2.35066601982589	0.694	0.118	0	OPC-α	Hoxb7
0	2.55120379887831	0.709	0.133	0	OPC-α	Hoxb4
0	2.522535125119	0.707	0.131	0	OPC-α	Hoxb6
0	2.23061454269307	0.712	0.139	0	OPC-α	Irx2
0	2.49330790426411	0.707	0.137	0	OPC-α	Hoxb2
0	2.61618870837228	0.714	0.153	0	OPC-α	Hoxb3
0	2.28739178284535	0.699	0.14	0	OPC-α	Tshz2
0	6.16083261455531	0.876	0.317	0	OPC-α	Igsf21
0	3.3611830434163	0.793	0.249	0	OPC-α	Bcan
0	3.14691778655503	0.782	0.238	0	OPC-α	Sema4a
0	5.01015876526675	0.85	0.307	0	OPC-α	Pitpnc1
0	2.9394971124574	0.774	0.232	0	OPC-α	Bmp7
0	3.13541078222694	0.785	0.248	0	OPC-α	AI849053
0	2.08710636001696	0.694	0.157	0	OPC-α	Hlf
0	1.85201599585239	0.671	0.138	0	OPC-α	Rtn1
0	4.03975898183082	0.825	0.292	0	OPC-α	Pnpla3
0	1.73752645490921	0.653	0.121	0	OPC-α	Ptpn14
0	1.45148587796952	0.594	0.066	0	OPC-α	Igfbp3
0	2.00602341061251	0.683	0.157	0	OPC-α	Tspan11
0	2.15513273839947	0.701	0.176	0	OPC-α	Sfxn1
0	1.77316379801532	0.652	0.131	0	OPC-α	Spon1
0	1.34866314578699	0.593	0.073	0	OPC-α	Runx1t1
0	1.31048682393079	0.59	0.071	0	OPC-α	Adcyap1r1
0	2.07416239038552	0.687	0.168	0	OPC-α	Plce1
0	1.53667174200474	0.618	0.101	0	OPC-α	Gsx1
0	2.16839767027112	0.697	0.18	0	OPC-α	Lgi1
0	2.72754540021216	0.758	0.243	0	OPC-α	Itga9
0	2.61268204418835	0.756	0.242	0	OPC-α	Gm11714
0	2.47773537305998	0.741	0.228	0	OPC-α	Gm10530
0	1.59998827176203	0.629	0.117	0	OPC-α	Gad1
0	1.39826660891614	0.586	0.074	0	OPC-α	Ror2
0	4.11417554218669	0.833	0.325	0	OPC-α	Chic2
0	1.59728496284429	0.633	0.125	0	OPC-α	Me3
0	1.69714735323662	0.657	0.15	0	OPC-α	9530026P05Rik
0	1.64576521186306	0.646	0.139	0	OPC-α	Gm17546
0	4.45929194502726	0.844	0.338	0	OPC-α	Arhgef10l
0	1.8292920155153	0.681	0.177	0	OPC-α	Adamts9
0	1.74114786810794	0.658	0.157	0	OPC-α	Ildr2
0	2.55245098020846	0.751	0.25	0	OPC-α	C1ql1
0	1.98669048269947	0.696	0.195	0	OPC-α	Fads2
0	1.91432745717296	0.701	0.201	0	OPC-α	Nphp1
0	1.22975722337086	0.565	0.068	0	OPC-α	Fam110b
0	1.96556642881225	0.709	0.213	0	OPC-α	Kcnip3
0	1.58037435358454	0.634	0.138	0	OPC-α	Ampd3
0	1.83098794716957	0.678	0.183	0	OPC-α	Sox11
0	1.31710202529016	0.598	0.104	0	OPC-α	Syn2
0	2.16341654451736	0.736	0.244	0	OPC-α	Kit
0	2.84248649837511	0.753	0.261	0	OPC-α	Myt1l
0	3.2678732251489	0.784	0.293	0	OPC-α	Chst11
0	1.70543525977843	0.651	0.16	0	OPC-α	Jakmip1
0	2.67320335192683	0.761	0.27	0	OPC-α	Ppp2r2b
0	1.80501665270603	0.681	0.191	0	OPC-α	Rora
0	2.09139910219218	0.7	0.212	0	OPC-α	Dpysl3
0	1.70226389436916	0.657	0.17	0	OPC-α	Tmem176a
0	1.37840781948805	0.604	0.117	0	OPC-α	Cables1
0	2.08795927527619	0.702	0.221	0	OPC-α	Trp53i11
0	1.44295547563253	0.612	0.131	0	OPC-α	Myt1
0	1.87749687933183	0.691	0.21	0	OPC-α	Camk2b
0	1.20045014976923	0.567	0.087	0	OPC-α	Boc
0	1.55411443312589	0.642	0.164	0	OPC-α	Wwc1
0	1.2406330722584	0.576	0.098	0	OPC-α	Ankrd33b
0	1.71318586696142	0.663	0.186	0	OPC-α	Opcml
0	3.83875391270306	0.822	0.345	0	OPC-α	Lnx1
0	1.3150322087086	0.579	0.102	0	OPC-α	Ctbp2
0	1.46587804194994	0.627	0.15	0	OPC-α	Pde7b
0	1.47702251921718	0.64	0.163	0	OPC-α	Btbd17
0	1.70899754210415	0.657	0.181	0	OPC-α	Gm17501
0	1.37317033674286	0.598	0.122	0	OPC-α	Camk1g
0	1.84947495399173	0.68	0.206	0	OPC-α	Hrh1
0	1.44187509372215	0.612	0.139	0	OPC-α	Slit1
0	1.17002368556156	0.555	0.083	0	OPC-α	Kcnk3
0	1.11046342334754	0.547	0.076	0	OPC-α	Nrxn1
0	1.67307387558062	0.664	0.195	0	OPC-α	Kcnq2
0	1.79715145295021	0.673	0.206	0	OPC-α	Mmd
0	1.08273213657137	0.541	0.074	0	OPC-α	Reep1
0	1.51109591186568	0.628	0.163	0	OPC-α	Elfn1
0	1.49829731849728	0.627	0.162	0	OPC-α	Lmo1
0	1.54237091172334	0.634	0.17	0	OPC-α	Lgr5
0	1.52109682409168	0.632	0.168	0	OPC-α	A930009A15Rik
0	2.88573283822037	0.775	0.312	0	OPC-α	Tnr
0	1.92033639717896	0.694	0.231	0	OPC-α	Eef1a2
0	1.75488376805317	0.68	0.219	0	OPC-α	Trim9
0	1.94115366424497	0.695	0.234	0	OPC-α	Chrna4
0	1.30924504065803	0.533	0.073	0	OPC-α	Pax3
0	2.22149100697824	0.722	0.262	0	OPC-α	Sdc3
0	1.4060127146211	0.613	0.156	0	OPC-α	Sox5
0	1.18943622033968	0.56	0.104	0	OPC-α	Sparcl1
0	2.6678516597541	0.762	0.307	0	OPC-α	Ntrk2
0	2.99864185063831	0.787	0.334	0	OPC-α	Rnf182
0	1.17743014017659	0.564	0.111	0	OPC-α	Mab21l3
0	1.30312674588065	0.605	0.152	0	OPC-α	Wnt7a
0	2.17660823899651	0.724	0.274	0	OPC-α	Col4a2
0	1.71754734681467	0.682	0.233	0	OPC-α	Ablim1
0	1.27065512736912	0.595	0.149	0	OPC-α	Pknox2
0	0.997810324263334	0.501	0.056	0	OPC-α	Siah3
0	2.11064688752581	0.726	0.283	0	OPC-α	Igsf9b
0	1.19311850296045	0.574	0.131	0	OPC-α	Cpne8
0	1.25670348580592	0.589	0.147	0	OPC-α	A230065N10Rik
0	1.13987676919177	0.563	0.122	0	OPC-α	Nebl
0	1.61239746108598	0.66	0.22	0	OPC-α	Angptl1
0	1.45330188299788	0.624	0.185	0	OPC-α	Slc1a1
0	1.50716630899716	0.645	0.208	0	OPC-α	Hhat
0	1.54462452598467	0.653	0.217	0	OPC-α	Ube2ql1
0	4.39103927975427	0.856	0.421	0	OPC-α	Trio
0	1.03819191373915	0.556	0.122	0	OPC-α	Plod2
0	0.915444562838602	0.49	0.056	0	OPC-α	Prrx1
0	1.20526664170028	0.567	0.133	0	OPC-α	Rapgef4
0	1.86063891849225	0.698	0.264	0	OPC-α	Map3k14
0	1.45522930680082	0.643	0.21	0	OPC-α	Spsb4
0	2.99057694708435	0.786	0.353	0	OPC-α	Basp1
0	1.31066856308401	0.589	0.156	0	OPC-α	Kcnk10
0	1.53555142069392	0.64	0.208	0	OPC-α	Nmnat2
0	1.78043548891117	0.679	0.248	0	OPC-α	Bcl11b
0	1.84257191745408	0.703	0.273	0	OPC-α	Zdhhc22
0	1.05813677782117	0.523	0.094	0	OPC-α	Ptprt
0	1.37756094441422	0.638	0.21	0	OPC-α	Evi5
0	1.40106339630177	0.633	0.205	0	OPC-α	Unc5a
0	2.92463410101681	0.786	0.358	0	OPC-α	Stk32a
0	1.17175195305652	0.597	0.169	0	OPC-α	Chl1
0	1.20360180155632	0.567	0.139	0	OPC-α	Lrfn2
0	1.60568652426428	0.672	0.245	0	OPC-α	Abr
0	1.28714148822533	0.6	0.173	0	OPC-α	Nxph1
0	1.71177549945638	0.683	0.257	0	OPC-α	Tmem63c
0	1.28813645561636	0.601	0.175	0	OPC-α	Des
0	1.37364835024108	0.61	0.186	0	OPC-α	Plxnc1
0	1.32252079025884	0.597	0.175	0	OPC-α	Utrn
0	1.04038509924729	0.53	0.111	0	OPC-α	Cxadr
0	1.35868191345674	0.621	0.203	0	OPC-α	Mertk
0	0.89010320336603	0.492	0.074	0	OPC-α	Gm26703
0	1.5214002361976	0.649	0.232	0	OPC-α	Fads3
0	1.02533392191719	0.52	0.104	0	OPC-α	Gabbr2
0	1.34033963888484	0.605	0.189	0	OPC-α	Matn1
0	2.33107693303946	0.765	0.35	0	OPC-α	Zfp423
0	1.78739679222841	0.694	0.279	0	OPC-α	Prr5
0	1.38391307940788	0.649	0.235	0	OPC-α	Lmcd1
0	2.24715175088904	0.742	0.328	0	OPC-α	Cit
0	0.806492040873329	0.451	0.038	0	OPC-α	Inpp4b
0	1.9442003082499	0.709	0.296	0	OPC-α	Hrk
0	1.3485159403251	0.614	0.201	0	OPC-α	Chst15
0	1.62772267189236	0.667	0.255	0	OPC-α	Parva
0	0.953604278144964	0.508	0.096	0	OPC-α	Diras2
0	1.2642103377831	0.603	0.191	0	OPC-α	Gm16499
0	2.27771796518499	0.732	0.321	0	OPC-α	F3
0	1.33845840464542	0.623	0.213	0	OPC-α	Ntsr2
0	1.70194152125779	0.688	0.278	0	OPC-α	Stx1a
0	1.43969173952954	0.645	0.237	0	OPC-α	Mlph
0	2.15181577637951	0.732	0.325	0	OPC-α	Dagla
0	3.24339817720613	0.802	0.396	0	OPC-α	Nfatc1
0	2.28860529403529	0.74	0.334	0	OPC-α	Col4a1
0	3.56805324213862	0.817	0.411	0	OPC-α	Slc41a2
0	1.49802921803205	0.665	0.26	0	OPC-α	Ptprz1
0	1.04543768704446	0.534	0.129	0	OPC-α	Adra1a
0	1.33567360309072	0.622	0.218	0	OPC-α	Nfatc2
0	1.09504180170837	0.549	0.147	0	OPC-α	Dkk3
0	1.31310115699149	0.611	0.209	0	OPC-α	Il4ra
0	0.970820665880421	0.52	0.12	0	OPC-α	Inhba
0	1.81912298786307	0.698	0.298	0	OPC-α	Arhgef3
0	3.61974154108556	0.835	0.437	0	OPC-α	Ets1
0	1.67666528671916	0.677	0.28	0	OPC-α	Ptprg
0	1.18837711064248	0.596	0.199	0	OPC-α	Gng2
0	1.01014308100866	0.523	0.128	0	OPC-α	March4
0	1.02590145815717	0.524	0.13	0	OPC-α	Ccnd2
0	0.916252248012453	0.507	0.114	0	OPC-α	Adarb1
0	0.869475799229026	0.522	0.13	0	OPC-α	Nek6
0	1.16782400492748	0.593	0.201	0	OPC-α	Chst10
0	1.14998436113206	0.583	0.191	0	OPC-α	Anxa6
0	1.96305148368473	0.715	0.325	0	OPC-α	Il17rd
0	1.45275819175592	0.638	0.249	0	OPC-α	Slc1a2
0	1.1251963996719	0.559	0.172	0	OPC-α	Bmper
0	1.03970844506237	0.55	0.163	0	OPC-α	Sulf1
0	1.67903813841921	0.689	0.302	0	OPC-α	Tagln2
0	1.88631771153873	0.725	0.338	0	OPC-α	Ephb3
0	1.38614026738651	0.656	0.272	0	OPC-α	Spire2
0	0.754854570579523	0.438	0.056	0	OPC-α	Rab3c
0	1.21165064029717	0.61	0.229	0	OPC-α	Fzd9
0	1.27614373993493	0.623	0.242	0	OPC-α	Pde9a
0	1.50061292646554	0.656	0.278	0	OPC-α	Osbpl3
0	0.878762194210334	0.507	0.129	0	OPC-α	Slc37a1
0	1.14549318455157	0.571	0.194	0	OPC-α	Vav3
0	0.888050349749308	0.501	0.125	0	OPC-α	Panx1
0	0.78713218396798	0.436	0.06	0	OPC-α	Lama1
0	1.02263095860229	0.547	0.172	0	OPC-α	Proser2
0	1.25894497647316	0.617	0.242	0	OPC-α	B3gnt7
0	1.02851895590384	0.56	0.186	0	OPC-α	Hoxa10
0	0.673646680868691	0.398	0.025	0	OPC-α	Dpp10
0	0.803629270443749	0.49	0.118	0	OPC-α	Gm13052
0	0.719246728959301	0.405	0.033	0	OPC-α	Gmpr
0	2.27704113526224	0.747	0.376	0	OPC-α	Lrp1
0	0.858546925479437	0.481	0.111	0	OPC-α	Cdc42ep3
0	0.932612337527216	0.521	0.154	0	OPC-α	Aldh1a3
0	2.45677503724287	0.76	0.395	0	OPC-α	Sez6l
0	1.25098597671633	0.635	0.274	0	OPC-α	Ajap1
0	0.764874095887363	0.459	0.098	0	OPC-α	Stambpl1
0	0.770147488215281	0.468	0.108	0	OPC-α	Pstpip1
0	1.15407836717643	0.587	0.227	0	OPC-α	Hoxa9
0	1.32251553675638	0.627	0.269	0	OPC-α	Fam49a
0	1.55098563699307	0.67	0.313	0	OPC-α	Meox1
0	1.46875044225929	0.673	0.316	0	OPC-α	Sorbs1
0	0.764024372742525	0.467	0.111	0	OPC-α	Fzd10
0	0.674281634793922	0.43	0.075	0	OPC-α	Mybpc1
0	1.74338872828945	0.7	0.346	0	OPC-α	Zfp217
0	1.70804598984009	0.685	0.332	0	OPC-α	Trim62
0	2.04417199382963	0.738	0.385	0	OPC-α	Plekha6
0	1.97506483034242	0.739	0.386	0	OPC-α	Vash1
0	1.60544134673607	0.687	0.335	0	OPC-α	Akna
0	0.92559680804368	0.548	0.196	0	OPC-α	Astn2
0	1.280504610479	0.635	0.283	0	OPC-α	Tnfrsf19
0	0.664086424981817	0.411	0.059	0	OPC-α	Atp13a4
0	0.83171172308021	0.493	0.142	0	OPC-α	Syt6
0	0.77768672281345	0.472	0.122	0	OPC-α	Rasgrf1
0	0.838845209589968	0.515	0.166	0	OPC-α	Clu
0	1.64063770713197	0.681	0.333	0	OPC-α	Etv4
0	1.2524756488956	0.637	0.29	0	OPC-α	Lrp8
0	0.903462499338173	0.545	0.199	0	OPC-α	Hoxa6
0	0.734026793314183	0.47	0.124	0	OPC-α	Nrn1
0	1.57311461394865	0.662	0.319	0	OPC-α	Itga5
0	0.669994270415676	0.433	0.09	0	OPC-α	Pdcd4
0	0.862909144315764	0.539	0.197	0	OPC-α	BC046251
0	0.809419375100122	0.485	0.143	0	OPC-α	Gsg1l
0	0.882152812440735	0.537	0.198	0	OPC-α	Ptpn5
0	1.03555895936297	0.576	0.237	0	OPC-α	Gm26862
0	0.648071323079859	0.42	0.082	0	OPC-α	Dzip1l
0	0.795988072624574	0.497	0.16	0	OPC-α	Gfpt2
0	0.745910576369503	0.504	0.168	0	OPC-α	Dok5
0	0.686804081869245	0.437	0.101	0	OPC-α	Tagln3
0	1.17200426545007	0.598	0.263	0	OPC-α	AB041806
0	1.60584564196131	0.695	0.36	0	OPC-α	Kcnh2
0	1.15113215946467	0.606	0.271	0	OPC-α	Lpcat1
0	1.03879197124619	0.561	0.227	0	OPC-α	D430041D05Rik
0	0.844633175727158	0.511	0.177	0	OPC-α	Gsap
0	0.942342397445697	0.537	0.204	0	OPC-α	Plek
0	0.796057484577745	0.483	0.15	0	OPC-α	Usp53
0	0.565558454969326	0.404	0.073	0	OPC-α	Cmklr1
0	0.654574557193033	0.436	0.105	0	OPC-α	Snrk
0	0.925935323067782	0.544	0.214	0	OPC-α	Trabd2b
0	3.05735855730084	0.807	0.478	0	OPC-α	Kif18b
0	3.25166549922403	0.825	0.496	0	OPC-α	Parvb
0	0.894230977178988	0.547	0.22	0	OPC-α	Mfhas1
0	0.836957582495145	0.51	0.183	0	OPC-α	Cxcl14
0	1.08215412444411	0.608	0.281	0	OPC-α	Mpped2
0	1.21044350140124	0.64	0.314	0	OPC-α	Abcc4
0	2.87001858907665	0.797	0.472	0	OPC-α	Nes
0	0.786622156219347	0.502	0.177	0	OPC-α	Sirpa
0	1.21417948698587	0.615	0.29	0	OPC-α	Ccl2
0	5.18227413325442	0.874	0.552	0	OPC-α	Abhd2
0	1.68064227100053	0.697	0.375	0	OPC-α	Shc3
0	1.08386728540178	0.612	0.291	0	OPC-α	Dusp6
0	1.34465328343943	0.651	0.331	0	OPC-α	Cacna1a
0	0.57369870400349	0.349	0.029	0	OPC-α	Adcy2
0	0.576705321931221	0.399	0.08	0	OPC-α	Palmd
0	1.16263295159276	0.616	0.297	0	OPC-α	Nkd2
0	1.65017543477146	0.701	0.383	0	OPC-α	Glb1
0	0.680745503211714	0.456	0.139	0	OPC-α	Add2
0	1.24868517067099	0.65	0.333	0	OPC-α	Rara
0	0.877051197058272	0.538	0.222	0	OPC-α	Slc16a13
0	1.46679716929465	0.664	0.348	0	OPC-α	Ccl7
0	0.600466028077377	0.431	0.116	0	OPC-α	Prr7
0	0.997064309957646	0.586	0.272	0	OPC-α	Cdk5r1
0	0.617558225115047	0.435	0.122	0	OPC-α	Tnc
0	1.25929792237506	0.636	0.323	0	OPC-α	Gm17268
0	3.30540802969113	0.813	0.5	0	OPC-α	Hoxc4
0	1.30916812665474	0.643	0.332	0	OPC-α	Cacng5
0	0.965318918266889	0.568	0.257	0	OPC-α	Fam124a
0	2.17065234232829	0.764	0.454	0	OPC-α	Plekha7
0	2.45388404509901	0.777	0.468	0	OPC-α	Hotair
0	0.778250590655321	0.519	0.211	0	OPC-α	Trit1
0	0.801432040983274	0.513	0.207	0	OPC-α	Zdhhc2
0	0.583009211894672	0.431	0.125	0	OPC-α	Nos2
0	0.876992064070647	0.537	0.232	0	OPC-α	Gm13187
0	3.01805049666259	0.8	0.495	0	OPC-α	Hoxc5
0	0.583689069111526	0.399	0.094	0	OPC-α	Pla2g7
0	0.510496736898928	0.374	0.069	0	OPC-α	Ppargc1a
0	2.82061703016857	0.806	0.502	0	OPC-α	Afap1l2
0	2.72934257511905	0.801	0.498	0	OPC-α	Tead1
0	0.66907244820427	0.451	0.148	0	OPC-α	Ston1
0	0.534360515863604	0.412	0.11	0	OPC-α	Arsj
0	0.517500525205264	0.351	0.049	0	OPC-α	Fndc1
0	1.27236276404739	0.643	0.344	0	OPC-α	Fbxo42
0	0.709235432504737	0.467	0.168	0	OPC-α	4930469K13Rik
0	0.656507332060408	0.467	0.168	0	OPC-α	Fas
0	1.72384230997941	0.732	0.433	0	OPC-α	Kif19a
0	1.29248117230195	0.652	0.354	0	OPC-α	Zcchc14
0	1.48231424045341	0.676	0.378	0	OPC-α	Rhbdl3
0	0.752553523700273	0.507	0.21	0	OPC-α	Gm26827
0	1.37268779029107	0.669	0.373	0	OPC-α	Col9a1
0	0.710164000192936	0.462	0.167	0	OPC-α	Cacng8
0	0.558999945559418	0.409	0.114	0	OPC-α	Dbn1
0	0.719938636570304	0.481	0.186	0	OPC-α	Ppargc1b
0	1.53341367874871	0.695	0.404	0	OPC-α	Hoxc13
0	1.28744332126183	0.673	0.383	0	OPC-α	Slc22a15
0	1.94855701662162	0.749	0.462	0	OPC-α	Mical2
0	0.53979390853016	0.4	0.114	0	OPC-α	Lrrtm1
0	0.524432488036248	0.37	0.085	0	OPC-α	Gp1bb
0	0.513303618729456	0.383	0.105	0	OPC-α	Wnk2
0	2.94227080955419	0.799	0.522	0	OPC-α	Hoxc9
0	1.46916205532598	0.678	0.402	0	OPC-α	Casp7
0	1.87728277297755	0.737	0.462	0	OPC-α	Arhgef17
0	2.64271854829755	0.793	0.519	0	OPC-α	Hoxc11
0	2.96983675374921	0.809	0.536	0	OPC-α	Hoxc8
0	1.6208991320111	0.706	0.434	0	OPC-α	Cpne2
0	3.19438817727797	0.813	0.541	0	OPC-α	Hoxc10
0	1.70694216193235	0.73	0.467	0	OPC-α	Ralgps2
0	2.12059455721401	0.775	0.514	0	OPC-α	Tnfrsf1a
0	1.6902810584123	0.731	0.472	0	OPC-α	Nek8
0	1.92362148340951	0.777	0.518	0	OPC-α	4932435O22Rik
0	2.54708163688625	0.816	0.566	0	OPC-α	Cdc42ep4
0	4.00249170493965	0.866	0.617	0	OPC-α	Pmepa1
0	3.70535321948167	0.867	0.618	0	OPC-α	Phf21b
0	2.38179864216434	0.781	0.544	0	OPC-α	Lrrfip1
0	2.02488779720685	0.761	0.526	0	OPC-α	Crmp1
0	2.21519020436966	0.786	0.553	0	OPC-α	Sez6
0	2.3919420703456	0.787	0.555	0	OPC-α	Gfod1
0	1.88971339757332	0.755	0.525	0	OPC-α	Eftud2
0	3.34725933407781	0.821	0.592	0	OPC-α	Hoxc6
0	2.76453465420278	0.816	0.601	0	OPC-α	Dct
0	2.51054426822238	0.811	0.634	0	OPC-α	Atp13a2
0	2.25947881565617	0.811	0.635	0	OPC-α	Col27a1
0	2.31789623613852	0.836	0.686	0	OPC-α	Gm2694
0	3.37195842309785	0.848	0.703	0	OPC-α	Mcur1
0	3.06496379312209	0.864	0.749	0	OPC-α	Fam222b
0	3.4684557275154	0.876	0.766	0	OPC-α	Serp2
7.515707360403e-307	2.35037614984442	0.827	0.637	2.53204180971977e-303	OPC-α	Sdk2
4.31455584458026e-306	1.64977012349442	0.73	0.478	1.45357386403909e-302	OPC-α	Csmd2
3.27352812522015e-303	0.636188299147112	0.476	0.186	1.10285162538667e-299	OPC-α	Brinp2
3.94402733664979e-302	0.802393751225931	0.513	0.22	1.32874280971731e-298	OPC-α	Gm29019
1.07456778647443e-300	2.06905661081603	0.801	0.631	3.62021887263237e-297	OPC-α	Sbf2
1.16046229321489e-300	0.909141661702744	0.584	0.28	3.90959746584097e-297	OPC-α	Prdm16
3.32866542994438e-300	1.16822982667578	0.631	0.329	1.12142738334826e-296	OPC-α	Plxna4
5.68690263489168e-300	1.1528153901902	0.625	0.33	1.91591749769501e-296	OPC-α	Alk
1.2120074008414e-297	1.25620316935525	0.639	0.34	4.08325293343468e-294	OPC-α	Tgfb2
2.26127543938613e-297	2.0640021585671	0.798	0.617	7.61823695529187e-294	OPC-α	Ltbr
5.31988975002683e-297	1.29751774544887	0.681	0.405	1.79227085678404e-293	OPC-α	AU020206
2.77946517928414e-293	1.34833431233916	0.675	0.406	9.36401818900826e-290	OPC-α	Slc6a11
1.55261174401752e-291	1.4102331541045	0.683	0.423	5.23074896559503e-288	OPC-α	Fbxl2
1.59723196570027e-290	1.37067682277216	0.672	0.403	5.38107449244422e-287	OPC-α	Col18a1
2.0347631412518e-290	1.78909801358888	0.757	0.58	6.85511702287732e-287	OPC-α	Chpf
5.2057434838195e-289	1.68111146951742	0.754	0.544	1.75381497969879e-285	OPC-α	Gm13889
1.26006375828517e-287	2.28205973741322	0.817	0.695	4.24515480166272e-284	OPC-α	P2ry6
3.5316499011171e-284	1.59303748751652	0.721	0.466	1.18981285168635e-280	OPC-α	2310014F06Rik
2.07833549866628e-281	1.66771173078202	0.737	0.52	7.00191229500671e-278	OPC-α	Adm
1.55649613671897e-279	1.33344061419593	0.695	0.423	5.24383548460622e-276	OPC-α	Gm11734
1.95664081776672e-279	1.12104862478486	0.649	0.358	6.59192291505608e-276	OPC-α	Lsp1
8.30211604067926e-278	1.64178127359287	0.749	0.544	2.79698289410484e-274	OPC-α	Galnt10
1.63188232573967e-275	0.805900887835739	0.513	0.225	5.49781155541694e-272	OPC-α	Bcar3
2.39406852092602e-275	0.575801367648104	0.418	0.151	8.06561684699977e-272	OPC-α	Vat1l
1.5060710379635e-272	1.280572215683	0.675	0.407	5.07395332689904e-269	OPC-α	CK137956
6.48067704194925e-271	1.30989948663722	0.663	0.414	2.1833400954327e-267	OPC-α	Enc1
2.33101280992997e-270	1.27514689655222	0.671	0.411	7.85318215665406e-267	OPC-α	Znhit6
4.47967099679014e-267	0.635977950156873	0.44	0.171	1.5092011588186e-263	OPC-α	Gldc
3.46990767503296e-265	0.649645801051583	0.475	0.198	1.1690118957186e-261	OPC-α	Dennd1b
1.05776065559484e-261	1.5582684910092	0.716	0.489	3.56359564869901e-258	OPC-α	Usp47
1.27807327967136e-261	0.939062381339485	0.579	0.297	4.30582887921282e-258	OPC-α	Prkag2
1.53886094656005e-260	1.45210937646143	0.709	0.474	5.18442252896081e-257	OPC-α	Mroh3
1.65634221662715e-259	2.11712858171761	0.82	0.69	5.58021692781687e-256	OPC-α	Atxn1
8.00389721648637e-259	1.42676266524074	0.698	0.462	2.69651297223426e-255	OPC-α	Mmp15
1.00742827969794e-256	1.66787395357845	0.779	0.605	3.39402587430235e-253	OPC-α	Ttll1
1.07360969628257e-253	0.556330873603591	0.405	0.152	3.61699106677599e-250	OPC-α	Adamts14
2.60587669313549e-252	0.633585218011128	0.484	0.21	8.77919857917347e-249	OPC-α	Kirrel
1.97965218651856e-249	0.728447307694045	0.5	0.231	6.66944821638102e-246	OPC-α	Kif26a
3.5262377871058e-249	1.19977885281604	0.665	0.411	1.18798951047595e-245	OPC-α	Sh3pxd2b
3.11585248048574e-248	1.63200265368298	0.752	0.541	1.04973070067565e-244	OPC-α	Cntn1
9.3606106173848e-248	0.545765939338509	0.421	0.166	3.15358971699694e-244	OPC-α	Dnmbp
4.47477524347327e-247	1.45686135672214	0.715	0.511	1.50755177952614e-243	OPC-α	Rab20
1.02923613283409e-246	1.2525062780898	0.668	0.435	3.46749653151803e-243	OPC-α	Dtx1
2.38703993646647e-246	0.659394357773666	0.498	0.227	8.04193754595555e-243	OPC-α	Nr2f2
1.79941289829116e-244	1.23648517276458	0.659	0.423	6.06222205434291e-241	OPC-α	Klhdc7a
5.11660180743406e-243	1.12954442086881	0.632	0.361	1.72378314892453e-239	OPC-α	Apba2
3.29601678825881e-242	1.70543407462531	0.769	0.611	1.11042805596439e-238	OPC-α	Chd9
1.10955183000587e-240	0.864272335381515	0.565	0.283	3.73808011528979e-237	OPC-α	Amotl1
1.15126116165403e-240	0.949146638936345	0.588	0.324	3.87859885361243e-237	OPC-α	Wasf1
1.15957605815832e-234	1.08795215936733	0.635	0.385	3.90661173993538e-231	OPC-α	Col5a3
3.39803135536473e-234	0.593163683282466	0.444	0.184	1.14479676362238e-230	OPC-α	Stx11
4.69050656693274e-232	0.988044970859912	0.592	0.332	1.58023166239964e-228	OPC-α	Dpyd
5.90375766456288e-232	1.41878416405445	0.716	0.51	1.98897595719123e-228	OPC-α	Kcnj6
6.64905997756087e-232	1.04080900345691	0.611	0.354	2.24006830644026e-228	OPC-α	Clint1
3.85218606558928e-229	0.668976257072895	0.494	0.23	1.29780148549703e-225	OPC-α	Zfp184
2.5518016511845e-228	0.607217038030406	0.464	0.204	8.59701976284057e-225	OPC-α	Ehd3
1.36351895906149e-227	1.16403308145678	0.649	0.416	4.59369537307817e-224	OPC-α	Ric3
4.16536629199032e-226	1.80824616477546	0.798	0.702	1.40331190377154e-222	OPC-α	Slc6a1
4.29984532545691e-222	1.26625298859712	0.673	0.451	1.44861789014643e-218	OPC-α	Sox4
1.45277534921349e-219	1.63752488239743	0.766	0.616	4.89440015150026e-216	OPC-α	Eno1
4.34870406316435e-219	1.0501618299044	0.612	0.368	1.46507839888007e-215	OPC-α	Nr2f1
4.93446968538649e-219	1.59659767668164	0.775	0.607	1.66242283700671e-215	OPC-α	Syde2
6.12255384468384e-215	1.51893615230549	0.731	0.564	2.06268839027398e-211	OPC-α	Sh3pxd2a
3.17935962686346e-214	0.670780438398448	0.508	0.252	1.0711262582903e-210	OPC-α	Pdlim7
1.069174501574e-213	0.649778880795579	0.495	0.239	3.60204889580281e-210	OPC-α	Ebf3
4.93045704074237e-209	2.22675502867637	0.887	0.85	1.66107097702611e-205	OPC-α	Crnde
1.33286229339763e-208	0.874727939401468	0.584	0.341	4.49041306645661e-205	OPC-α	Gm26812
7.53886819132975e-207	0.9330572192825	0.622	0.384	2.53984469365899e-203	OPC-α	Lrrc75a
3.49725724248465e-206	0.838792560249093	0.555	0.307	1.17822596499308e-202	OPC-α	Wwc2
1.54459891299566e-204	0.525588834678997	0.432	0.193	5.20375373788239e-201	OPC-α	Slc44a3
9.07455333385843e-204	1.11935739220839	0.678	0.444	3.0572170181769e-200	OPC-α	C2cd4b
2.80888147342436e-203	0.518212232600003	0.426	0.188	9.46312168396667e-200	OPC-α	5330429C05Rik
4.48647164828946e-201	0.729242745957112	0.527	0.28	1.51149229830872e-197	OPC-α	Slc43a3
3.58382645311075e-200	0.731464020300622	0.536	0.284	1.20739113205301e-196	OPC-α	Trim25
5.42196864020809e-200	1.42744542841717	0.752	0.589	1.82666123488611e-196	OPC-α	Mgll
1.85892292977742e-199	0.569443046673256	0.463	0.218	6.26271135042014e-196	OPC-α	Fmn2
4.28755035529176e-199	0.557726172410631	0.44	0.198	1.44447571469779e-195	OPC-α	Bmp4
3.03863086915026e-198	1.04092612684832	0.649	0.432	1.02371473981672e-194	OPC-α	Arhgap31
4.87234553022723e-198	0.649384036892594	0.49	0.247	1.64149320913355e-194	OPC-α	Arhgap25
1.12689247874014e-192	1.03264873092419	0.641	0.408	3.79650076087554e-189	OPC-α	Dlc1
3.59505765280993e-192	1.30484300289335	0.729	0.541	1.21117492323167e-188	OPC-α	Zbp1
4.20476064918867e-192	1.28445457264249	0.698	0.519	1.41658386271166e-188	OPC-α	Hoxc12
1.70864365084579e-191	0.695585874354883	0.531	0.28	5.75642045969945e-188	OPC-α	Itpr3
6.42825035543911e-191	0.837636078149675	0.563	0.321	2.16567754474744e-187	OPC-α	Glce
8.22610603327566e-190	1.23379744098257	0.704	0.521	2.77137512261057e-186	OPC-α	Notch1
9.69868390304951e-190	0.619157567870003	0.501	0.256	3.26748660693738e-186	OPC-α	Col5a1
9.59960081698344e-189	1.77012032616636	0.806	0.719	3.23410551524172e-185	OPC-α	Hunk
1.59259610582158e-187	0.745355248164668	0.546	0.309	5.3654562805129e-184	OPC-α	Maml2
6.82526467834731e-187	1.64755679562718	0.786	0.674	2.29943167013521e-183	OPC-α	Hip1r
7.86563477810408e-186	1.82543938539085	0.837	0.758	2.64993235674327e-182	OPC-α	Maml3
3.99962383898338e-180	1.35113153452136	0.737	0.59	1.3474732713535e-176	OPC-α	Arhgef19
1.21660879996264e-179	1.18848526768235	0.713	0.538	4.09875504707412e-176	OPC-α	Slc12a4
2.97558210776741e-179	0.999056482187832	0.641	0.431	1.00247361210684e-175	OPC-α	Fbxw11
1.43074326929141e-177	1.53889239454705	0.779	0.656	4.82017407424275e-174	OPC-α	Epas1
1.89942942536305e-176	1.77165263801539	0.821	0.712	6.39917773404813e-173	OPC-α	Slc39a11
1.26662800998529e-175	1.8393407733197	0.857	0.809	4.26726976564045e-172	OPC-α	Prex1
5.80452251808844e-172	1.60667402992333	0.827	0.764	1.955543636344e-168	OPC-α	Angel1
4.28692665643943e-169	0.760754270110364	0.555	0.326	1.44426559055445e-165	OPC-α	Fgl2
6.0424962009781e-167	1.20213845984577	0.713	0.554	2.03571697010952e-163	OPC-α	Fbln7
1.03369320104071e-165	1.02505494473755	0.663	0.465	3.48251239430616e-162	OPC-α	Lypd6
2.80854494801725e-165	0.789664705331567	0.589	0.371	9.46198792987012e-162	OPC-α	Kbtbd8
4.28684927730477e-165	0.832614633002638	0.583	0.365	1.44423952152398e-161	OPC-α	Pdlim3
9.98298147178267e-165	1.20554858759204	0.691	0.529	3.36326645784358e-161	OPC-α	Jag1
5.3461818965263e-164	1.26350054830196	0.712	0.564	1.80112868093971e-160	OPC-α	Phlda1
1.06293900091208e-163	1.41269593520813	0.78	0.677	3.5810414940728e-160	OPC-α	Pacsin2
1.3753814655386e-163	1.1433171700079	0.706	0.527	4.63366015739953e-160	OPC-α	Lpar3
1.13109992426263e-162	0.867472053891684	0.594	0.387	3.81067564484081e-159	OPC-α	Xpr1
1.85856233962162e-162	0.815246666286731	0.587	0.378	6.26149652218524e-159	OPC-α	Ier5
7.06900860775435e-162	0.683700302935203	0.54	0.311	2.38154899995244e-158	OPC-α	Dusp5
1.25060523277942e-161	1.38730715264054	0.752	0.617	4.21328902923387e-158	OPC-α	Hes1
2.67556448537943e-161	1.30790982897709	0.735	0.614	9.0139767512433e-158	OPC-α	Nucb2
8.21085385915955e-158	0.804408535487968	0.578	0.368	2.76623666515085e-154	OPC-α	Peak1
8.8617822411974e-158	0.912591704601317	0.614	0.413	2.9855344370594e-154	OPC-α	Edrf1
5.97373756383809e-157	1.3556237659606	0.781	0.667	2.01255218525705e-153	OPC-α	Mfge8
6.02137583783488e-157	0.884972113273777	0.608	0.397	2.02860151976657e-153	OPC-α	Khdrbs3
8.48549572025605e-157	1.04581726607746	0.671	0.497	2.85876350815426e-153	OPC-α	Kcnc3
1.1945225543217e-155	1.49469081853641	0.793	0.686	4.0243464855098e-152	OPC-α	Ephb2
4.78637725394134e-155	0.876171992803195	0.626	0.422	1.61253049685284e-151	OPC-α	Vav2
5.49875584906626e-155	1.06130182350127	0.668	0.507	1.85253084555042e-151	OPC-α	Hoxa7
2.36852087063395e-154	0.63704379616161	0.518	0.295	7.97954681316577e-151	OPC-α	Cyp26b1
3.73250928407244e-154	1.53948172503317	0.801	0.734	1.257482377804e-150	OPC-α	Ncapd2
3.1194244081623e-152	1.7132635627378	0.839	0.789	1.05093408310988e-148	OPC-α	D11Wsu47e
4.05199274123018e-152	0.532233552976564	0.464	0.241	1.36511635452045e-148	OPC-α	Lurap1l
5.4941435775181e-152	1.0129766505648	0.681	0.518	1.85097697126585e-148	OPC-α	Rxra
8.01532492473932e-152	1.12687424595813	0.687	0.525	2.70036296714468e-148	OPC-α	Elavl1
1.36254035042381e-151	1.17139585579913	0.722	0.605	4.59039844057781e-148	OPC-α	Abcd3
7.06458524799262e-151	0.873861659773625	0.619	0.427	2.38005877004871e-147	OPC-α	Sparc
6.85029828095624e-146	0.771856774742242	0.562	0.357	2.30786549085416e-142	OPC-α	Ptpn3
2.14194461574069e-145	0.999760259616947	0.658	0.485	7.21621141043038e-142	OPC-α	Ttc39b
5.72224137078238e-145	0.712089340472521	0.547	0.341	1.92782311781659e-141	OPC-α	Gstt2
8.90730045962622e-142	0.648555459506546	0.525	0.32	3.00086952484807e-138	OPC-α	Sacs
1.14655532395133e-141	1.13691949663559	0.733	0.622	3.86274488639203e-138	OPC-α	Ostf1
2.91005139720317e-141	0.601481856738431	0.515	0.311	9.80396315717749e-138	OPC-α	Mfap5
5.7879668041929e-140	0.998179560323484	0.666	0.511	1.94996601633259e-136	OPC-α	Ccdc88c
8.85094228746747e-140	0.601786579157282	0.528	0.31	2.98188245664779e-136	OPC-α	Sorcs2
6.82149928339823e-139	0.627921341820014	0.519	0.308	2.29816310857686e-135	OPC-α	Rab36
2.8104443809513e-138	1.05506573543068	0.706	0.555	9.46838711942492e-135	OPC-α	Mtcl1
1.2313606439035e-137	1.44794481393674	0.804	0.709	4.1484540093109e-134	OPC-α	Sept9
1.71108558740945e-137	0.524645391652438	0.434	0.229	5.76464734398243e-134	OPC-α	Eogt
1.17316345734274e-136	0.672840317973099	0.549	0.355	3.95238768778769e-133	OPC-α	Nt5dc3
3.80243497291494e-136	1.07906072724196	0.708	0.569	1.28104034237504e-132	OPC-α	Cpt1a
8.16630125436389e-135	0.984447791827863	0.67	0.512	2.7512268925952e-131	OPC-α	Hist1h4i
2.17070388144673e-134	1.31755848272545	0.768	0.678	7.31310137659405e-131	OPC-α	Stk10
5.06372930145956e-134	0.85633524273677	0.606	0.416	1.70597040166173e-130	OPC-α	Cmpk2
4.04461274994058e-133	0.805524103891939	0.61	0.418	1.36263003545498e-129	OPC-α	Mras
3.67719694653097e-132	0.679703058943507	0.545	0.344	1.23884765128628e-128	OPC-α	Rnf217
9.79489966004083e-132	1.18420510583238	0.731	0.601	3.29990169546776e-128	OPC-α	Vps37b
1.51056204803459e-131	0.773782638791287	0.577	0.378	5.08908353982853e-128	OPC-α	Rras2
1.62260671591483e-131	1.09219354020041	0.731	0.592	5.46656202591708e-128	OPC-α	Gm26834
5.63111120352986e-131	0.512533137562564	0.45	0.242	1.89712136446921e-127	OPC-α	Arhgap24
2.37948873713661e-130	0.538398461654683	0.505	0.295	8.01649755541322e-127	OPC-α	Snap91
4.21875112544757e-125	1.11017392567516	0.723	0.587	1.42129725416329e-121	OPC-α	H2-Aa
8.34522932039713e-125	1.19948630649229	0.74	0.614	2.81150775804179e-121	OPC-α	Ciita
1.06766179342634e-124	0.726898108798784	0.581	0.401	3.59695258205335e-121	OPC-α	March6
5.31298142793852e-124	0.617704484313336	0.507	0.31	1.78994344307249e-120	OPC-α	Ank1
3.05451275052099e-123	0.621370034149191	0.541	0.345	1.02906534565052e-119	OPC-α	Pcdha4
1.89222868874534e-121	1.00827020367046	0.698	0.579	6.37491845238304e-118	OPC-α	Mfsd2a
5.33800984344721e-121	1.0811620508663	0.717	0.584	1.79837551625736e-117	OPC-α	H2-Eb1
4.86706009714395e-120	1.60108210029614	0.859	0.844	1.6397125467278e-116	OPC-α	Tnrc6c
6.0528529798449e-120	1.1693328039141	0.747	0.67	2.03920616890975e-116	OPC-α	Tcf20
1.24445726246067e-119	0.747543832585423	0.593	0.411	4.19257651723e-116	OPC-α	Syne2
5.72447356238788e-118	0.759440526699141	0.619	0.448	1.92857514316848e-114	OPC-α	Serhl
6.92045506753084e-118	0.734444531913621	0.612	0.419	2.33150131225114e-114	OPC-α	Steap3
1.31595185352203e-115	0.868176859473137	0.664	0.521	4.43344179451572e-112	OPC-α	Rars
3.35563892490619e-115	1.00569879586226	0.714	0.598	1.1305147538009e-111	OPC-α	H6pd
4.97200316284207e-115	0.935318270532059	0.674	0.545	1.67506786556149e-111	OPC-α	Stac2
4.34845611685653e-114	0.701694172562702	0.573	0.394	1.46499486576897e-110	OPC-α	2610307P16Rik
7.29215696305505e-114	0.589938169746952	0.504	0.314	2.45672768085324e-110	OPC-α	Tmem178
8.76454064401861e-114	0.541169412441237	0.483	0.291	2.95277374296987e-110	OPC-α	Faxc
7.11899620073533e-113	1.07044093253842	0.721	0.597	2.39838982002773e-109	OPC-α	H2-Ab1
2.68659182640698e-112	0.786451027731145	0.639	0.475	9.05112786316511e-109	OPC-α	Src
3.43136062764568e-112	0.943396355677508	0.692	0.57	1.15602539545383e-108	OPC-α	Smurf2
1.41907270164074e-110	0.577297408344205	0.524	0.341	4.78085593182764e-107	OPC-α	Fmod
2.62731026052158e-110	0.825164045670035	0.625	0.475	8.8514082676972e-107	OPC-α	Mgat4a
3.32938580397969e-110	0.754707218516266	0.602	0.441	1.12167007736076e-106	OPC-α	Mt3
2.20447806061203e-109	1.2281009535106	0.775	0.727	7.42688658620192e-106	OPC-α	Spry1
5.2370957240621e-109	0.546133174676467	0.508	0.326	1.76437754943652e-105	OPC-α	Slc22a4
6.87795652298386e-107	1.06227526812444	0.725	0.598	2.31718355259326e-103	OPC-α	Gfra1
4.9666382938834e-106	1.02634949029765	0.729	0.656	1.67326044120932e-102	OPC-α	Naa16
2.14733272119459e-105	0.518973975547632	0.455	0.273	7.23436393770458e-102	OPC-α	Tango6
1.47234014517478e-104	0.646616675696804	0.581	0.415	4.96031394909383e-101	OPC-α	Ssh1
1.00437909914929e-103	0.645691673542739	0.555	0.386	3.38375318503396e-100	OPC-α	Apcdd1
5.31673129336012e-103	0.692644974997229	0.601	0.439	1.79120677273302e-99	OPC-α	Baiap2
6.45848251602228e-103	1.5968770424144	0.847	0.836	2.17586275964791e-99	OPC-α	Olig2
4.34360218132581e-102	0.59159445187202	0.498	0.319	1.46335957488867e-98	OPC-α	Rapgef1
1.44238342849583e-101	0.618700926092447	0.556	0.383	4.85938977060246e-98	OPC-α	Inpp4a
9.79973059822304e-101	0.799974341044933	0.648	0.503	3.30152923854134e-97	OPC-α	Pdlim4
1.1828998911236e-100	0.64165828791837	0.579	0.403	3.98518973319539e-97	OPC-α	Cacna1b
2.58271573690208e-99	1.11898921323989	0.745	0.666	8.70116931762312e-96	OPC-α	BC051019
4.04711306883154e-98	0.941134872979065	0.715	0.599	1.36347239288935e-94	OPC-α	Nrp2
1.09224891382655e-97	0.883588390135049	0.679	0.522	3.67978659068163e-94	OPC-α	Pcdh7
1.42173244017825e-96	0.915752546765755	0.679	0.56	4.78981659096053e-93	OPC-α	Uck2
3.20026771317852e-96	0.83450373040034	0.665	0.518	1.07817019256985e-92	OPC-α	H2-DMb1
1.08145886830544e-95	0.777044011593157	0.629	0.491	3.64343492732103e-92	OPC-α	Zswim4
1.79996701260223e-95	1.27453353488897	0.823	0.814	6.06408886545693e-92	OPC-α	Rspry1
2.8804465837531e-95	1.05004143665819	0.721	0.649	9.70422454066418e-92	OPC-α	Camk2n1
3.66621931740914e-95	0.80177903692415	0.63	0.506	1.23514928803514e-91	OPC-α	Rnf145
1.47198006541172e-94	0.531549593704654	0.498	0.321	4.95910084037208e-91	OPC-α	Cyfip2
5.14270204784005e-94	1.13623717679164	0.806	0.761	1.73257631991731e-90	OPC-α	Rbpjl
6.41822338314885e-94	0.841971272947235	0.679	0.545	2.16229945778285e-90	OPC-α	1700057H15Rik
6.47609102129593e-94	0.919239982058634	0.708	0.594	2.1817950650746e-90	OPC-α	Gm26569
1.0570335878313e-93	0.962286989109017	0.735	0.637	3.56114615740366e-90	OPC-α	Mmd2
3.57160441837653e-93	1.67661073341844	0.907	0.902	1.20327352855105e-89	OPC-α	Ndfip1
1.11081556118068e-91	0.973335140270911	0.723	0.638	3.7423376256177e-88	OPC-α	Gm17382
2.24184250521651e-91	0.840569821414896	0.651	0.523	7.55276740007443e-88	OPC-α	Wasf3
2.75063447427584e-90	0.60115509063841	0.555	0.398	9.26688754383529e-87	OPC-α	Anapc10
1.63404486068318e-89	1.00145226828778	0.739	0.661	5.50509713564162e-86	OPC-α	Gm27016
3.59186811588362e-89	0.695035240049006	0.61	0.468	1.21010036824119e-85	OPC-α	Pdzd8
2.60707191586178e-88	0.878440157172691	0.695	0.602	8.78322528453834e-85	OPC-α	Tubb2a
2.62644276536211e-88	0.907332646694502	0.733	0.632	8.84848567650495e-85	OPC-α	Bcr
9.42016373265786e-88	0.68543916074303	0.604	0.463	3.17365316153243e-84	OPC-α	Gm11292
2.51656473095985e-87	0.511571710023002	0.522	0.359	8.47830657860374e-84	OPC-α	Maml1
3.54258066313816e-87	0.540401435875254	0.51	0.349	1.19349542541125e-83	OPC-α	Slc6a19
3.61616482196824e-87	0.930851489299646	0.701	0.609	1.2182859285211e-83	OPC-α	H2-T22
4.18873602473788e-86	0.581172919510325	0.537	0.365	1.41118516673419e-82	OPC-α	Galnt18
9.37400269046266e-85	1.45177027600203	0.87	0.871	3.15810150641687e-81	OPC-α	Scube2
2.41335470332475e-84	0.56690324988623	0.548	0.387	8.1305919955011e-81	OPC-α	Mgp
8.25727131921641e-84	0.881575993291738	0.714	0.619	2.78187470744401e-80	OPC-α	Ccnd3
8.7346843290903e-84	0.973969783860735	0.741	0.664	2.94271515047052e-80	OPC-α	Zfhx3
1.09069392302945e-82	0.850874987564141	0.691	0.592	3.67454782668622e-79	OPC-α	Wdr93
1.20740863959679e-82	0.98766251573487	0.739	0.689	4.06775970680159e-79	OPC-α	Btg1
5.01910900424185e-82	0.987907036822193	0.764	0.717	1.69093782352908e-78	OPC-α	Cdv3
5.22276092019715e-82	0.604206736508441	0.589	0.445	1.75954815401442e-78	OPC-α	Aak1
1.67304802207517e-81	1.47924999200085	0.875	0.877	5.63649878637123e-78	OPC-α	Nol4l
7.4540353741313e-80	1.0192286242346	0.761	0.698	2.51126451754484e-76	OPC-α	Dexi
2.22995893393649e-79	0.511680909889694	0.535	0.388	7.51273164843204e-76	OPC-α	Lpcat2
1.32115038499194e-78	1.00665720145172	0.754	0.679	4.45095564703785e-75	OPC-α	Tvp23a
4.27168749303311e-78	0.859372116167062	0.714	0.617	1.43913151640285e-74	OPC-α	Il6ra
5.10314938198056e-78	0.757252655168416	0.648	0.538	1.71925102678925e-74	OPC-α	Lypd6b
7.18652473743703e-76	0.805399853195954	0.686	0.581	2.42114018404253e-72	OPC-α	Mapk9
7.74479269085243e-76	0.522395096539797	0.553	0.405	2.60922065754818e-72	OPC-α	Pank1
1.41423320749255e-75	0.61246774085861	0.577	0.422	4.76455167604241e-72	OPC-α	Snx10
3.09830899753457e-73	0.864540778201121	0.711	0.648	1.0438203012694e-69	OPC-α	Tubb2b
1.75331249707063e-72	0.866661084987093	0.75	0.647	5.90690980263094e-69	OPC-α	Aff3
4.50337732772027e-72	0.757937899174117	0.685	0.574	1.51718782170896e-68	OPC-α	Cdh6
4.33337493196178e-71	1.01347762124322	0.801	0.781	1.45991401457792e-67	OPC-α	Gfod2
7.89099808452207e-71	0.72750160831492	0.636	0.54	2.65847725467548e-67	OPC-α	Antxr1
3.03077232483593e-70	0.660006001389776	0.58	0.448	1.02106719623723e-66	OPC-α	Scn8a
1.92679368621864e-67	0.918634987588401	0.747	0.69	6.49136792887058e-64	OPC-α	Gm15850
6.36108887202304e-67	0.98937123205335	0.776	0.752	2.14305084098456e-63	OPC-α	Cacnb1
3.49088530219008e-66	0.617873273691734	0.605	0.487	1.17607925830784e-62	OPC-α	Adam11
4.3395903665029e-64	0.927628582057336	0.788	0.76	1.46200799447483e-60	OPC-α	Vapb
4.73916132522513e-64	0.799040355162999	0.716	0.613	1.59662345046835e-60	OPC-α	Cdh22
2.86701124044478e-63	0.861517636745203	0.719	0.656	9.65896086905845e-60	OPC-α	Pdk1
4.18398882780043e-63	0.78861492710322	0.694	0.636	1.40958583608597e-59	OPC-α	Rnf19b
8.57458251625531e-63	0.585498029275665	0.574	0.464	2.88877684972641e-59	OPC-α	Rps6kl1
1.51234904642366e-62	1.22118150776298	0.879	0.889	5.09510393740132e-59	OPC-α	Atp6v0e
1.03487589317175e-60	0.784828102180903	0.701	0.62	3.48649688409563e-57	OPC-α	Socs1
1.77610558368221e-60	0.813268612480191	0.748	0.696	5.98369971142535e-57	OPC-α	Smoc1
7.86932085476572e-60	1.44877000364815	0.911	0.909	2.65117419597057e-56	OPC-α	Poldip2
1.11030533331084e-59	1.15420503058218	0.856	0.857	3.74061866792423e-56	OPC-α	Iffo1
1.14372393039574e-59	0.760584486027001	0.702	0.617	3.85320592150325e-56	OPC-α	Ttc9
4.37475764578418e-59	0.547716981040596	0.572	0.448	1.47385585086469e-55	OPC-α	Angpt4
1.41625439248719e-58	0.981789448331359	0.775	0.75	4.77136104828934e-55	OPC-α	Khnyn
7.5655062911304e-58	0.511762574477235	0.533	0.405	2.54881906948183e-54	OPC-α	Rsad2
2.80719930109311e-57	0.611020314627187	0.598	0.498	9.45745444538269e-54	OPC-α	Ppfia1
9.98976508041524e-57	0.706819467304241	0.662	0.573	3.36555185559189e-53	OPC-α	Trp53cor1
1.67811877048771e-56	1.06122342682993	0.848	0.847	5.65358213777309e-53	OPC-α	Tubb5
2.49710782123546e-56	0.675329694552221	0.668	0.587	8.41275624974225e-53	OPC-α	Etnk2
1.24312002226651e-55	0.599403966301049	0.614	0.516	4.18807135501587e-52	OPC-α	Zfp386
2.24881921621859e-54	0.779580466371369	0.704	0.648	7.57627193944044e-51	OPC-α	Scnn1a
4.48313726311405e-54	0.63165503120954	0.634	0.547	1.51036894394312e-50	OPC-α	Tgfb1
5.23845992210788e-54	0.980980901328171	0.839	0.837	1.76483714775814e-50	OPC-α	Asphd2
5.29743148080449e-54	0.584745072172918	0.599	0.5	1.78470466588303e-50	OPC-α	Golim4
3.86969330763633e-53	0.669686675379791	0.653	0.589	1.30369967534268e-49	OPC-α	Sync
4.73102447619478e-53	0.874008383381512	0.78	0.757	1.59388214603002e-49	OPC-α	Edc3
5.85092578804234e-51	0.521594976130461	0.579	0.461	1.97117689799146e-47	OPC-α	Gm13844
1.10684088793135e-50	0.654976811258484	0.684	0.631	3.72894695144072e-47	OPC-α	Smad2
1.50946305930078e-50	0.608543197772716	0.676	0.619	5.08538104678432e-47	OPC-α	Bcl6
1.51569771619154e-50	0.729087268159829	0.71	0.642	5.1063856058493e-47	OPC-α	Zfp703
3.20662874670245e-50	0.730555393548078	0.676	0.614	1.08031322476405e-46	OPC-α	Dhx32
7.3865704436588e-50	0.528403964347966	0.59	0.491	2.48853558246865e-46	OPC-α	Nedd9
3.10013358028005e-49	0.505909541990622	0.617	0.521	1.04443500319635e-45	OPC-α	Ddah2
7.90381927168768e-49	0.534069265302533	0.588	0.48	2.66279671263158e-45	OPC-α	Tmem64
1.28229918242533e-48	0.520791759996742	0.582	0.488	4.32006594559093e-45	OPC-α	Hist1h3e
2.21710935323325e-48	1.05985463024401	0.801	0.803	7.46944141104284e-45	OPC-α	Ipo4
4.3517511621671e-48	0.998442050319954	0.842	0.845	1.4661049665341e-44	OPC-α	Cacng7
6.18709573401154e-48	0.682849016208659	0.658	0.613	2.08443255278849e-44	OPC-α	Pkd2
1.74019510704535e-47	0.565652864310755	0.601	0.491	5.86271731563577e-44	OPC-α	B3gat1
2.49742321854242e-47	0.645418813018795	0.667	0.609	8.4138188232694e-44	OPC-α	Otog
3.14438480303155e-47	0.915899851614816	0.825	0.83	1.05934324014133e-43	OPC-α	Slc25a33
7.77928559224383e-47	0.718147703660695	0.735	0.692	2.62084131602695e-43	OPC-α	Pygb
2.73137829030261e-46	0.738531930093077	0.731	0.697	9.20201346002949e-43	OPC-α	Nr4a1
2.3847151323462e-45	0.5842557508422	0.642	0.548	8.03410528087436e-42	OPC-α	Kcnma1
3.91236091330533e-45	1.18819935757667	0.891	0.903	1.31807439169257e-41	OPC-α	Klhl26
7.75009708867551e-45	0.648132551132888	0.664	0.604	2.61100770917478e-41	OPC-α	Stat3
2.25170325427596e-44	0.563696727954392	0.628	0.535	7.5859882636557e-41	OPC-α	Rab22a
4.20171699602057e-44	0.768777469652496	0.745	0.708	1.41555845595933e-40	OPC-α	St3gal2
7.13965991090651e-44	0.575239667013585	0.641	0.566	2.4053514239844e-40	OPC-α	Tmem132b
4.72079043213246e-43	1.15918622858418	0.892	0.895	1.59043429658543e-39	OPC-α	Polr2h
1.57166697036624e-42	0.606791550131452	0.701	0.621	5.29494602316387e-39	OPC-α	C530008M17Rik
3.2750305032301e-42	0.645541837824462	0.708	0.66	1.10335777653822e-38	OPC-α	Myrip
7.62227976904269e-42	0.870194722986844	0.839	0.854	2.56794605419048e-38	OPC-α	Dusp1
8.13583470636142e-42	0.648610176830296	0.667	0.615	2.74096271257316e-38	OPC-α	Vcl
1.08876090894497e-41	0.558514431731475	0.649	0.578	3.66803550223562e-38	OPC-α	Gm6034
2.32798602771507e-41	0.687943598375104	0.738	0.699	7.84298492737206e-38	OPC-α	Nubp1
2.83442376836371e-41	0.717737883232152	0.762	0.72	9.54917367561733e-38	OPC-α	Adar
3.24322676270078e-41	0.87936605285064	0.821	0.831	1.09264309635389e-37	OPC-α	Gm26802
4.38369665574963e-41	0.653052739880759	0.696	0.657	1.47686740332205e-37	OPC-α	Cst3
1.4356602089419e-40	0.54523977530783	0.618	0.553	4.83673924392526e-37	OPC-α	Hist1h2bg
2.62530324714147e-40	0.546403891285863	0.601	0.513	8.84464663961962e-37	OPC-α	Notch2
5.82435343254067e-40	0.520132124977483	0.606	0.526	1.96222467142295e-36	OPC-α	Ulk3
2.47724621376099e-38	0.724897292384921	0.764	0.736	8.34584249416079e-35	OPC-α	Tmem132d
6.11155459884802e-38	0.776859586539761	0.773	0.776	2.0589827443519e-34	OPC-α	Klhl42
7.32689253730412e-37	0.69074975506022	0.768	0.757	2.46843009581776e-33	OPC-α	Rapgef3
1.49162236552192e-36	0.764333245394896	0.776	0.778	5.02527574944334e-33	OPC-α	Mllt10
1.54566583278552e-36	0.639853654084625	0.804	0.769	5.20734819065443e-33	OPC-α	Socs3
3.03150441674137e-36	0.95808520311019	0.832	0.846	1.02131383800017e-32	OPC-α	Mapre1
4.66748454851485e-36	0.535901615530016	0.686	0.602	1.57247554439465e-32	OPC-α	Tnxb
8.03935820303133e-36	0.60500962585985	0.774	0.728	2.70845977860125e-32	OPC-α	C1qtnf1
1.60314632713724e-35	0.627991396091005	0.687	0.64	5.40099997612537e-32	OPC-α	Mtmr3
1.26998547176966e-34	0.862133190710539	0.852	0.886	4.278581054392e-31	OPC-α	Cnn3
9.73274903458921e-34	0.657573843767334	0.769	0.759	3.27896314975311e-30	OPC-α	Snx1
1.7537353962968e-31	0.564182424585994	0.733	0.734	5.90833455012393e-28	OPC-α	C130071C03Rik
3.39551563210685e-31	0.630585874139769	0.737	0.716	1.1439492164568e-27	OPC-α	Tle4
3.39614970107287e-31	0.667006818742094	0.716	0.673	1.14416283429145e-27	OPC-α	Arrb1
3.67006432190819e-30	0.555104660426883	0.687	0.641	1.23644467005087e-26	OPC-α	2210408F21Rik
5.0413709274701e-30	0.600601315938938	0.69	0.64	1.69843786546468e-26	OPC-α	Cacna1h
1.06645631942139e-29	0.652825865210152	0.754	0.747	3.59289134013067e-26	OPC-α	Rnd2
1.31666305331123e-29	0.751711639739556	0.829	0.84	4.43583782660554e-26	OPC-α	Rhoq
1.48129136357521e-29	0.795166529741049	0.868	0.894	4.99047060388487e-26	OPC-α	Hist1h4d
2.52232726263005e-29	0.553489910735334	0.707	0.7	8.49772054780064e-26	OPC-α	Il6st
1.89190886812423e-27	0.535573258469138	0.7	0.652	6.37384097671053e-24	OPC-α	Colgalt2
4.50861889372172e-27	0.595671825828349	0.797	0.795	1.51895370529485e-23	OPC-α	Foxo1
7.88314897346687e-25	0.555396311372605	0.704	0.693	2.65583288916099e-21	OPC-α	Ranbp10
1.09345257976765e-24	0.811050431301036	0.869	0.875	3.68384174123722e-21	OPC-α	4932443L11Rik
6.74203110008993e-24	0.847862804405151	0.866	0.888	2.2713902776203e-20	OPC-α	Olig1
1.06514356398534e-23	1.03322991398483	0.933	0.94	3.58846866706659e-20	OPC-α	Os9
5.30484103484454e-23	0.54102384951145	0.716	0.691	1.78720094463912e-19	OPC-α	Ece1
2.34567543255919e-22	0.61138391581844	0.787	0.8	7.90258053229191e-19	OPC-α	1600014C23Rik
6.71849778076649e-21	0.960604808774335	0.94	0.948	2.26346190234023e-17	OPC-α	Cdk2ap1
2.61734662052593e-20	0.608516980199987	0.83	0.854	8.81784076455186e-17	OPC-α	Hist1h1c
1.64991034601362e-19	0.530753331668657	0.788	0.795	5.55854795571988e-16	OPC-α	Ccdc85c
3.02464967701211e-18	0.598936483201717	0.776	0.787	1.01900447618538e-14	OPC-α	Rab30
1.39376919593039e-17	0.697807246897749	0.898	0.91	4.69560842108948e-14	OPC-α	Gnl1
3.33080053011661e-17	0.545803698178667	0.785	0.788	1.12214669859629e-13	OPC-α	Psmb9
8.27469981781802e-17	0.580491724437746	0.814	0.824	2.78774636862289e-13	OPC-α	Zfp90
1.00268116457472e-16	0.550340228675001	0.786	0.791	3.37803284345224e-13	OPC-α	Tap2
5.65264163197177e-16	0.501494273027048	0.751	0.744	1.90437496581129e-12	OPC-α	St5
7.27676234588767e-16	0.527273156837574	0.764	0.774	2.45154123432955e-12	OPC-α	Abhd12
3.89664457509956e-15	0.591548439413102	0.851	0.888	1.31277955735104e-11	OPC-α	Hist1h4h
8.71594815860119e-15	0.520722177924767	0.784	0.791	2.93640293463274e-11	OPC-α	Psmb8
8.83527219905648e-15	0.979566548857818	0.948	0.953	2.97660320386213e-11	OPC-α	Supt6
1.04108714912611e-14	0.526696558704288	0.808	0.81	3.50742260540588e-11	OPC-α	Kif21b
1.67407939765046e-14	0.503673389141666	0.81	0.834	5.63997349068439e-11	OPC-α	Becn1
2.74137352423861e-14	0.908927006923051	0.944	0.95	9.23568740315987e-11	OPC-α	Sdf2
5.56392023624514e-14	0.650220582394315	0.862	0.882	1.87448472759099e-10	OPC-α	Ipo7
2.79546108450477e-11	0.545884514670749	0.836	0.863	9.41790839369656e-08	OPC-α	2610507B11Rik
6.38850139234546e-08	0.552710291818849	0.926	0.936	0.000215228611908119	OPC-α	Prdx2
1.62289778536896e-06	0.578936700942452	0.921	0.938	0.00546754263890802	OPC-α	Scamp2
0	2.67314551026583	0.734	0.078	0	OPC-β	Ascl1
7.10057729359718e-244	0.688515718477304	0.374	0.031	2.39218449021289e-240	OPC-β	Dpp10
2.508971625297e-240	2.5569746646114	0.72	0.127	8.45272540562558e-237	OPC-β	Hoxb7
1.65112622770584e-239	3.37681579928548	0.744	0.141	5.56264426114097e-236	OPC-β	Cacng1
4.7150321199141e-231	4.43100969718817	0.813	0.182	1.58849432119906e-227	OPC-β	Cacng4
2.49110187267493e-226	2.77376189184385	0.734	0.141	8.39252220904184e-223	OPC-β	Hoxb4
1.76380852964569e-225	3.09235014328261	0.761	0.156	5.94227093637635e-222	OPC-β	Nell2
5.56515666770847e-225	2.67963007390819	0.73	0.14	1.87490128135098e-221	OPC-β	Hoxb6
2.23105848013713e-223	1.28406282241392	0.581	0.082	7.51643601958199e-220	OPC-β	Runx1t1
2.68663701392269e-222	2.77174987116751	0.734	0.144	9.05128009990554e-219	OPC-β	Hoxb5
3.85398251353062e-219	2.69551188299509	0.734	0.145	1.29840670880847e-215	OPC-β	Hoxb2
2.1683678998771e-212	4.27641360115802	0.796	0.188	7.30523145468595e-209	OPC-β	Gm11650
1.20769360538537e-211	2.90309606070603	0.754	0.162	4.0687197565433e-208	OPC-β	Hoxb3
1.97718859576036e-210	1.37183808942199	0.554	0.079	6.66114837911665e-207	OPC-β	Adcyap1r1
1.96558693141517e-201	1.29488099237233	0.554	0.082	6.62206237193771e-198	OPC-β	Reep1
1.28191092530853e-200	3.21151258550113	0.768	0.18	4.31875790736443e-197	OPC-β	Ano6
9.11216754678118e-198	1.2005986610358	0.547	0.082	3.06988924651058e-194	OPC-β	Ror2
1.2637291711603e-193	3.14025291605815	0.758	0.181	4.25750357763905e-190	OPC-β	Dbx2
4.81993499464154e-186	1.63060734480842	0.606	0.109	1.62383609969474e-182	OPC-β	Gsx1
2.6778484797292e-184	1.3647480978663	0.526	0.08	9.02167152820768e-181	OPC-β	Pax3
2.23870903637104e-183	1.00005485389579	0.509	0.075	7.54221074353404e-180	OPC-β	Igfbp3
6.07584275206078e-183	2.02381213125474	0.692	0.149	2.04695142316928e-179	OPC-β	Tshz2
9.93716558951322e-181	2.38401813128729	0.73	0.172	3.347831087107e-177	OPC-β	Fli1
2.88508349773521e-180	0.679651274159426	0.391	0.045	9.71984630386993e-177	OPC-β	Inpp4b
2.43521550976655e-174	1.84649220399725	0.675	0.147	8.2042410524035e-171	OPC-β	Gm17546
8.39234345205091e-173	0.860848240992063	0.457	0.063	2.82738050899595e-169	OPC-β	Prrx1
1.78643786981821e-172	5.89912613606799	0.886	0.325	6.01850918341756e-169	OPC-β	Igsf21
5.12958375374295e-171	0.995305284429193	0.502	0.076	1.728156766636e-167	OPC-β	Fam110b
6.65416696216553e-169	2.0357131781488	0.657	0.141	2.24178884955357e-165	OPC-β	Pou3f2
1.13416978754536e-166	1.20099060728689	0.543	0.095	3.82101801424031e-163	OPC-β	Boc
6.73458022557075e-163	1.17567553550573	0.529	0.09	2.26888007799479e-159	OPC-β	Kcnk3
2.09724445373828e-162	3.38766060655329	0.775	0.232	7.06561656464425e-159	OPC-β	Pdgfra
7.51419468801066e-162	3.0773300660879	0.737	0.202	2.53153219039079e-158	OPC-β	AW047730
2.15828608589142e-161	1.3085088666886	0.581	0.111	7.27126582336818e-158	OPC-β	Syn2
6.80199643021219e-161	5.18708058963982	0.851	0.315	2.29159259733849e-157	OPC-β	Pitpnc1
1.95342816513805e-159	1.64854951637694	0.654	0.146	6.58109948835009e-156	OPC-β	Rtn1
1.49499443014332e-158	0.82334070669898	0.439	0.063	5.03663623515284e-155	OPC-β	Siah3
4.70652176555279e-157	1.22269581179085	0.571	0.109	1.58562718281474e-153	OPC-β	Ctbp2
1.91518297546222e-154	2.01324985821406	0.702	0.176	6.45225144433221e-151	OPC-β	Plce1
2.8347499521513e-153	1.45651409644189	0.599	0.125	9.55027258879773e-150	OPC-β	Gad1
9.0167471085727e-153	0.891905131443716	0.498	0.083	3.03774210087814e-149	OPC-β	Nrxn1
2.33164640525889e-152	3.25693586012803	0.747	0.223	7.85531673931721e-149	OPC-β	Gm3764
8.42061287910034e-152	1.80512305195616	0.647	0.148	2.8369044789689e-148	OPC-β	Irx2
5.0439189561787e-151	3.02107993853205	0.775	0.24	1.6992962963366e-147	OPC-β	Bmp7
5.83766824256411e-150	1.96019835539641	0.664	0.165	1.96671043091985e-146	OPC-β	Ildr2
1.57847417957426e-148	1.99117946152392	0.713	0.188	5.31787951098568e-145	OPC-β	Lgi1
4.94233178085807e-147	2.14193364062387	0.654	0.158	1.66507157697108e-143	OPC-β	9530026P05Rik
4.61884219407804e-146	2.99760032065693	0.796	0.268	1.55608793518489e-142	OPC-β	Myt1l
1.05610039851906e-144	1.56030120627138	0.602	0.133	3.55800224261073e-141	OPC-β	Me3
2.29456063187838e-142	3.34468372205493	0.765	0.257	7.73037476879827e-139	OPC-β	AI849053
1.06559207336846e-141	1.14847934776223	0.533	0.103	3.58997969517836e-138	OPC-β	Diras2
6.09181787241624e-140	1.4240476234321	0.585	0.125	2.05233344121703e-136	OPC-β	Cables1
2.39845545935419e-139	4.31862925609055	0.841	0.346	8.08039644256425e-136	OPC-β	Arhgef10l
1.07397154527235e-137	1.36828258060499	0.588	0.129	3.61821013602254e-134	OPC-β	Nebl
2.15053220653211e-137	1.33813681729596	0.606	0.139	7.24514300380668e-134	OPC-β	Spon1
6.36481918926624e-137	0.813935827865382	0.467	0.08	2.1443075848638e-133	OPC-β	Gm26703
3.98339098015653e-135	3.09071822823693	0.74	0.247	1.34200442121474e-131	OPC-β	Sema4a
3.18063603367895e-134	0.646275712617627	0.419	0.066	1.07155627974644e-130	OPC-β	Lama1
4.36112385852892e-134	3.31648741411035	0.751	0.258	1.46926262793839e-130	OPC-β	Bcan
2.01890046070182e-133	1.45549023539683	0.616	0.146	6.80167565210443e-130	OPC-β	Ampd3
2.84807223610899e-133	1.2018689128261	0.581	0.13	9.5951553634512e-130	OPC-β	Ptpn14
1.09432893206859e-132	3.1753457741468	0.799	0.301	3.68679417213907e-129	OPC-β	Chst11
9.00782815825271e-132	1.78714582922136	0.647	0.17	3.03473730651534e-128	OPC-β	Lmo1
1.55915387165003e-131	1.7616701513929	0.661	0.178	5.25278939358894e-128	OPC-β	Tmem176a
2.4740355199947e-131	2.9720199058508	0.74	0.25	8.33502566686213e-128	OPC-β	Gm11714
4.62291143684238e-131	2.25551139221242	0.668	0.185	1.5574588630722e-127	OPC-β	Adamts9
3.57747617055567e-130	1.91812519055722	0.63	0.166	1.20525172186021e-126	OPC-β	Hlf
1.34951450157175e-129	0.934865306137825	0.522	0.106	4.54651435579522e-126	OPC-β	Ankrd33b
3.84005910331291e-125	3.63150343774681	0.799	0.333	1.29371591190612e-121	OPC-β	Chic2
1.04323001459862e-124	0.97798861761526	0.529	0.111	3.51464191918277e-121	OPC-β	Sparcl1
3.68335133278959e-123	1.91918654546692	0.692	0.209	1.24092106401681e-119	OPC-β	Nphp1
4.76268900563316e-123	1.66527908544768	0.606	0.156	1.60454992599781e-119	OPC-β	Pknox2
6.76900077969429e-123	1.00962685425143	0.543	0.119	2.28047636267901e-119	OPC-β	Adarb1
6.99499141672532e-123	1.85274723430209	0.651	0.184	2.35661260829476e-119	OPC-β	Sfxn1
7.86931122701402e-123	2.84375127064416	0.734	0.258	2.65117095238102e-119	OPC-β	C1ql1
1.40065466960865e-122	2.3608712781076	0.734	0.251	4.71880558191154e-119	OPC-β	Itga9
1.29801954637864e-121	1.35539233980714	0.592	0.147	4.37302785174962e-118	OPC-β	Slit1
7.05540977759247e-120	3.34772140898858	0.806	0.341	2.3769675540709e-116	OPC-β	Rnf182
1.23496304635625e-119	1.14794719855429	0.529	0.118	4.16059050317421e-116	OPC-β	Cxadr
3.95987184663322e-118	1.38205741922439	0.602	0.157	1.33408082513073e-114	OPC-β	Pde7b
6.56223147811764e-118	2.01988020930482	0.689	0.219	2.21081578497783e-114	OPC-β	Dpysl3
4.64033446001916e-117	2.98644784828467	0.772	0.301	1.56332867958046e-113	OPC-β	Pnpla3
5.93542156270045e-117	2.11073025505652	0.713	0.236	1.99964352447378e-113	OPC-β	Gm10530
1.03275009837371e-115	1.34355734763804	0.547	0.129	3.47933508142103e-112	OPC-β	Camk1g
1.79914569587643e-114	1.93826040700883	0.689	0.221	6.06132184940768e-111	OPC-β	Kcnip3
2.05142363640489e-113	1.84746450908152	0.664	0.202	6.91124623104808e-110	OPC-β	Fads2
2.46658856724026e-113	3.66000253660768	0.834	0.417	8.30993688303243e-110	OPC-β	Slc41a2
5.13179685360492e-113	1.6603232663899	0.657	0.19	1.7289023599795e-109	OPC-β	Sox11
8.72601893837582e-112	1.68570608931368	0.609	0.17	2.93979578033881e-108	OPC-β	Elfn1
1.21431017841549e-111	0.835127684319516	0.481	0.101	4.0910109910818e-108	OPC-β	Ptprt
1.54066947967195e-111	0.500016329834481	0.384	0.064	5.1905154770148e-108	OPC-β	Atp13a4
1.92994616343532e-111	3.09849681246078	0.789	0.353	6.50198862461358e-108	OPC-β	Lnx1
1.55845598611608e-110	4.64418121216337	0.834	0.427	5.25043821722507e-107	OPC-β	Trio
8.57191166279734e-110	0.981081318826126	0.581	0.146	2.88787703919642e-106	OPC-β	Lrfn2
2.19294625853709e-109	1.06702980440135	0.561	0.138	7.38803594501146e-106	OPC-β	Cpne8
3.23145026614679e-108	0.615279584801051	0.426	0.081	1.08867559466485e-104	OPC-β	Mybpc1
1.56147002832482e-105	1.12648080261915	0.547	0.139	5.26059252542633e-102	OPC-β	Myt1
2.74215107595603e-105	1.42644102487381	0.588	0.163	9.23830697489588e-102	OPC-β	Sox5
3.83654696479847e-105	1.12944619762165	0.533	0.129	1.29253267244061e-101	OPC-β	Plod2
5.49247507100221e-105	1.66960812781698	0.623	0.188	1.85041485142064e-101	OPC-β	Gm17501
8.50675091135995e-105	1.63076925327785	0.64	0.202	2.86592438203717e-101	OPC-β	Kcnq2
4.53523493800032e-104	2.44745212634094	0.72	0.278	1.52792065061231e-100	OPC-β	Ppp2r2b
1.86190051877887e-102	1.2603152935672	0.609	0.182	6.27274284776602e-99	OPC-β	Des
1.36489486577803e-101	2.32050049507052	0.706	0.269	4.59833080280618e-98	OPC-β	Sdc3
1.94908886617808e-101	1.4371823279531	0.585	0.163	6.56648039015396e-98	OPC-β	Kcnk10
3.78218332409795e-101	1.00170937403622	0.536	0.135	1.2742175618886e-97	OPC-β	Adra1a
5.44029727748606e-101	1.39379812283559	0.602	0.177	1.83283615278505e-97	OPC-β	Lgr5
6.67177412490011e-100	2.65751901901701	0.747	0.319	2.24772070267885e-96	OPC-β	Tnr
9.23965790191293e-100	4.81958140055941	0.862	0.557	3.11284074715447e-96	OPC-β	Abhd2
1.24179657546234e-99	1.48493888456179	0.619	0.193	4.18361266273261e-96	OPC-β	Opcml
2.91556011884202e-99	1.57056951440825	0.647	0.213	9.82252204037877e-96	OPC-β	Hrh1
1.14914155683326e-98	1.23674295801068	0.561	0.154	3.87145790497126e-95	OPC-β	A230065N10Rik
1.26725735768682e-98	0.978341264572735	0.495	0.118	4.2693900380469e-95	OPC-β	Mab21l3
1.67682254081343e-98	1.37593403637471	0.595	0.176	5.64921514000044e-95	OPC-β	A930009A15Rik
4.74257578584968e-98	1.41925371197451	0.588	0.172	1.59777378225276e-94	OPC-β	Wwc1
1.8938938321291e-97	1.83028513699445	0.671	0.24	6.38052832044293e-94	OPC-β	Ablim1
1.64189712281893e-96	1.75099047583513	0.664	0.229	5.53155140677698e-93	OPC-β	Trp53i11
2.67886602397033e-96	2.8260497731561	0.772	0.36	9.02509963475606e-93	OPC-β	Basp1
3.2918246435167e-96	3.54826835596486	0.789	0.402	1.10901572240078e-92	OPC-β	Nfatc1
4.26895024987928e-96	2.04548510986029	0.72	0.29	1.43820933918433e-92	OPC-β	Igsf9b
6.42311995451242e-96	1.47565330862688	0.616	0.195	2.16394911267523e-92	OPC-β	Matn1
7.69148628347085e-95	1.7506572382563	0.661	0.239	2.59126172890133e-91	OPC-β	Eef1a2
1.14433541526754e-94	1.76436094620768	0.664	0.241	3.85526601403634e-91	OPC-β	Chrna4
2.16130647497499e-94	1.68351232575199	0.637	0.218	7.28144151419076e-91	OPC-β	Camk2b
2.87133238367396e-94	1.98693655641969	0.682	0.255	9.67351880059757e-91	OPC-β	Bcl11b
1.26142309321624e-93	2.1935256877939	0.692	0.271	4.24973440104551e-90	OPC-β	Map3k14
4.90530318598625e-93	3.0456217547817	0.81	0.443	1.65259664335877e-89	OPC-β	Ets1
5.1781417389002e-93	1.44887504544049	0.606	0.192	1.74451595183548e-89	OPC-β	Slc1a1
8.47019668869532e-93	1.24654159336693	0.54	0.147	2.85360926442145e-89	OPC-β	Syt6
2.3251506480055e-92	1.33355248596643	0.567	0.168	7.83343253313053e-89	OPC-β	Jakmip1
6.10052807807448e-92	0.889685864665434	0.529	0.14	2.05526790950329e-88	OPC-β	Rapgef4
8.97364964084193e-92	0.518049635162263	0.346	0.062	3.02322256399965e-88	OPC-β	Rab3c
1.64909010926356e-91	0.81007829575716	0.502	0.127	5.55578457810895e-88	OPC-β	Inhba
2.48072964492667e-91	0.760631315062618	0.45	0.103	8.35757817375795e-88	OPC-β	Stambpl1
4.89267696362484e-91	0.929685530545333	0.512	0.136	1.64834286904521e-87	OPC-β	Nek6
7.41090611107716e-91	1.15823975886902	0.564	0.166	2.49673426882189e-87	OPC-β	Tspan11
1.96481268731643e-90	1.27834553940656	0.581	0.179	6.61945394356906e-87	OPC-β	Nxph1
7.39043716677658e-90	1.13962907281944	0.585	0.177	2.48983828148703e-86	OPC-β	Proser2
8.26515699317901e-90	3.82055737037895	0.83	0.504	2.78453139100201e-86	OPC-β	Hoxc4
1.20847247363888e-89	2.17836973780769	0.692	0.281	4.07134376368938e-86	OPC-β	Col4a2
3.83202064954947e-89	1.07362781788368	0.547	0.159	1.29100775683322e-85	OPC-β	Wnt7a
4.26480648580271e-89	1.47461898545968	0.637	0.224	1.43681330506693e-85	OPC-β	Nfatc2
7.53732685485273e-89	1.5096731033671	0.623	0.214	2.53932541739988e-85	OPC-β	Nmnat2
9.96155031075249e-89	0.541223334623821	0.388	0.078	3.35604629969251e-85	OPC-β	Cmklr1
9.97990698271626e-89	1.54374421348443	0.644	0.227	3.36223066247711e-85	OPC-β	Trim9
1.61747678544628e-88	2.36648787395356	0.72	0.315	5.44927929016853e-85	OPC-β	Ntrk2
2.19343613480685e-88	1.02391372198456	0.55	0.159	7.38968633816428e-85	OPC-β	Aldh1a3
2.54342338373021e-88	1.37715920018651	0.63	0.215	8.56879337978707e-85	OPC-β	Hhat
1.82492847101096e-87	1.20962162301295	0.585	0.176	6.14818401883594e-84	OPC-β	Chl1
5.22497425423806e-87	2.08302154014906	0.73	0.334	1.7602938262528e-83	OPC-β	Cit
1.11263947475123e-86	1.89295256001453	0.689	0.28	3.74848239043689e-83	OPC-β	Zdhhc22
1.91045471599963e-86	1.19235507161518	0.581	0.182	6.43632193820274e-83	OPC-β	Gsap
6.57566707812722e-86	1.35812235984516	0.599	0.197	2.21534223862106e-82	OPC-β	Anxa6
2.43854191683408e-85	2.39873957895423	0.734	0.341	8.21544771781403e-82	OPC-β	Col4a1
1.06313190540206e-83	2.5571183915864	0.737	0.365	3.58169138929956e-80	OPC-β	Stk32a
2.10094847195404e-83	3.35024395056465	0.792	0.477	7.07809540201315e-80	OPC-β	Nes
2.5086575442715e-83	0.836948993243095	0.519	0.144	8.45166726665069e-80	OPC-β	Add2
2.850911286929e-83	0.818671622165949	0.467	0.119	9.6047201256638e-80	OPC-β	Dbn1
3.65029055308218e-83	4.23186046108007	0.862	0.62	1.22978288733339e-79	OPC-β	Pmepa1
4.5202813870526e-83	1.62003902920822	0.602	0.213	1.52288279929802e-79	OPC-β	Mmd
4.60091770230152e-83	0.804503471402337	0.45	0.11	1.55004917390538e-79	OPC-β	Gabbr2
1.26064962583281e-82	3.5756227585687	0.789	0.483	4.24712858943073e-79	OPC-β	Kif18b
1.95578319209614e-82	1.40709733048986	0.657	0.255	6.5890335741719e-79	OPC-β	Slc1a2
2.20844303637136e-82	1.01570123515567	0.488	0.134	7.44024458953513e-79	OPC-β	March4
4.46521020138464e-82	0.718147958777188	0.398	0.087	1.50432931684649e-78	OPC-β	Rxrg
2.31842266571748e-81	0.774084198496155	0.495	0.131	7.81076596080217e-78	OPC-β	Panx1
2.78749697335784e-81	0.561446586649922	0.394	0.087	9.39107730324258e-78	OPC-β	Dzip1l
7.87876148929484e-81	1.03138984812794	0.554	0.171	2.65435474574343e-77	OPC-β	Btbd17
7.89308407511604e-81	0.818888480509874	0.467	0.121	2.65918002490659e-77	OPC-β	Prr7
2.3927694973561e-80	2.25539853638034	0.744	0.357	8.06124043659269e-77	OPC-β	Zfp423
3.13605203493203e-80	1.73241233655582	0.657	0.264	1.0565359305686e-76	OPC-β	Tmem63c
4.61032827233273e-80	2.16488492834286	0.699	0.327	1.5532195949489e-76	OPC-β	F3
1.46221290476847e-79	3.48883575886867	0.81	0.499	4.92619527616497e-76	OPC-β	Hoxc5
1.89544245066105e-79	1.56308756994366	0.657	0.266	6.38574561627707e-76	OPC-β	Ptprz1
6.98092233364194e-79	1.80801928640509	0.654	0.262	2.35187273420397e-75	OPC-β	Parva
8.41052764804552e-79	1.33558532744455	0.616	0.226	2.83350676462653e-75	OPC-β	Angptl1
1.46491666758293e-78	1.53015098540798	0.633	0.238	4.93530425308688e-75	OPC-β	Fads3
1.05038966954963e-77	0.843064611262316	0.45	0.117	3.53876279671269e-74	OPC-β	Cdc42ep3
1.11268753163771e-77	3.64728228251084	0.824	0.545	3.74864429408745e-74	OPC-β	Hoxc10
1.51092132807501e-77	2.76255544065834	0.734	0.381	5.0902939542847e-74	OPC-β	Lrp1
2.0819255917319e-77	2.1271605709168	0.709	0.331	7.01400731854478e-74	OPC-β	Dagla
1.42721678561271e-76	1.38449663955129	0.64	0.252	4.80829335072922e-73	OPC-β	Abr
2.4200993084578e-76	0.574114697277322	0.405	0.096	8.15331457019432e-73	OPC-β	Pdcd4
3.38886159081288e-76	1.27272143603723	0.602	0.217	1.14170746994486e-72	OPC-β	Spsb4
3.60811270195246e-75	1.69304233269108	0.682	0.303	1.21557316928778e-71	OPC-β	Hrk
4.91640255427887e-75	1.18040305271994	0.564	0.193	1.65633602053655e-71	OPC-β	Plxnc1
1.11452176243315e-74	3.09110606182476	0.799	0.507	3.75482381763729e-71	OPC-β	Afap1l2
2.59777750674715e-74	3.31010977247228	0.813	0.54	8.75191242023115e-71	OPC-β	Hoxc8
7.39388279900989e-74	3.31197473638264	0.806	0.526	2.49099911498643e-70	OPC-β	Hoxc9
4.29369093674467e-73	0.772985218410847	0.46	0.127	1.44654447658928e-69	OPC-β	Rasgrf1
5.42350012849863e-73	1.61440593818413	0.637	0.252	1.82717719329119e-69	OPC-β	Kit
1.92029368169539e-72	1.08701319352256	0.567	0.197	6.46946941363176e-69	OPC-β	Gm16499
3.31734301928404e-72	3.83335502543981	0.83	0.596	1.11761286319679e-68	OPC-β	Hoxc6
6.1890444255432e-72	1.53224280677656	0.651	0.284	2.0850890669655e-68	OPC-β	Stx1a
6.85798565020926e-72	1.27979564385272	0.619	0.243	2.3104553655555e-68	OPC-β	Mlph
1.91406574290862e-71	1.15459741011491	0.571	0.199	6.44848748785913e-68	OPC-β	Rora
1.95941031062269e-71	1.44012810560084	0.578	0.217	6.60125333648783e-68	OPC-β	Evi5
3.04633086636285e-71	0.725895318313194	0.474	0.136	1.02630886887764e-67	OPC-β	Ccnd2
3.1928594011675e-71	1.96632106806001	0.696	0.325	1.07567433225333e-67	OPC-β	Itga5
8.11718988539776e-71	0.703485204835707	0.415	0.106	2.73468127239051e-67	OPC-β	Tagln3
[truncated: 6,442 more rows]
