# Supplementary material for: Distinct transcriptomic and epigenomic responses of mature oligodendrocytes during disease progression in a mouse model of multiple sclerosis
Source: Nat Neurosci. 2025 Nov 17;28(12):2612–27. doi: 10.1038/s41593-025-02100-3 (PMC12672374; doi:10.1038/s41593-025-02100-3)
Supplement: Supplementary file 13 — Statistical source data. [file 41593_2025_2100_MOESM13_ESM.xlsx]

## Sheet: Figure 2
Figure 2j. Percentages of Sox10+H2-Ab1+ cells out of Sox10+ cells in lesion and non-lesion areas (%)
	Early			Peak			Late
Lesion	0	0	1.47059	5.52	5.08	5.38	2.31	2.76	2.54
Non-lesion	0.5952	0	0.5556	5.3	5.56	5.11	2.53	2.52	3.07
Compare cell means regardless of rows and columns
Number of families	1
Number of comparisons per family	15
Alpha	0.05
Tukey's multiple comparisons test	Predicted (LS) mean diff.	95.00% CI of diff.	Adjusted P Value
Lesion:Early vs. Lesion:Peak	-4.888	-5.643 to -4.133	<0.0001
Lesion:Early vs. Lesion:Late	-2.185	-2.940 to -1.430	<0.0001
Lesion:Early vs. Non-lesion:Early	-0.02002	-0.6363 to 0.5963	>0.9999
Lesion:Early vs. Non-lesion:Peak	-4.908	-5.883 to -3.934	<0.0001
Lesion:Early vs. Non-lesion:Late	-2.205	-3.179 to -1.230	<0.0001
Lesion:Peak vs. Lesion:Late	2.703	1.949 to 3.458	<0.0001
Lesion:Peak vs. Non-lesion:Early	4.868	3.894 to 5.843	<0.0001
Lesion:Peak vs. Non-lesion:Peak	-0.02002	-0.6363 to 0.5963	>0.9999
Lesion:Peak vs. Non-lesion:Late	2.683	1.709 to 3.658	<0.0001
Lesion:Late vs. Non-lesion:Early	2.165	1.190 to 3.139	<0.0001
Lesion:Late vs. Non-lesion:Peak	-2.723	-3.698 to -1.749	<0.0001
Lesion:Late vs. Non-lesion:Late	-0.02002	-0.6363 to 0.5963	>0.9999
Non-lesion:Early vs. Non-lesion:Peak	-4.888	-5.643 to -4.133	<0.0001
Non-lesion:Early vs. Non-lesion:Late	-2.185	-2.940 to -1.430	<0.0001
Non-lesion:Peak vs. Non-lesion:Late	2.703	1.949 to 3.458	<0.0001

## Sheet: Figure 8d
Figure 8d. Relative expression level of Stat3 and Cd274 in OPCs treated with Ctrl-siRNA or Stat3-siRNA after IFN- γ treatment
Stat3					Cd274
Ctrl siRNA+IFN-γ	Stat3 siRNA+ IFN-γ				Ctrl siRNA+IFN-γ	Stat3 siRNA+ IFN-γ
3.24616	1.74479				103.748	83.54
3.43275	2.063				229.39	139.989
2.08936	1.69				118.427	63.38
1.68546	0.14378				58.1131	4.69687
2.35641	1.69795				54.8031	50.9501
Table Analyzed					Table Analyzed
Column B	Stat3 siRNA+ IFN-γ				Column B	Stat3 siRNA+ IFN-γ
vs.	vs.				vs.	vs.
Column A	Ctrl siRNA+IFN-γ				Column A	Ctrl siRNA+IFN-γ
Paired t test					Paired t test
P value	0.0098				P value	0.0409
P value summary	**				P value summary	*
Significantly different (P < 0.05)?	Yes				Significantly different (P < 0.05)?	Yes
One- or two-tailed P value?	Two-tailed				One- or two-tailed P value?	Two-tailed
t, df	t=4.635, df=4				t, df	t=2.976, df=4
Number of pairs	5				Number of pairs	5
Mean of differences (B - A)	-1.094				Mean of differences (B - A)	-44.39
SD of differences	0.5279				SD of differences	33.35
SEM of differences	0.2361				SEM of differences	14.91
95% confidence interval	-1.750 to -0.4387				95% confidence interval	-85.80 to -2.975
R squared (partial eta squared)	0.843				R squared (partial eta squared)	0.6889

## Sheet: Figure 8e
Figure 8e Percentages of PD-L1+ OPCs treated with Ctrl-siRNA or Stat3-siRNA after IFN-γ measured by flow cytometry (%)
Ctrl siRNA+IFN-γ	Stat3 siRNA+ IFN-γ
19.2	13.2
20	17.8
35.9	18.9
24.6	7.65
36.5	18.5
Table Analyzed
Column B	Stat3 siRNA+ IFN-γ
vs.	vs.
Column A	Ctrl siRNA+IFN-γ
Paired t test
P value	0.0218
P value summary	*
Significantly different (P < 0.05)?	Yes
One- or two-tailed P value?	Two-tailed
t, df	t=3.648, df=4
Number of pairs	5
Mean of differences (B - A)	-12.03
SD of differences	7.375
SEM of differences	3.298
95% confidence interval	-21.19 to -2.873
R squared (partial eta squared)	0.7689

## Sheet: Extended Data Fig 8e
Extended Data Fig 8e. Relative expression level of Stat3 and Cd274 in OPCs treated with DMSO or Stat3 inhibitor Auranofin after IFN- γ treatment
Stat3					Cd274
DMSO+IFN-γ	Auranofin+IFN-γ				DMSO+IFN-γ	Auranofin+IFN-γ
1.38391	0.897148				39.4451	30.2351
1.44441	1.03778				41.9832	34.883
1.57319	0.415616				27.7984	17.1849
1.76511	0.326597				65.2433	16.1605
2.09895	0.593453				53.1046	14.2291
1.65609	0.367514				51.2354	17.6217
Table Analyzed					Table Analyzed
Column B	Auranofin+IFN-γ				Column B	Auranofin+IFN-γ
vs.	vs.				vs.	vs.
Column A	DMSO+IFN-γ				Column A	DMSO+IFN-γ
Paired t test					Paired t test
P value	0.0031				P value	0.02
P value summary	**				P value summary	*
Significantly different (P < 0.05)?	Yes				Significantly different (P < 0.05)?	Yes
One- or two-tailed P value?	Two-tailed				One- or two-tailed P value?	Two-tailed
t, df	t=5.330, df=5				t, df	t=3.365, df=5
Number of pairs	6				Number of pairs	6
Mean of differences (B - A)	-1.047				Mean of differences (B - A)	-24.75
SD of differences	0.4813				SD of differences	18.02
SEM of differences	0.1965				SEM of differences	7.355
95% confidence interval	-1.552 to -0.5422				95% confidence interval	-43.66 to -5.842
R squared (partial eta squared)	0.8504				R squared (partial eta squared)	0.6937
